# Supplementary material for: A novel model fitted to multiple life stages of malaria for assessing efficacy of transmission-blocking interventions
Source: Malar J. 2017 Apr 4;16:137. doi: 10.1186/s12936-017-1782-3 (PMC5379616; doi:10.1186/s12936-017-1782-3)
Supplement: Supplementary file 2 — Additional file 2. A collection of files containing the original data in list format (Additional file 2.1), a ‘how to’ R script (Additional file 2.2) to apply the Bayesian model to DFA multi-generational data in RStan (Additional file 2.1 can be used as an example). The probabilistic Bayesian model code (Additional file 2.3) and the data (Additional file 2.1) used in Blagborough et al. [12] are supplied together with functions (Additional file 2.4) to help assess the model output (Additional file 2.5). [file 12936_2017_1782_MOESM2_ESM.zip]

Archive with 5 entries (5 files):
- S2_1_TBI_only_treatment_04082016.data.R
- S2_2_HOW TO.r
- S2_3_PROBABILISTIC MODEL m_to_m_seq.stan
- S2_4_model_check_functions.r
- S2_5_outputs_TBI_only_READY.csv
