# Supplementary material for: A novel model fitted to multiple life stages of malaria for assessing efficacy of transmission-blocking interventions
Source: Malar J. 2017 Apr 4;16:137. doi: 10.1186/s12936-017-1782-3 (PMC5379616; doi:10.1186/s12936-017-1782-3)
Supplement: Supplementary file 2 — Additional file 2. A collection of files containing the original data in list format (Additional file 2.1), a ‘how to’ R script (Additional file 2.2) to apply the Bayesian model to DFA multi-generational data in RStan (Additional file 2.1 can be used as an example). The probabilistic Bayesian model code (Additional file 2.3) and the data (Additional file 2.1) used in Blagborough et al. [12] are supplied together with functions (Additional file 2.4) to help assess the model output (Additional file 2.5). [file 12936_2017_1782_MOESM2_ESM.zip › S2_1_TBI_only_treatment_04082016.data.R]

bin_edge <-
c(0, 1, 10, 100, 1000, 1002)
blood_treatment <-
c(1, 1)
N_bin <- 5
N_bite <- 5
N_blood_treatment <- 1
N_mice_end_round <-
structure(c(5, 5, 5, 5, 5, 5, 5, 5, 5, 5, 5, 5, 5, 5, 5, 5, 5, 5, 5, 5, 5, 5, 5, 5, 5, 5, 5, 5, 5, 5, 5,
5, 5, 5, 5, 5, 5, 5, 5, 5),
.Dim = c(2, 5, 4))
N_mice_end_round_max <- 5
N_mice_init <-
c(5, 5)
N_mice_init_max <- 5
N_ooc <-
structure(c(50, 50, 50, 50, 50, 50, 50, 50, 50, 50, 51, 29, 65, 33, 64, 32, 49, 25, 94, 47, 45, 46, 45,
50, 36, 34, 39, 40, 46, 40, 50, 50, 50, 50, 50, 50, 50, 50, 50, 50),
.Dim = c(2, 5, 4))
N_ooc_max <- 94
N_round <-
structure(c(4, 4, 4, 4, 4, 4, 4, 4, 4, 4),
.Dim = c(2, 5))
N_round_max <- 4
N_TBI_treatment <- 2
N_treatment <- 2
ooc_count <-
structure(c(97, 0, 97, 0, 97, 0, 97, 0, 97, 0, 0, 0, 0, 7, 41, 0, 12, 79, 0, 0, 0, 0, 0, 0, 0, 0, 119,
75, 1, 158, 61, 0, 0, 0, 0, 0, 14, 108, 0, 76, 3, 63, 3, 63, 3, 63, 3, 63, 3, 63, 14, 0, 0, 0, 0, 0, 59,
36, 47, 47, 0, 0, 128, 0, 0, 9, 196, 2, 279, 146, 0, 0, 0, 0, 0, 0, 3, 107, 0, 52, 0, 0, 0, 0, 0, 0, 0,
0, 0, 0, 49, 0, 0, 0, 84, 0, 2, 0, 128, 28, 3, 0, 0, 0, 0, 0, 42, 154, 0, 129, 0, 0, 78, 0, 2, 0, 0, 0,
0, 73, 80, 0, 80, 0, 80, 0, 80, 0, 80, 0, 0, 0, 131, 0, 27, 27, 154, 30, 0, 0, 203, 0, 222, 0, 0, 0, 33,
0, 0, 162, 0, 0, 22, 0, 0, 0, 2, 0, 0, 0, 89, 52, 89, 52, 89, 52, 89, 52, 89, 52, 0, 0, 166, 0, 11, 0,
26, 44, 39, 39, 0, 0, 0, 0, 0, 32, 0, 58, 3, 26, 93, 0, 0, 0, 48, 0, 60, 55, 0, 228, 0, 0, 0, 0, 0, 0, 0,
0, 0, 0, 0, 0, 143, 0, 68, 0, 0, 31, 3, 3, 0, 0, 0, 0, 0, 0, 0, 0, 0, 59, 0, 0, 163, 0, 0, 30, 147, 121,
0, 23, 4, 0, 4, 0, 4, 0, 4, 0, 4, 0, 63, 0, 2, 0, 0, 61, 14, 0, 18, 18, 0, 0, 0, 0, 49, 0, 0, 82, 3, 72,
0, 0, 0, 0, 10, 0, 0, 0, 0, 0, 0, 24, 0, 24, 0, 24, 0, 24, 0, 24, 0, 0, 0, 0, 0, 0, 2, 49, 17, 17, 2, 0,
0, 0, 0, 0, 2, 0, 1, 0, 0, 0, 0, 0, 0, 0, 0, 82, 12, 47, 112, 0, 112, 0, 112, 0, 112, 0, 112, 0, 1, 0, 0,
0, 0, 49, 114, 9, 0, 0, 0, 0, 0, 0, 3, 3, 4, 134, 1, 0, 67, 0, 150, 0, 0, 0, 4, 0, 47, 82, 137, 3, 137,
3, 137, 3, 137, 3, 137, 3, 47, 19, 0, 0, 1, 32, 176, 54, 0, 0, 1, 0, 0, 0, 0, 0, 0, 0, 216, 34, 3, 0, 86,
0, 0, 0, 12, 92, 0, 38, 0, 0, 0, 0, 0, 0, 0, 0, 0, 0, 30, 0, 0, 0, 81, 26, 71, 61, 11, 11, 0, 0, 0, 0,
51, 0, 91, 119, 1, 99, 0, 0, 0, 0, 0, 0, 150, 16, 10, 0, 3, 0, 3, 0, 3, 0, 3, 0, 3, 0, 34, 0, 0, 0, 0, 0,
24, 0, 5, 5, 2, 0, 0, 0, 36, 0, 0, 90, 2, 4, 0, 0, 0, 0, 0, 82, 7, 72, 114, 0, 0, 2, 0, 2, 0, 2, 0, 2, 0,
2, 0, 0, 0, 1, 0, 53, 0, 34, 41, 41, 0, 0, 1, 0, 0, 0, 0, 0, 7, 38, 1, 0, 0, 0, 17, 0, 226, 0, 0, 0, 10,
0, 10, 0, 10, 0, 10, 0, 10, 0, 23, 0, 2, 0, 42, 0, 67, 21, 0, 0, 0, 0, 0, 0, 0, 0, 47, 5, 0, 12, 0, 0,
103, 0, 24, 0, 0, 0, 0, 0, 64, 0, 64, 0, 64, 0, 64, 0, 64, 0, 32, 10, 0, 0, 113, 0, 0, 5, 0, 0, 0, 0, 1,
0, 55, 0, 71, 0, 165, 119, 2, 0, 186, 0, 0, 0, 168, 69, 15, 2, 15, 3, 15, 3, 15, 3, 15, 3, 15, 3, 0, 0,
0, 0, 35, 0, 66, 0, 33, 33, 231, 0, 0, 0, 0, 8, 0, 163, 8, 149, 0, 0, 87, 0, 0, 0, 0, 0, 0, 51, 20, 11,
20, 11, 20, 11, 20, 11, 20, 11, 45, 0, 0, 0, 0, 1, 171, 22, 0, 0, 0, 0, 1, 0, 0, 94, 92, 126, 0, 57, 164,
0, 0, 0, 0, 0, 0, 22, 12, 0, 21, 27, 21, 27, 21, 27, 21, 27, 21, 27, 12, 0, 3, 1, 2, 44, 42, 4, 32, 32,
0, 0, 0, 0, 0, 64, 0, 0, 0, 24, 0, 0, 0, 0, 0, 0, 99, 29, 0, 0, 31, 35, 31, 35, 31, 35, 31, 35, 31, 35,
43, 0, 0, 0, 119, 27, 0, 32, 0, 0, 83, 0, 16, 0, 0, 0, 0, 69, 5, 0, 0, 0, 0, 0, 0, 0, 151, 43, 14, 41, 7,
0, 7, 0, 7, 0, 7, 0, 7, 0, 0, 0, 46, 0, 44, 13, 42, 52, 139, 139, 0, 0, 0, 0, 0, 0, 0, 43, 19, 42, 0, 0,
0, 0, 117, 0, 50, 6, 88, 249, 0, 0, 0, 0, 0, 0, 0, 0, 0, 0, 30, 0, 0, 9, 0, 0, 0, 0, 26, 26, 1, 0, 0, 0,
12, 0, 4, 93, 6, 144, 106, 0, 0, 0, 158, 27, 54, 0, 0, 67, 0, 0, 0, 0, 0, 0, 0, 0, 0, 0, 0, 1, 43, 1,
127, 0, 2, 0, 7, 7, 0, 0, 2, 1, 0, 0, 123, 0, 1, 0, 0, 0, 143, 0, 6, 0, 42, 57, 18, 87, 13, 0, 13, 0, 13,
0, 13, 0, 13, 0, 0, 0, 0, 0, 76, 0, 141, 17, 0, 0, 0, 0, 0, 0, 0, 0, 0, 10, 3, 37, 0, 0, 0, 0, 73, 0,
132, 21, 0, 29, 65, 2, 65, 2, 65, 2, 65, 2, 65, 2, 55, 0, 92, 0, 0, 0, 9, 0, 7, 7, 184, 0, 0, 0, 0, 35,
0, 38, 0, 32, 7, 0, 0, 0, 0, 0, 0, 48, 0, 0, 71, 14, 71, 14, 71, 14, 71, 14, 71, 14, 0, 0, 0, 0, 102, 19,
79, 0, 8, 8, 0, 0, 0, 0, 17, 30, 94, 0, 176, 144, 0, 0, 0, 0, 12, 0, 0, 0, 5, 131, 70, 15, 70, 15, 70,
15, 70, 15, 70, 15, 0, 0, 63, 0, 0, 0, 36, -1, 0, 0, 0, 0, 0, 0, 0, 0, 131, 99, 0, 63, 0, 0, 7, 0, 52, 0,
6, 58, 7, 125, 6, 47, 6, 47, 6, 47, 6, 47, 6, 47, 3, 0, 0, 0, 0, 0, 0, -1, 11, 11, 272, 0, 0, 0, 0, 0, 0,
43, 141, 0, 0, 0, 78, 0, 0, 0, 0, 0, 0, 3, 2, 10, 2, 10, 2, 10, 2, 10, 2, 10, 0, 0, 0, 0, 88, 3, 30, -1,
14, 14, 0, 0, 0, 0, 58, 35, 138, 124, 0, 2, 2, 0, 0, 0, 0, 7, 0, 46, 14, 149, 13, 0, 13, 0, 13, 0, 13, 0,
13, 0, 0, 0, 118, 0, 118, 0, 44, -1, 12, 12, 0, 0, 0, 0, 0, 0, 32, 49, 3, 0, 12, 0, 0, 0, 0, 0, 37, 91,
0, 86, 11, 6, 11, 6, 11, 6, 11, 6, 11, 6, 11, -1, 0, 0, 3, 19, 31, -1, 0, 0, 192, 0, 66, 0, 0, 17, 47,
137, 0, 192, 163, 0, 0, 0, 12, 0, 194, 81, 1, 42, 7, 0, 7, 0, 7, 0, 7, 0, 7, 0, 53, -1, 0, 0, 87, 0, 0,
-1, 26, 26, 0, 0, 0, 0, 0, 54, 0, 88, 287, 66, 0, 0, 1, 0, 19, 0, 0, 103, 1, 81, 3, 0, 3, 0, 3, 0, 3, 0,
3, 0, 56, -1, 98, 4, 0, 28, 49, -1, 0, 0, 0, 0, 0, 0, 0, 0, 82, 93, 3, 74, 0, 0, 0, 0, 53, 0, 0, 37, 2,
6, 27, 0, 27, 0, 27, 0, 27, 0, 27, 0, 0, -1, 7, 19, 0, -1, 9, -1, 0, 0, 0, 0, 0, 0, 0, 0, 11, 0, 249,
114, 0, 0, 122, 0, 88, 0, 44, 58, 4, 22, 54, 49, 54, 49, 54, 49, 54, 49, 54, 49, 0, -1, 0, -1, 0, -1, 54,
-1, 0, 0, 0, 0, 16, 1, 0, 22, 172, 115, 0, 127, 0, 0, 0, 0, 11, 93, 75, 36, 116, 0, 16, 0, 16, 0, 16, 0,
16, 0, 16, 0, 39, -1, 0, -1, 0, -1, 61, -1, 0, 0, 0, 0, 0, 0, 6, -1, 122, 0, 4, 0, 34, 0, 0, 0, 0, 0,
167, 0, 28, 47, 5, 40, 5, 40, 5, 40, 5, 40, 5, 40, 0, -1, 0, -1, 27, -1, 0, -1, 0, 0, 0, 0, 0, 0, 72, -1,
0, 61, 0, 62, 0, 0, 50, 0, 91, 0, 50, 21, 0, 0, 0, 3, 0, 3, 0, 3, 0, 3, 0, 3, 0, -1, 0, -1, 0, -1, 34,
-1, 9, 9, 0, 0, 119, 0, -1, -1, 1, 142, 1, 74, 6, 0, 6, 0, 0, 4, 0, 74, 0, 1, 0, 17, 0, 17, 0, 17, 0, 17,
0, 17, 0, -1, 0, -1, 0, -1, 21, -1, 0, 0, 0, 0, 4, 0, -1, -1, 0, 50, 4, 0, 0, 0, 17, 0, 0, 0, 0, 0, 5,
175, 20, 27, 20, 27, 20, 27, 20, 27, 20, 27, 0, -1, 0, -1, 61, -1, 5, -1, 0, 6, 0, 0, 0, 0, -1, -1, 82,
65, 0, 0, 1, 0, 0, 0, 0, 0, 0, 47, 0, 0, 1, 0, 1, 0, 1, 0, 1, 0, 1, 0, 8, -1, 0, -1, 0, -1, 0, -1, 6, 24,
0, 0, 0, 0, -1, -1, -1, 0, 0, 0, 0, 0, 54, 0, 13, 1, 34, 156, 185, 47, 7, 0, 7, 0, 7, 0, 7, 0, 7, 0, 0,
-1, 0, -1, 49, -1, 22, -1, 124, 0, 181, 0, 124, 0, -1, -1, -1, -1, 127, -1, 0, 0, 0, 0, 48, 0, 0, 78, 0,
131, 10, 0, 10, 0, 10, 0, 10, 0, 10, 0, 0, -1, 0, -1, 32, -1, 4, -1, 0, 21, 0, 0, 0, 0, -1, -1, -1, -1,
0, -1, 0, 0, 5, 0, 0, 0, 62, 0, 2, 12, 0, 0, 0, 0, 0, 0, 0, 0, 0, 0, 3, -1, 0, -1, 26, -1, 32, -1, 21,
11, 0, 0, 0, 0, -1, -1, -1, -1, 0, -1, 0, 0, 0, 0, 0, 0, 0, 52, 41, 0, 5, 2, 5, 2, 5, 2, 5, 2, 5, 2, 2,
-1, 0, -1, 0, -1, 52, -1, 11, 15, 0, 0, 0, 0, -1, -1, -1, -1, 0, -1, 0, 0, 0, 0, 0, 0, 20, 0, 12, 0, 12,
28, 12, 28, 12, 28, 12, 28, 12, 28, 10, -1, 1, -1, 53, -1, 0, -1, 15, 0, 0, 0, 0, 0, -1, -1, -1, -1, 14,
-1, 0, 0, 1, 0, 0, 0, 13, 0, 5, 155, 15, 0, 15, 0, 15, 0, 15, 0, 15, 0, 34, -1, 0, -1, 0, -1, 0, -1, 0,
24, -1, 0, -1, 0, -1, -1, -1, -1, 144, -1, 0, 0, 0, 0, 0, 0, 0, 0, 0, 112, 0, 0, 0, 0, 0, 0, 0, 0, 0, 0,
0, -1, 0, -1, 0, -1, 17, -1, 224, 14, -1, -1, -1, 1, -1, -1, -1, -1, -1, -1, 0, 0, 0, 0, 3, 43, 0, 47,
15, 0, 101, 0, 101, 0, 101, 0, 101, 0, 101, 0, 21, -1, 0, -1, 0, -1, 0, -1, 0, -1, -1, -1, -1, 0, -1, -1,
-1, -1, -1, -1, 0, 0, 0, 0, 0, 0, 1, 18, 42, 15, 21, 11, 21, 11, 21, 11, 21, 11, 21, 11, 0, -1, 0, -1, 1,
-1, 0, -1, 47, -1, -1, -1, -1, 3, -1, -1, -1, -1, -1, -1, 0, 0, 1, 0, 6, 96, 0, 0, 60, 89, 53, 47, 53,
47, 53, 47, 53, 47, 53, 47, 0, -1, 1, -1, 44, -1, -1, -1, 28, -1, -1, -1, -1, 0, -1, -1, -1, -1, -1, -1,
136, 0, 5, 0, 162, 0, 0, 27, 4, 6, -1, -1, -1, -1, -1, -1, -1, -1, -1, -1, 0, -1, 0, -1, 27, -1, -1, -1,
0, -1, -1, -1, -1, -1, -1, -1, -1, -1, -1, -1, -1, -1, -1, -1, -1, -1, -1, -1, -1, -1, -1, -1, -1, -1,
-1, -1, -1, -1, -1, -1, -1, -1, 0, -1, 13, -1, -1, -1, 39, -1, -1, -1, -1, -1, -1, -1, -1, -1, -1, -1,
-1, -1, -1, -1, -1, -1, -1, -1, -1, -1, -1, -1, -1, -1, -1, -1, -1, -1, -1, -1, -1, -1, 9, -1, 0, -1, -1,
-1, 3, -1, -1, -1, -1, -1, -1, -1, -1, -1, -1, -1, -1, -1, -1, -1, -1, -1, -1, -1, -1, -1, -1, -1, -1,
-1, -1, -1, -1, -1, -1, -1, -1, -1, 1, -1, 0, -1, -1, -1, 18, -1, -1, -1, -1, -1, -1, -1, -1, -1, -1, -1,
-1, -1, -1, -1, -1, -1, -1, -1, -1, -1, -1, -1, -1, -1, -1, -1, -1, -1, -1, -1, -1, -1, 0, -1, 0, -1, -1,
-1, 17, -1, -1, -1, -1, -1, -1, -1, -1, -1, -1, -1, -1, -1, -1, -1, -1, -1, -1, -1, -1, -1, -1, -1, -1,
-1, -1, -1, -1, -1, -1, -1, -1, -1, 0, -1, 0, -1, -1, -1, 0, -1, -1, -1, -1, -1, -1, -1, -1, -1, -1, -1,
-1, -1, -1, -1, -1, -1, -1, -1, -1, -1, -1, -1, -1, -1, -1, -1, -1, -1, -1, -1, -1, -1, 0, -1, 19, -1,
-1, -1, 0, -1, -1, -1, -1, -1, -1, -1, -1, -1, -1, -1, -1, -1, -1, -1, -1, -1, -1, -1, -1, -1, -1, -1,
-1, -1, -1, -1, -1, -1, -1, -1, -1, -1, 0, -1, 0, -1, -1, -1, 11, -1, -1, -1, -1, -1, -1, -1, -1, -1, -1,
-1, -1, -1, -1, -1, -1, -1, -1, -1, -1, -1, -1, -1, -1, -1, -1, -1, -1, -1, -1, -1, -1, -1, 0, -1, 0, -1,
-1, -1, 5, -1, -1, -1, -1, -1, -1, -1, -1, -1, -1, -1, -1, -1, -1, -1, -1, -1, -1, -1, -1, -1, -1, -1,
-1, -1, -1, -1, -1, -1, -1, -1, -1, -1, 0, -1, 3, -1, -1, -1, 41, -1, -1, -1, -1, -1, -1, -1, -1, -1, -1,
-1, -1, -1, -1, -1, -1, -1, -1, -1, -1, -1, -1, -1, -1, -1, -1, -1, -1, -1, -1, -1, -1, -1, 0, -1, 0, -1,
-1, -1, 0, -1, -1, -1, -1, -1, -1, -1, -1, -1, -1, -1, -1, -1, -1, -1, -1, -1, -1, -1, -1, -1, -1, -1,
-1, -1, -1, -1, -1, -1, -1, -1, -1, -1, 0, -1, 19, -1, -1, -1, 0, -1, -1, -1, -1, -1, -1, -1, -1, -1, -1,
-1, -1, -1, -1, -1, -1, -1, -1, -1, -1, -1, -1, -1, -1, -1, -1, -1, -1, -1, -1, -1, -1, -1, 0, -1, 0, -1,
-1, -1, 33, -1, -1, -1, -1, -1, -1, -1, -1, -1, -1, -1, -1, -1, -1, -1, -1, -1, -1, -1, -1, -1, -1, -1,
-1, -1, -1, -1, -1, -1, -1, -1, -1, -1, 4, -1, 28, -1, -1, -1, 0, -1, -1, -1, -1, -1, -1, -1, -1, -1, -1,
-1, -1, -1, -1, -1, -1, -1, -1, -1, -1, -1, -1, -1, -1, -1, -1, -1, -1, -1, -1, -1, -1, -1, 19, -1, -1,
-1, -1, -1, 32, -1, -1, -1, -1, -1, -1, -1, -1, -1, -1, -1, -1, -1, -1, -1, -1, -1, -1, -1, -1, -1, -1,
-1, -1, -1, -1, -1, -1, -1, -1, -1, -1, -1, -1, -1, -1, -1, -1, -1, 0, -1, -1, -1, -1, -1, -1, -1, -1,
-1, -1, -1, -1, -1, -1, -1, -1, -1, -1, -1, -1, -1, -1, -1, -1, -1, -1, -1, -1, -1, -1, -1, -1, -1, -1,
-1, -1, -1, -1, -1, 139, -1, -1, -1, -1, -1, -1, -1, -1, -1, -1, -1, -1, -1, -1, -1, -1, -1, -1, -1, -1,
-1, -1, -1, -1, -1, -1, -1, -1, -1, -1, -1, -1, -1, -1, -1, -1, -1, -1, -1, 26, -1, -1, -1, -1, -1, -1,
-1, -1, -1, -1, -1, -1, -1, -1, -1, -1, -1, -1, -1, -1, -1, -1, -1, -1, -1, -1, -1, -1, -1, -1, -1, -1,
-1, -1, -1, -1, -1, -1, -1, 7, -1, -1, -1, -1, -1, -1, -1, -1, -1, -1, -1, -1, -1, -1, -1, -1, -1, -1,
-1, -1, -1, -1, -1, -1, -1, -1, -1, -1, -1, -1, -1, -1, -1, -1, -1, -1, -1, -1, -1, 0, -1, -1, -1, -1,
-1, -1, -1, -1, -1, -1, -1, -1, -1, -1, -1, -1, -1, -1, -1, -1, -1, -1, -1, -1, -1, -1, -1, -1, -1, -1,
-1, -1, -1, -1, -1, -1, -1, -1, -1, 7, -1, -1, -1, -1, -1, -1, -1, -1, -1, -1, -1, -1, -1, -1, -1, -1,
-1, -1, -1, -1, -1, -1, -1, -1, -1, -1, -1, -1, -1, -1, -1, -1, -1, -1, -1, -1, -1, -1, -1, 8, -1, -1,
-1, -1, -1, -1, -1, -1, -1, -1, -1, -1, -1, -1, -1, -1, -1, -1, -1, -1, -1, -1, -1, -1, -1, -1, -1, -1,
-1, -1, -1, -1, -1, -1, -1, -1, -1, -1, -1, 0, -1, -1, -1, -1, -1, -1, -1, -1, -1, -1, -1, -1, -1, -1,
-1, -1, -1, -1, -1, -1, -1, -1, -1, -1, -1, -1, -1, -1, -1, -1, -1, -1, -1, -1, -1, -1, -1, -1, -1, 11,
-1, -1, -1, -1, -1, -1, -1, -1, -1, -1, -1, -1, -1, -1, -1, -1, -1, -1, -1, -1, -1, -1, -1, -1, -1, -1,
-1, -1, -1, -1, -1, -1, -1, -1, -1, -1, -1, -1, -1, 14, -1, -1, -1, -1, -1, -1, -1, -1, -1, -1, -1, -1,
-1, -1, -1, -1, -1, -1, -1, -1, -1, -1, -1, -1, -1, -1, -1, -1, -1, -1, -1, -1, -1, -1, -1, -1, -1, -1,
-1, 12, -1, -1, -1, -1, -1, -1, -1, -1, -1, -1, -1, -1, -1, -1, -1, -1, -1, -1, -1, -1, -1, -1, -1, -1,
-1, -1, -1, -1, -1, -1, -1, -1, -1, -1, -1, -1, -1, -1, -1, 0, -1, -1, -1, -1, -1, -1, -1, -1, -1, -1,
-1, -1, -1, -1, -1, -1, -1, -1, -1, -1, -1, -1, -1, -1, -1, -1, -1, -1, -1, -1, -1, -1, -1, -1, -1, -1,
-1, -1, -1, 26, -1, -1, -1, -1, -1, -1, -1, -1, -1, -1, -1, -1, -1, -1, -1, -1, -1, -1, -1, -1, -1, -1,
-1, -1, -1, -1, -1, -1, -1, -1, -1, -1, -1, -1, -1, -1, -1, -1, -1, 0, -1, -1, -1, -1, -1, -1, -1, -1,
-1, -1, -1, -1, -1, -1, -1, -1, -1, -1, -1, -1, -1, -1, -1, -1, -1, -1, -1, -1, -1, -1, -1, -1, -1, -1,
-1, -1, -1, -1, -1, 0, -1, -1, -1, -1, -1, -1, -1, -1, -1, -1, -1, -1, -1, -1, -1, -1, -1, -1, -1, -1,
-1, -1, -1, -1, -1, -1, -1, -1, -1, -1, -1, -1, -1, -1, -1, -1, -1, -1, -1, 0, -1, -1, -1, -1, -1, -1,
-1, -1, -1, -1, -1, -1, -1, -1, -1, -1, -1, -1, -1, -1, -1, -1, -1, -1, -1, -1, -1, -1, -1, -1, -1, -1,
-1, -1, -1, -1, -1, -1, -1, 0, -1, -1, -1, -1, -1, -1, -1, -1, -1, -1, -1, -1, -1, -1, -1, -1, -1, -1,
-1, -1, -1, -1, -1, -1, -1, -1, -1, -1, -1, -1, -1, -1, -1, -1, -1, -1, -1, -1, -1, 0, -1, -1, -1, -1,
-1, -1, -1, -1, -1, -1, -1, -1, -1, -1, -1, -1, -1, -1, -1, -1, -1, -1, -1, -1, -1, -1, -1, -1, -1, -1,
-1, -1, -1, -1, -1, -1, -1, -1, -1, 9, -1, -1, -1, -1, -1, -1, -1, -1, -1, -1, -1, -1, -1, -1, -1, -1,
-1, -1, -1, -1, -1, -1, -1, -1, -1, -1, -1, -1, -1, -1, -1, -1, -1, -1, -1, -1, -1, -1, -1, 0, -1, -1,
-1, -1, -1, -1, -1, -1, -1, -1, -1, -1, -1, -1, -1, -1, -1, -1, -1, -1, -1, -1, -1, -1, -1, -1, -1, -1,
-1, -1, -1, -1, -1, -1, -1, -1, -1, -1, -1, 6, -1, -1, -1, -1, -1, -1, -1, -1, -1, -1, -1, -1, -1, -1,
-1, -1, -1, -1, -1, -1, -1, -1, -1, -1, -1, -1, -1, -1, -1, -1, -1, -1, -1, -1, -1, -1, -1, -1, -1, 24,
-1, -1, -1, -1, -1, -1, -1, -1, -1, -1, -1, -1, -1, -1, -1, -1, -1, -1, -1, -1, -1, -1, -1, -1, -1, -1,
-1, -1, -1, -1, -1, -1, -1, -1, -1, -1, -1, -1, -1, 0, -1, -1, -1, -1, -1, -1, -1, -1, -1, -1, -1, -1,
-1, -1, -1, -1, -1, -1, -1, -1, -1, -1, -1, -1, -1, -1, -1, -1, -1, -1, -1, -1, -1, -1, -1, -1, -1, -1,
-1, 21, -1, -1, -1, -1, -1, -1, -1, -1, -1, -1, -1, -1, -1, -1, -1, -1, -1, -1, -1, -1, -1, -1, -1, -1,
-1, -1, -1, -1, -1, -1, -1, -1, -1, -1, -1, -1, -1, -1, -1, 11, -1, -1, -1, -1, -1, -1, -1, -1, -1, -1,
-1, -1, -1, -1, -1, -1, -1, -1, -1, -1, -1, -1, -1, -1, -1, -1, -1, -1, -1, -1, -1, -1, -1, -1, -1, -1,
-1, -1, -1, 15, -1, -1, -1, -1, -1, -1, -1, -1, -1, -1, -1, -1, -1, -1, -1, -1, -1, -1, -1, -1, -1, -1,
-1, -1, -1, -1, -1, -1, -1, -1, -1, -1, -1, -1, -1, -1, -1, -1, -1, 0, -1, -1, -1, -1, -1, -1, -1, -1,
-1, -1, -1, -1, -1, -1, -1, -1, -1, -1, -1, -1, -1, -1, -1, -1, -1, -1, -1, -1, -1, -1, -1, -1, -1, -1,
-1, -1, -1, -1, -1, 24, -1, -1, -1, -1, -1, -1, -1, -1, -1, -1, -1, -1, -1, -1, -1, -1, -1, -1, -1, -1,
-1, -1, -1, -1, -1, -1, -1, -1, -1, -1, -1, -1, -1, -1, -1, -1, -1, -1, -1, 14, -1, -1, -1, -1, -1, -1,
-1, -1, -1, -1, -1, -1, -1, -1, -1, -1, -1, -1, -1, -1, -1),
.Dim = c(2, 5, 4, 94))
para_end_round_count <-
structure(c(0, 19, 0, 0, 58, 29, 0, 45, 188, 15, 0, 0, 5, 0, 0, 0, 39, 63, 0, 13, 0, 0, 14, 0, 16, 0, 0,
25, 11, 0, 0, 0, 86, 0, 61, 90, 0, 98, 131, 74, 0, 0, 38, 17, 4, 0, 47, 17, 0, 27, 0, 0, 4, 5, 7, 3, 0,
30, 30, 39, 111, 0, 0, 0, 0, 0, 27, 69, 15, 118, 0, 0, 0, 0, 0, 0, 50, 53, 0, 102, 33, 0, 0, 0, 0, 18,
29, 14, 2, 38, 42, 10, 0, 0, 0, 30, 23, 82, 79, 36, 7, 0, 0, 0, 0, 0, 53, 0, 26, 57, 172, 0, 0, 0, 44, 0,
82, 240, 93, 0, 44, 0, 22, 16, 40, 43, 50, 24, 70, 44, 2, 0, 87, 0, 3, 0, 54, 0, 28, 48, 0, 0, 18, 0,
129, 37, 134, 188, 0, 8, 0, 0, 15, 0, 0, 0, 0, 222, 0, 90, 0, 0, 0, 0, 126, 37, 39, 0, 53, 44, 0, 0, 0,
0, 0, 0, 28, 2, 27, 99, 10, 0, 193, 0, 56, 13, 26, 144, 298, 35, 17, 0, 0, 0, 5, 66, 0, 50, 19, 223),
.Dim = c(2, 5, 4, 5))
para_init_count <-
structure(c(234, 218, 269, 209, 201, 307, 205, 234, 262, 222),
.Dim = c(2, 5))
para_reduc <- c(0.68)
sporo_count <-
structure(c(1, 4, 7, 8, 4, 9, 10, 11, 11, 18, 3, 3, 8, 9, 7, 10, 8, 10, 10, 9, 3, 5, 5, 7, 7, 7, 8, 6,
10, 13, 3, 5, 6, 10, 5, 8, 10, 5, 13, 7, 1, 0, 1, 1, 4, 3, 4, 1, 3, 1, 1, 2, 1, 1, 3, 3, 4, 1, 2, 5, 1,
0, 1, 3, 2, 5, 4, 1, 4, 3, 1, 0, 2, 0, 4, 2, 3, 1, 3, 4, 2, 1, 1, 1, 2, 2, 2, 6, 4, 3, 0, 0, 0, 0, 1, 0,
1, 3, 8, 6, 0, 0, 1, 0, 3, 3, 3, 2, 2, 2, 0, 0, 1, 0, 5, 1, 3, 5, 4, 6, 1, 0, 1, 0, 2, 0, 4, 2, 5, 3, 0,
0, 0, 0, 0, 0, 5, 6, 3, 1, 0, 0, 1, 0, 1, 0, 1, 5, 4, 4, 0, 0, 1, 0, 1, 0, 2, 1, 4, 5, 0, 0, 0, 0, 0, 0,
0, 0, 2, 0, 1, 0, 1, 0, 1, 0, 2, 0, 2, 4, 1, 0, 2, 0, 4, 0, 4, 6, 5, 3, 1, 0, 0, 0, 0, 0, 2, 8, 1, 3),
.Dim = c(2, 5, 4, 5))
TBI_treatment <-
c(1, 2)
