# Supplementary material for: A novel model fitted to multiple life stages of malaria for assessing efficacy of transmission-blocking interventions
Source: Malar J. 2017 Apr 4;16:137. doi: 10.1186/s12936-017-1782-3 (PMC5379616; doi:10.1186/s12936-017-1782-3)
Supplement: Supplementary file 2 — Additional file 2. A collection of files containing the original data in list format (Additional file 2.1), a ‘how to’ R script (Additional file 2.2) to apply the Bayesian model to DFA multi-generational data in RStan (Additional file 2.1 can be used as an example). The probabilistic Bayesian model code (Additional file 2.3) and the data (Additional file 2.1) used in Blagborough et al. [12] are supplied together with functions (Additional file 2.4) to help assess the model output (Additional file 2.5). [file 12936_2017_1782_MOESM2_ESM.zip › S2_2_HOW TO.r]

########################################################
##
## How to use the model for data analysis
##
##
########################################################

## 1. Data formating
## The stan model reads in the data in a specific list format
## The "data_format function.r" script provides a selection of potential functions to help format data

## Data need to be arranged into the following format:

data_test <- list(N_treatment = , #The total number of treatment groups e.g. control and one TBI treatment and one PEV treatment = 3
                  
                  N_TBI_treatment = , #The total number of TBI treatments e.g. control and one TBI treatment and one PEV treatment = 2
                  TBI_treatment =  c(), #Given a control, TBI and PEV: c(1,2,1)
                  
                  N_blood_treatment = , #The total number of PEV treatments e.g.control and one TBI treatment and one PEV treatment = 2
                  blood_treatment = c(), #c(1,1,2)
                  
                  N_bite = , #The number of different biting rates tested: e.g. if mice were exposed to 1, 2 and 5 mosquitoes, then this is 3
                  N_round_max = , #The number of completed transmission cycles e.g. 4
                  N_round = array(data=,dim=c(N_treatment,N_bite)), #For each treatment group and each biting rate, this is the total number of transmission cycles
                  
                  N_mice_init_max = , #The maximum number of mice per cohort e.g. 5 
                  N_mice_init = c(), #The initial number of mice for each treatment
                  para_init_count = array(dim=c(N_treatment,N_mice_init_max),data=), #The data values for the initial parasite density in each mouse
                  
                  N_mice_end_round_max = ,#The maximum number of mice per cohort excluding the initiation cohort e.g. 5 
                  N_mice_end_round = array(data=,dim=c(N_treatment,N_bite,N_round_max)),#The number of mice per cohort through transmssion cycles
                  para_end_round_count = array(data=,dim=c(N_treatment,N_bite,N_round_max,N_mice_end_round_max)), #The data values for the parasite density of each mouse
                  
                  
                  N_ooc_max = , #The maximum number of mosquitoes sampled e.g. 50
                  N_ooc = array(data=, dim=c(N_treatment,N_bite,N_round_max)),#The number of mosquitoes sampled per treatment per bite rate and per round
                  ooc_count = array(data=,dim=c(N_treatment,N_bite,N_round_max,N_max_ooc)), #The data value for the number of oocysts in each treatment group, bite rate, and round 
                  N_bin = , #The number of bins into which sporozoite counts are collated e.g. 5 representing no sporozoites, 1, up to 10, up to 100, uo to 1000 and > 1000 sporozoites
                  bin_edge = c(),#The definition of those bins e.g. c(0, 1, 10, 100, 1000, 1002)
                  sporo_count = array(data=,dim=c(N_treatment,N_bite,N_round_max,N_bin)),#The data values for the actual number of sporozoites recorded
                  
                  para_reduc = c()) #Given the TBI treatment, this is the expected reduction e.g. if the TBI is expected to reduce oocysts by 65% then this is 35


## 2. Run the stan model (m_to_m_seq.stan)

##EXAMPLE
########################

##Set the working directory to the file where the model and data are stored
setwd(".\\choose_appropriate_file\\")

## set up rstan and all necessary packages before running

RUNDATA <- read_rdump("S1_1_TBI_only_treatment_04082016.data.R") 

library(rstan) 

mod_run1 <- stan(file="C:\\Users\\Ellie\\Documents\\RProjects\\TBI_testing_model\\m_to_m_sequential\\m_to_m_seq.stan", ##Call the model code
                 data=RUNDATA, ## Call the data list
                 iter=3000, ##Set the number of iterations
                 warmup=1000,
                 chain=1,
                 seed=8675309, 
                 init_r=0.05, 
                 sample_file = ".\\outputs.csv",##Define whether you wish to store the model output
                 control=list(adapt_delta = 0.85, max_treedepth=15, stepsize  = 0.01))##See stan manual for adjustments to the mode spec


## 3. The model output will need to be carefully checked; some plotting functions are provided in 'model_check_functions.r'
## Data will need to be formatted for this e.g. 

##EXAMPLE
########################
## New output from model
dat <- read.csv(".\\outputs_TBI_only_READY.csv",header=TRUE)

library(adegenet)
library(ggplot2) 
library(RColorBrewer)

se <- function(x) sqrt(var(x,na.rm=TRUE)/length(na.omit(c(x))))

##RUN: TBI_only_treatment_04082016.R ##These data correspond to Blagborough et al. 2013 Nature Comms.

#######################################
##
## Mosquitoes: Oocysts
##
#######################################

## Data will need to be formatted for this e.g. 

##
###
#### For treatment 1, bite 1, per rounds, 1 to 4
vec <- seq(1,3761,40) 
vec2 <- seq(0,9,2)
vec3 <- seq(0,40,10)
con_ooc <- 
  T1_ooc <- array(dim=c(2000,94,5,4))
for(k in 1:4){
  for(j in 1:5){
    for(i in 1:94){
      con_ooc[,i,j,k] <- dat[,430+vec[i]+vec2[j]+vec3[k]]
      T1_ooc[,i,j,k] <- dat[,431+vec[i]+vec2[j]+vec3[k]]
    }
  }
}

par(mfrow=c(4,5))
bites = c(1,2,3,4,5)
round = c(rep(1:4,5))


for(k in 1:4){
  for(j in 1:5){
    plot(density(con_ooc[,,j,k][con_ooc[,,j,k] != -1]),
         main=substitute(paste(Bites[a]), list(a = bites[j])),
         lwd=2,lty=2,col="red",ylim=c(0,0.1),ylab="")
    lines(density(T1_ooc[,,j,k][T1_ooc[,,j,k] != -1]),col="blue")
  }
}

##
##RUN THE FUNCTIONS AND DATA FILES 
par(mfrow=c(2,1))
par(mar=c(6,5,2,2))

oocpostplots(1,
             DATA = list(c(con_ooc[,,1,1][con_ooc[,,1,1] != -1]),c(con_ooc[,,2,1][con_ooc[,,2,1] != -1]),c(con_ooc[,,3,1][con_ooc[,,3,1] != -1]),c(con_ooc[,,4,1][con_ooc[,,4,1] != -1]),c(con_ooc[,,5,1][con_ooc[,,5,1] != -1]),
                         c(con_ooc[,,1,2][con_ooc[,,1,2] != -1]),c(con_ooc[,,2,2][con_ooc[,,2,2] != -1]),c(con_ooc[,,3,2][con_ooc[,,3,2] != -1]),c(con_ooc[,,4,2][con_ooc[,,4,2] != -1]),c(con_ooc[,,5,2][con_ooc[,,5,2] != -1]),
                         c(con_ooc[,,1,3][con_ooc[,,1,3] != -1]),c(con_ooc[,,2,3][con_ooc[,,2,3] != -1]),c(con_ooc[,,3,3][con_ooc[,,3,3] != -1]),c(con_ooc[,,4,3][con_ooc[,,4,3] != -1]),c(con_ooc[,,5,3][con_ooc[,,5,3] != -1]),
                         c(con_ooc[,,1,4][con_ooc[,,1,4] != -1]),c(con_ooc[,,2,4][con_ooc[,,2,4] != -1]),c(con_ooc[,,3,4][con_ooc[,,3,4] != -1]),c(con_ooc[,,4,4][con_ooc[,,4,4] != -1]),c(con_ooc[,,5,4][con_ooc[,,5,4] != -1])),
             con_ooc,
             labes_cycle = c("Cycle 1","Cycle 2","Cycle 3","Cycle 4"),
             arm = "Control arm",
             n_grps = c(1:20),
             n_rnds = 4,
             max_half = 18.5,
             max_shift = 20)

oocpostplots(2,
             DATA = list(c(T1_ooc[,,1,1][T1_ooc[,,1,1] != -1]),c(T1_ooc[,,2,1][T1_ooc[,,2,1] != -1]),c(T1_ooc[,,3,1][T1_ooc[,,3,1] != -1]),c(T1_ooc[,,4,1][T1_ooc[,,4,1] != -1]),c(T1_ooc[,,5,1][T1_ooc[,,5,1] != -1]),
                         c(T1_ooc[,,1,2][T1_ooc[,,1,2] != -1]),c(T1_ooc[,,2,2][T1_ooc[,,2,2] != -1]),c(T1_ooc[,,3,2][T1_ooc[,,3,2] != -1]),c(T1_ooc[,,4,2][T1_ooc[,,4,2] != -1]),c(T1_ooc[,,5,2][T1_ooc[,,5,2] != -1]),
                         c(T1_ooc[,,1,3][T1_ooc[,,1,3] != -1]),c(T1_ooc[,,2,3][T1_ooc[,,2,3] != -1]),c(T1_ooc[,,3,3][T1_ooc[,,3,3] != -1]),c(T1_ooc[,,4,3][T1_ooc[,,4,3] != -1]),c(T1_ooc[,,5,3][T1_ooc[,,5,3] != -1]),
                         c(T1_ooc[,,1,4][T1_ooc[,,1,4] != -1]),c(T1_ooc[,,2,4][T1_ooc[,,2,4] != -1]),c(T1_ooc[,,3,4][T1_ooc[,,3,4] != -1]),c(T1_ooc[,,4,4][T1_ooc[,,4,4] != -1]),c(T1_ooc[,,5,4][T1_ooc[,,5,4] != -1])),
             T1_ooc,
             labes_cycle = c("Cycle 1","Cycle 2","Cycle 3","Cycle 4"),
             arm = "ATV-32% arm",
             n_grps = c(1:20),
             n_rnds = 4,
             max_half = 18.5,
             max_shift = 20)


#################################################
##
## Mosquito: Sporozoites
##
##################################################

##
###
#### For treatment 1, bite 1, per rounds, 1 to 4
vec <- seq(1,200,40) 
vec2 <- seq(0,10,2)
vec3 <- seq(0,40,10)
con_spo <- 
  T1_spo <- array(dim=c(2000,5,5,4))
for(k in 1:4){
  for(j in 1:5){
    for(i in 1:5){
      con_spo[,i,j,k] <- dat[,4190+vec[i]+vec2[j]+vec3[k]]
      T1_spo[,i,j,k] <- dat[,4191+vec[i]+vec2[j]+vec3[k]]
    }
  }
}

vector1 = vector2 = array(dim=c(2000,20))
mean_spoC_sim <- mean_spoT_sim <- numeric(20)
vec=c(0,4,8,12,16)
for(g in 1:2000){
  for(i in 1:4){
    for(j in 1:5){
      vector1[g,i+vec[j]] <- sum(c(rep(0,con_spo[g,1,j,i]),
                                   rep(1,con_spo[g,2,j,i]),
                                   rep(2,con_spo[g,3,j,i]),
                                   rep(3,con_spo[g,4,j,i]),
                                   rep(4,con_spo[g,5,j,i])))/
        length(c(rep(0,con_spo[g,1,j,i]),
                 rep(1,con_spo[g,2,j,i]),
                 rep(2,con_spo[g,3,j,i]),
                 rep(3,con_spo[g,4,j,i]),
                 rep(4,con_spo[g,5,j,i])))
      
      vector2[g,i+vec[j]] <- sum(c(rep(0,T1_spo[g,1,j,i]),
                                   rep(1,T1_spo[g,2,j,i]),
                                   rep(2,T1_spo[g,3,j,i]),
                                   rep(3,T1_spo[g,4,j,i]),
                                   rep(4,T1_spo[g,5,j,i])))/
        length(c(rep(0,T1_spo[g,1,j,i]),
                 rep(1,T1_spo[g,2,j,i]),
                 rep(2,T1_spo[g,3,j,i]),
                 rep(3,T1_spo[g,4,j,i]),
                 rep(4,T1_spo[g,5,j,i])))
    }
  }
}
head(vector1)
head(vector2)

par(mfrow=c(2,1))
par(mar=c(6,5,2,2))
boxplot(vector1[,1],vector1[,5],vector1[,9],vector1[,13],vector1[,17],
        vector1[,2],vector1[,6],vector1[,10],vector1[,14],vector1[,18],
        vector1[,3],vector1[,7],vector1[,11],vector1[,15],vector1[,19],
        vector1[,4],vector1[,8],vector1[,12],vector1[,16],vector1[,20],
        frame=FALSE,ylim=c(0,4),yaxt="n",xaxt="n",cex.main=1.6,
        main="Posterior prediction and observed data: Mosquito sporozoites",
        ylab="Sporozoite score per mosquito",
        xlab="Control arm",cex.lab=1.6,
        col=c(transp("firebrick1",0.2),transp("firebrick2",0.2),
              transp("firebrick3",0.2),transp("firebrick4",0.2),transp("brown",0.2)))
axis(1, at=seq(2.5,18.5,length=4),labels = c("Cycle 1","Cycle 2","Cycle 3","Cycle 4"), cex.lab=1.4)
axis(2,las=2,at=seq(0,4,1), 
     labels=seq(0,4,1),
     cex.lab=1.4)
text(x =  seq_along(c(1:20)), y = par("usr")[3] - 0.7, cex.lab=1.2,
     labels = rep(c("1","2","3","4","5"),4), xpd = TRUE)
text(x =  seq_along(20), y = par("usr")[3] - 1, cex.lab=1.2,
     labels = "Number of bites", xpd = TRUE)

data2 = numeric(100)
Tret = 1
spo_obs = array(dim=c(20,3),data=NA)
se <- function(x) sqrt(var(x)/length(x))
vec=c(0,4,8,12,16)

for(k in 1:4){
  for(j in 1:5){
    spo_obs[k+vec[j],1] <- sum(c(rep(0,sporo_count[Tret,j,k,1]),
                                 rep(1,sporo_count[Tret,j,k,2]),
                                 rep(2,sporo_count[Tret,j,k,3]),
                                 rep(3,sporo_count[Tret,j,k,4]),
                                 rep(4,sporo_count[Tret,j,k,5])))/
      length(c(rep(0,sporo_count[Tret,j,k,1]),
               rep(1,sporo_count[Tret,j,k,2]),
               rep(2,sporo_count[Tret,j,k,3]),
               rep(3,sporo_count[Tret,j,k,4]),
               rep(4,sporo_count[Tret,j,k,5])))
    
    for(n in 1:100){
      data2[n] <- (sum(sample(c(rep(0,sporo_count[Tret,j,k,1]),
                                rep(1,sporo_count[Tret,j,k,2]),
                                rep(2,sporo_count[Tret,j,k,3]),
                                rep(3,sporo_count[Tret,j,k,4]),
                                rep(4,sporo_count[Tret,j,k,5])),round(length(c(rep(0,sporo_count[Tret,j,k,1]),
                                                                               rep(1,sporo_count[Tret,j,k,2]),
                                                                               rep(2,sporo_count[Tret,j,k,3]),
                                                                               rep(3,sporo_count[Tret,j,k,4]),
                                                                               rep(4,sporo_count[Tret,j,k,5])))*0.9)))/
                     round(length(c(rep(0,sporo_count[Tret,j,k,1]),
                                    rep(1,sporo_count[Tret,j,k,2]),
                                    rep(2,sporo_count[Tret,j,k,3]),
                                    rep(3,sporo_count[Tret,j,k,4]),
                                    rep(4,sporo_count[Tret,j,k,5])))*0.9))
      
      spo_obs[k+vec[j],2] <- min(data2)
      spo_obs[k+vec[j],3] <- max(data2)     
    }
  }
}
spo_obsNEW <- c(spo_obs[1,1],spo_obs[5,1],spo_obs[9,1],spo_obs[13,1],spo_obs[17,1],
                spo_obs[2,1],spo_obs[6,1],spo_obs[10,1],spo_obs[14,1],spo_obs[18,1],
                spo_obs[3,1],spo_obs[7,1],spo_obs[11,1],spo_obs[15,1],spo_obs[19,1],
                spo_obs[4,1],spo_obs[8,1],spo_obs[12,1],spo_obs[16,1],spo_obs[20,1])

spo_obsNEWA <- c(spo_obs[1,2],spo_obs[5,2],spo_obs[9,2],spo_obs[13,2],spo_obs[17,2],
                 spo_obs[2,2],spo_obs[6,2],spo_obs[10,2],spo_obs[14,2],spo_obs[18,2],
                 spo_obs[3,2],spo_obs[7,2],spo_obs[11,2],spo_obs[15,2],spo_obs[19,2],
                 spo_obs[4,2],spo_obs[8,2],spo_obs[12,2],spo_obs[16,2],spo_obs[20,2])

spo_obsNEWB <- c(spo_obs[1,3],spo_obs[5,3],spo_obs[9,3],spo_obs[13,3],spo_obs[17,3],
                 spo_obs[2,3],spo_obs[6,3],spo_obs[10,3],spo_obs[14,3],spo_obs[18,3],
                 spo_obs[3,3],spo_obs[7,3],spo_obs[11,3],spo_obs[15,3],spo_obs[19,3],
                 spo_obs[4,3],spo_obs[8,3],spo_obs[12,3],spo_obs[16,3],spo_obs[20,3])

vec2 = seq(1.2,20,1)
for(i in 1:20){
  segments(x0=vec2[i],x1=vec2[i], y0=spo_obsNEWA[i], y1=spo_obsNEWB[i],col="red")
}
points(spo_obsNEW ~ seq(1.2,20+0.2,1),col="yellow",pch=20,cex=1.8)

boxplot(vector2[,1],vector2[,5],vector2[,9],vector2[,13],vector2[,17],
        vector2[,2],vector2[,6],vector2[,10],vector2[,14],vector2[,18],
        vector2[,3],vector2[,7],vector2[,11],vector2[,15],vector2[,19],
        vector2[,4],vector2[,8],vector2[,12],vector2[,16],vector2[,20],
        frame=FALSE,ylim=c(0,4),yaxt="n",xaxt="n",cex.main=1.6,
        main="Posterior prediction and observed data: Mosquito sporozoites",
        ylab="Sporozoite score per mosquito",
        xlab="TBI arm",cex.lab=1.6,
        col=c(transp("firebrick1",0.2),transp("firebrick2",0.2),
              transp("firebrick3",0.2),transp("firebrick4",0.2),transp("brown",0.2)))
axis(1, at=seq(2.5,18.5,length=4),labels = c("Cycle 1","Cycle 2","Cycle 3","Cycle 4"), cex.lab=1.4)
axis(2,las=2,at=seq(0,4,1), 
     labels=seq(0,4,1),
     cex.lab=1.4)
text(x =  seq_along(c(1:20)), y = par("usr")[3] - 0.7, cex.lab=1.2,
     labels = rep(c("1","2","3","4","5"),4), xpd = TRUE)

data2 = numeric(100)
Tret = 2
spo_obs = array(dim=c(20,3),data=NA)
se <- function(x) sqrt(var(x)/length(x))
vec=c(0,4,8,12,16)

for(k in 1:4){
  for(j in 1:5){
    spo_obs[k+vec[j],1] <- sum(c(rep(0,sporo_count[Tret,j,k,1]),
                                 rep(1,sporo_count[Tret,j,k,2]),
                                 rep(2,sporo_count[Tret,j,k,3]),
                                 rep(3,sporo_count[Tret,j,k,4]),
                                 rep(4,sporo_count[Tret,j,k,5])))/
      length(c(rep(0,sporo_count[Tret,j,k,1]),
               rep(1,sporo_count[Tret,j,k,2]),
               rep(2,sporo_count[Tret,j,k,3]),
               rep(3,sporo_count[Tret,j,k,4]),
               rep(4,sporo_count[Tret,j,k,5])))
    
    for(n in 1:100){
      data2[n] <- (sum(sample(c(rep(0,sporo_count[Tret,j,k,1]),
                                rep(1,sporo_count[Tret,j,k,2]),
                                rep(2,sporo_count[Tret,j,k,3]),
                                rep(3,sporo_count[Tret,j,k,4]),
                                rep(4,sporo_count[Tret,j,k,5])),round(length(c(rep(0,sporo_count[Tret,j,k,1]),
                                                                               rep(1,sporo_count[Tret,j,k,2]),
                                                                               rep(2,sporo_count[Tret,j,k,3]),
                                                                               rep(3,sporo_count[Tret,j,k,4]),
                                                                               rep(4,sporo_count[Tret,j,k,5])))*0.9)))/
                     round(length(c(rep(0,sporo_count[Tret,j,k,1]),
                                    rep(1,sporo_count[Tret,j,k,2]),
                                    rep(2,sporo_count[Tret,j,k,3]),
                                    rep(3,sporo_count[Tret,j,k,4]),
                                    rep(4,sporo_count[Tret,j,k,5])))*0.9))
      
      spo_obs[k+vec[j],2] <- min(data2)
      spo_obs[k+vec[j],3] <- max(data2)     
    }
  }
}
spo_obsNEW <- c(spo_obs[1,1],spo_obs[5,1],spo_obs[9,1],spo_obs[13,1],spo_obs[17,1],
                spo_obs[2,1],spo_obs[6,1],spo_obs[10,1],spo_obs[14,1],spo_obs[18,1],
                spo_obs[3,1],spo_obs[7,1],spo_obs[11,1],spo_obs[15,1],spo_obs[19,1],
                spo_obs[4,1],spo_obs[8,1],spo_obs[12,1],spo_obs[16,1],spo_obs[20,1])

spo_obsNEWA <- c(spo_obs[1,2],spo_obs[5,2],spo_obs[9,2],spo_obs[13,2],spo_obs[17,2],
                 spo_obs[2,2],spo_obs[6,2],spo_obs[10,2],spo_obs[14,2],spo_obs[18,2],
                 spo_obs[3,2],spo_obs[7,2],spo_obs[11,2],spo_obs[15,2],spo_obs[19,2],
                 spo_obs[4,2],spo_obs[8,2],spo_obs[12,2],spo_obs[16,2],spo_obs[20,2])

spo_obsNEWB <- c(spo_obs[1,3],spo_obs[5,3],spo_obs[9,3],spo_obs[13,3],spo_obs[17,3],
                 spo_obs[2,3],spo_obs[6,3],spo_obs[10,3],spo_obs[14,3],spo_obs[18,3],
                 spo_obs[3,3],spo_obs[7,3],spo_obs[11,3],spo_obs[15,3],spo_obs[19,3],
                 spo_obs[4,3],spo_obs[8,3],spo_obs[12,3],spo_obs[16,3],spo_obs[20,3])

vec2 = seq(1.2,20,1)
for(i in 1:20){
  segments(x0=vec2[i],x1=vec2[i], y0=spo_obsNEWA[i], y1=spo_obsNEWB[i],col="red")
}
points(spo_obsNEW ~ seq(1.2,20+0.2,1),col="yellow",pch=20,cex=1.8)


#######################################
##
## Parasite Density: end mice
##
#######################################


vec <- seq(1,200,40) 
vec2 <- seq(0,10,2)
vec3 <- seq(0,40,10)
con_para <- 
  T1_para <- array(dim=c(2000,5,5,4)) ##iterations, mice, bites, rounds
for(k in 1:4){
  for(j in 1:5){
    for(i in 1:5){
      con_para[,i,j,k] <- dat[,4390+vec[i]+vec2[j]+vec3[k]]
      T1_para[,i,j,k]  <- dat[,4391+vec[i]+vec2[j]+vec3[k]]
    }
  }
}


par(mfrow=c(2,1))
par(mar=c(6,5,2,2))
parapostplots(1,
              DATA = list(c(con_para[,,1,1][con_para[,,1,1] != -1]),c(con_para[,,2,1][con_para[,,2,1] != -1]),c(con_para[,,3,1][con_para[,,3,1] != -1]),c(con_para[,,4,1][con_para[,,4,1] != -1]),c(con_para[,,5,1][con_para[,,5,1] != -1]),
                          c(con_para[,,1,2][con_para[,,1,2] != -1]),c(con_para[,,2,2][con_para[,,2,2] != -1]),c(con_para[,,3,2][con_para[,,3,2] != -1]),c(con_para[,,4,2][con_para[,,4,2] != -1]),c(con_para[,,5,1][con_para[,,5,1] != -1]),
                          c(con_para[,,1,3][con_para[,,1,3] != -1]),c(con_para[,,2,3][con_para[,,2,3] != -1]),c(con_para[,,3,3][con_para[,,3,3] != -1]),c(con_para[,,4,3][con_para[,,4,3] != -1]),c(con_para[,,5,1][con_para[,,5,1] != -1]),
                          c(con_para[,,1,4][con_para[,,1,4] != -1]),c(con_para[,,2,4][con_para[,,2,4] != -1]),c(con_para[,,3,4][con_para[,,3,4] != -1]),c(con_para[,,4,4][con_para[,,4,4] != -1]),c(con_para[,,5,1][con_para[,,5,1] != -1])),
              con_para,
              labes_cycle = c("Cycle 1","Cycle 2","Cycle 3","Cycle 4"),
              arm = "Control arm",
              n_grps = c(1:20),
              n_rnds = 4,
              max_half = 18.5,
              max_shift = 20)


parapostplots(2,
              DATA = list(c(T1_para[,,1,1][T1_para[,,1,1] != -1]),c(T1_para[,,2,1][T1_para[,,2,1] != -1]),c(T1_para[,,3,1][T1_para[,,3,1] != -1]),c(T1_para[,,4,1][T1_para[,,4,1] != -1]),c(T1_para[,,5,1][T1_para[,,5,1] != -1]),
                          c(T1_para[,,1,2][T1_para[,,1,2] != -1]),c(T1_para[,,2,2][T1_para[,,2,2] != -1]),c(T1_para[,,3,2][T1_para[,,3,2] != -1]),c(T1_para[,,4,2][T1_para[,,4,2] != -1]),c(T1_para[,,5,1][T1_para[,,5,1] != -1]),
                          c(T1_para[,,1,3][T1_para[,,1,3] != -1]),c(T1_para[,,2,3][T1_para[,,2,3] != -1]),c(T1_para[,,3,3][T1_para[,,3,3] != -1]),c(T1_para[,,4,3][T1_para[,,4,3] != -1]),c(T1_para[,,5,1][T1_para[,,5,1] != -1]),
                          c(T1_para[,,1,4][T1_para[,,1,4] != -1]),c(T1_para[,,2,4][T1_para[,,2,4] != -1]),c(T1_para[,,3,4][T1_para[,,3,4] != -1]),c(T1_para[,,4,4][T1_para[,,4,4] != -1]),c(T1_para[,,5,1][T1_para[,,5,1] != -1])),
              T1_para,
              labes_cycle = c("Cycle 1","Cycle 2","Cycle 3","Cycle 4"),
              arm = "ATV-32% arm",
              n_grps = c(1:20),
              n_rnds = 4,
              max_half = 18.5,
              max_shift = 20)

###################################################################################
## 
##  ###### ###### ###### ######    ###   ########
##  ##     ##     ##     ##      ##   ##    ##      
##  ##     ##     ##     ##     ##          ##       
##  ####   ####   ####   ####   ##          ##     
##  ##     ##     ##     ##     ##          ##        
##  ##     ##     ##     ##      ##   ##    ##             
##  ###### ##     ##     ######    ###      ##              
##  
###################################################################################
vec <- seq(1,200,40) 
vec2 <- seq(0,10,2)
vec3 <- seq(0,40,10)
con_para <- 
  T1_para <- array(dim=c(2000,5,5,4)) ##iterations, mice, bites, rounds
for(k in 1:4){
  for(j in 1:5){
    for(i in 1:5){
      con_para[,i,j,k] <- dat[,4390+vec[i]+vec2[j]+vec3[k]]
      T1_para[,i,j,k]  <- dat[,4391+vec[i]+vec2[j]+vec3[k]]
    }
  }
}

## 1) Prevalence efficacy (Transmission blocking efficacy TBE)
con_prev_temp <- ifelse(con_para >0,1,0)
T1_prev_temp <- ifelse(T1_para >0,1,0)
con_prev <- T1_prev <- numeric(2000)
for(i in 1:2000){
  con_prev[i] <- mean(con_prev_temp[i,,,],na.rm=TRUE)
  T1_prev[i] <- mean(T1_prev_temp[i,,,],na.rm=TRUE)
}  
All_T1 = (con_prev - T1_prev)/con_prev
mean(All_T1) ##MEAN TBE
median(All_T1) ##MEDIAN TBE
mean(All_T1)+se(All_T1)*1.96  ##UPPER 95%
mean(All_T1)-se(All_T1)*1.96  ##LOWER 95%

## 2) Intensity efficacy (Transmission reduction efficacy TRE)
con_INT <- T1_INT <- numeric(2000)
for(i in 1:2000){
  con_INT[i] <- mean(con_para[i,,,],na.rm=TRUE)
  T1_INT[i] <- mean(T1_para[i,,,],na.rm=TRUE)
}  
All_T1 = (con_INT - T1_INT)/con_INT
mean(All_T1)
median(All_T1)
mean(All_T1)+se(All_T1)*1.96
mean(All_T1)-se(All_T1)*1.96
