# Supplementary material for: A novel model fitted to multiple life stages of malaria for assessing efficacy of transmission-blocking interventions
Source: Malar J. 2017 Apr 4;16:137. doi: 10.1186/s12936-017-1782-3 (PMC5379616; doi:10.1186/s12936-017-1782-3)
Supplement: Supplementary file 2 — Additional file 2. A collection of files containing the original data in list format (Additional file 2.1), a ‘how to’ R script (Additional file 2.2) to apply the Bayesian model to DFA multi-generational data in RStan (Additional file 2.1 can be used as an example). The probabilistic Bayesian model code (Additional file 2.3) and the data (Additional file 2.1) used in Blagborough et al. [12] are supplied together with functions (Additional file 2.4) to help assess the model output (Additional file 2.5). [file 12936_2017_1782_MOESM2_ESM.zip › S2_3_PROBABILISTIC MODEL m_to_m_seq.stan]

data {
  // -1 codes NA in ragged arrays

  int<lower=1> N_treatment;

  int<lower=1> N_TBI_treatment;
  int<lower=1, upper=N_TBI_treatment> TBI_treatment[N_treatment];

  int<lower=1> N_blood_treatment;
  int<lower=1, upper=N_blood_treatment> blood_treatment[N_treatment];

  int<lower=1> N_bite;

  int<lower=1> N_round_max;
  int<lower=-1, upper=N_round_max> N_round[N_treatment, N_bite];

  // Parasitemia count of each mouse sampled in the initial group
  int<lower=1> N_mice_init_max;
  int<lower=-1> N_mice_init[N_treatment];
  int<lower=-1> para_init_count[N_treatment, N_mice_init_max];

  // Parasitemia count of each mouse sampled in the final group
  int<lower=1> N_mice_end_round_max;
  int<lower=-1> N_mice_end_round[N_treatment, N_bite, N_round_max];
  int<lower=-1> para_end_round_count[N_treatment, N_bite, N_round_max, N_mice_end_round_max];

  // Number of raw oocysts in each round
  int<lower=1> N_ooc_max;
  int<lower=-1> N_ooc[N_treatment, N_bite, N_round_max];
  int<lower=-1> ooc_count[N_treatment, N_bite, N_round_max, N_ooc_max];

  // Sporozoite count binning
  int<lower=1> N_bin;
  int<lower=0> bin_edge[N_bin + 1];

  // Binned sporozoite counts for each group
  int<lower=-1> sporo_count[N_treatment, N_bite, N_round_max, N_bin];

  // Expected parasitemia reduction from each treatment
  //real<lower=0, upper=1> para_reduc[N_TBI_treatment - 1];
}

transformed data {
  real p_to_o_offset;
  real o_to_s_offset;
  real s_to_p_offset;

  real log_mu_para_offset;

  p_to_o_offset = -log(1);  // O(100) to O(100)
  o_to_s_offset = -log(1) + 2;    // O(100) to O(100) * exp(2)
  s_to_p_offset = +log(1); // O(100) to O(100)

  log_mu_para_offset = log(200);
  // 10^7 to 10^8 initial parasitemia injected
  // to be distributed amongst N / 1200 red blood cells
  // to give target (10^7 - 10^8) / N parasitemia density
  // add a judge factor for inefficient transmission to
  // motivate a number like above
}

parameters {
  // Non-centered hierarchical random effects for
  // initial parasitemia distribution mean
  real nu_log_mu_para;
  real<lower=0> tau_log_mu_para;
  vector[N_treatment] rho_log_mu_para;

  // Non-centered hierarchical random effects for
  // initial parasitemia distribution dispersion
  real nu_log_phi_para;
  real<lower=0> tau_log_phi_para;
  vector[N_treatment] rho_log_phi_para;

  // Slopes and intercepts of GLM modeling conversion between stages
  // Common parameters for control and treatment groups past the
  // initial mouse (para_init) to mosquito (ooc) infection stage
  vector<lower=0, upper=1>[N_TBI_treatment] p_to_o_beta1_mu;
  vector[N_TBI_treatment] p_to_o_beta2_mu;
  vector[N_TBI_treatment] p_to_o_alpha_mu_tilde;

  matrix[N_TBI_treatment, 2] p_to_o_beta_phi;
  vector[N_TBI_treatment] p_to_o_alpha_phi;

  matrix[N_TBI_treatment, 2] p_to_gamma_beta;
  vector[N_TBI_treatment] p_to_gamma_alpha;

  real<lower=0, upper=1> o_to_s_beta1_mu;
  real o_to_s_beta2_mu;
  real o_to_s_alpha_mu;

  vector[2] o_to_s_beta_phi;
  real o_to_s_alpha_phi;

  matrix[N_blood_treatment, 2] s_to_p_beta_mu;
  vector[N_blood_treatment] s_to_p_alpha_mu_tilde;

  matrix[N_bite, 2] s_to_p_beta_mu_bite;
  vector[N_bite] s_to_p_alpha_mu_bite;

  matrix[N_blood_treatment, 2] s_to_p_beta_phi;
  vector[N_blood_treatment] s_to_p_alpha_phi;

  matrix[N_bite, 2] s_to_p_beta_phi_bite;
  vector[N_bite] s_to_p_alpha_phi_bite;

  matrix[N_blood_treatment, 2] s_to_zeta_beta;
  vector[N_blood_treatment] s_to_zeta_alpha;

  matrix[N_bite, 2] s_to_zeta_beta_bite;
  vector[N_bite] s_to_zeta_alpha_bite;
}

transformed parameters {
  vector[N_TBI_treatment] p_to_o_alpha_mu;
  vector[N_blood_treatment] s_to_p_alpha_mu;

  // TBI treatments are titrated to reduce relative paramitemia
  // to oocyst transition strength by a particular amount
  p_to_o_alpha_mu[1] = p_to_o_alpha_mu_tilde[1]; // Control

  for (n in 2:N_TBI_treatment)
    p_to_o_alpha_mu[n] =  p_to_o_alpha_mu_tilde[n]
                        + p_to_o_alpha_mu[1] - log(0.68);  

  // Blood treatments are titrated to reduce relative sporozoite
  // to parasitemia transition strength by a particular amount
  s_to_p_alpha_mu[1] = s_to_p_alpha_mu_tilde[1]; // Control

  for (n in 2:N_blood_treatment)
    s_to_p_alpha_mu[n] =  s_to_p_alpha_mu_tilde[n]
                        + s_to_p_alpha_mu[1] - log(0.5);
}

model {
  // Priors

  // Initial infection population random effects
  nu_log_mu_para ~ normal(0, 1);
  tau_log_mu_para ~ normal(0, 1);
  rho_log_mu_para ~ normal(0, 1);

  nu_log_phi_para ~ normal(0, 2);
  tau_log_phi_para ~ normal(0, 1);
  rho_log_phi_para ~ normal(0, 1);

  // Initial parasitemia to oocyst transition
  for (r in 1:N_TBI_treatment) {
    // p_to_o_beta1_mu[r] ~ uniform(0, 1);
    p_to_o_beta2_mu[r] ~ normal(0, 0.5);
    p_to_o_beta_phi[r] ~ normal(0, 0.5);
    p_to_o_alpha_phi[r] ~ normal(0, 0.5);

    //p_to_gamma_beta[r] ~ normal(1, 1);
    p_to_gamma_beta[r] ~ normal(1, 2);
    p_to_gamma_alpha[r] ~ normal(1, 1);
  }

  p_to_o_alpha_mu_tilde[1] ~ normal(0, 0.5);
  for (n in 2:N_TBI_treatment)
    p_to_o_alpha_mu_tilde[n] ~ normal(0, 0.25);

  // Oocyst to sporozoite transition
  // o_to_s_beta1_mu ~ uniform(0, 1);
  o_to_s_beta2_mu ~ normal(0, 0.5);
  o_to_s_alpha_mu ~ normal(0, 0.5);
  o_to_s_beta_phi ~ normal(0, 0.5);
  o_to_s_alpha_phi ~ normal(0, 0.5);

  // Sporozoite to final parasitemia transition
  for (r in 1:N_blood_treatment) {
    s_to_p_beta_mu[r] ~ normal(0, 0.5);
    s_to_p_beta_phi[r] ~ normal(0, 0.5);
    s_to_p_alpha_phi[r] ~ normal(0, 0.5);

    //s_to_zeta_beta[r] ~ normal(1, 1);
    s_to_zeta_beta[r] ~ normal(1, 2);
    s_to_zeta_alpha[r] ~ normal(1, 1);
  }

  for (b in 1:N_bite) {
    s_to_p_beta_mu_bite[b] ~ normal(0, 0.5);
    s_to_p_alpha_phi_bite[b] ~ normal(0, 0.5);
    s_to_p_beta_phi_bite[b] ~ normal(0, 0.5);
    s_to_p_alpha_phi_bite[b] ~ normal(0, 0.5);

    s_to_zeta_beta_bite[b] ~ normal(-1, 1);
    s_to_zeta_alpha_bite[b] ~ normal(-1, 0.5);
  }

  s_to_p_alpha_mu_tilde[1] ~ normal(0, 0.5);
  for (n in 2:N_blood_treatment)
    s_to_p_alpha_mu_tilde[n] ~ normal(0, 0.25);

  // Likelihood
  for (t in 1:N_treatment) {
    real log_mu_para_init;
    real log_phi_para_init;

    log_mu_para_init =  log_mu_para_offset + nu_log_mu_para
                      + tau_log_mu_para * rho_log_mu_para[t];

    log_phi_para_init =  nu_log_phi_para
                       + tau_log_phi_para * rho_log_phi_para[t];

    for (m in 1:N_mice_init[t])
      para_init_count[t, m]
        ~ neg_binomial_2_log(log_mu_para_init, exp(log_phi_para_init));

    for (b in 1:N_bite) {
      real log_mu_para;
      real log_phi_para;
      real logit_pi_para;

      real log_pi_para;
      real log1m_pi_para;

      log_mu_para = log_mu_para_init;
      log_phi_para = log_phi_para_init;

      for (r in 1:N_round[t, b]) {
        real logit_gamma;
        real log_gamma;
        real log1m_gamma;
        real log_pi_mosquito;
        real log1m_pi_mosquito;
        real pi_mosquito;

        real log_mu_ooc;
        real log_phi_ooc;

        real log_mu_sporo;
        real log_phi_sporo;

        real logit_zeta;
        real log_zeta;
        real log1m_zeta;
        real log_pi_para_end;
        real log1m_pi_para_end;

        real sum_p;
        vector[N_bin] p;
        vector[N_bin - 1] cdf;

        logit_gamma =  p_to_gamma_beta[TBI_treatment[t], 1] * log_mu_para
                     + p_to_gamma_beta[TBI_treatment[t], 2] * log_phi_para
                     + p_to_gamma_alpha[TBI_treatment[t]];

        if (logit_gamma > 0) {
          real denom;
          denom = log1p(exp(-logit_gamma));
          log_gamma = -denom;
          log1m_gamma = -logit_gamma - denom;
        } else {
          real denom;
          denom = log1p(exp(logit_gamma));
          log_gamma = logit_gamma - denom;
          log1m_gamma = -denom;
        }

        if (r == 1) {
          log_pi_mosquito = log_gamma;

          if (log_gamma < 0)
            log1m_pi_mosquito = log(1 - exp(log_gamma));
          else
            log1m_pi_mosquito = log_gamma + log(exp(-log_gamma) - 1);

        } else {
          log_pi_mosquito = log_sum_exp(log_pi_para, log_gamma + log1m_pi_para);
          log1m_pi_mosquito = log1m_pi_para + log1m_gamma;
        }

        log_mu_ooc =  p_to_o_beta1_mu[TBI_treatment[t]] * log_mu_para
                    + p_to_o_beta2_mu[TBI_treatment[t]] * log_phi_para
                    + p_to_o_alpha_mu[TBI_treatment[t]] + p_to_o_offset;
        log_phi_ooc =  p_to_o_beta_phi[TBI_treatment[t], 1] * log_mu_para
                     + p_to_o_beta_phi[TBI_treatment[t], 2] * log_phi_para
                     + p_to_o_alpha_phi[TBI_treatment[t]];

        for (o in 1:N_ooc[t, b, r]) {
          real log_nb;
          log_nb = neg_binomial_2_log_log(ooc_count[t, b, r, o],
                                          log_mu_ooc,
                                          exp(log_phi_ooc));
          if (ooc_count[t, b, r, o] == 0)
            increment_log_prob(log_sum_exp(log_pi_mosquito, log1m_pi_mosquito + log_nb));
          else
            increment_log_prob(log1m_pi_mosquito + log_nb);
        }

        // GLM in place of intractable convolution
        log_mu_sporo =  o_to_s_beta1_mu * log_mu_ooc
                      + o_to_s_beta2_mu * log_phi_ooc
                      + o_to_s_alpha_mu + o_to_s_offset;
        log_phi_sporo =  o_to_s_beta_phi[1] * log_mu_ooc
                       + o_to_s_beta_phi[2] * log_phi_ooc
                       + o_to_s_alpha_phi;

        // Compute censored multinomial probabilities
        pi_mosquito = exp(log_pi_mosquito);

        for(s in 1:(N_bin - 1))
          cdf[s] = neg_binomial_2_cdf(bin_edge[s], exp(log_mu_sporo), exp(log_phi_sporo));

        p[1] = pi_mosquito + (1 - pi_mosquito) * cdf[1];
        sum_p = p[1];

        for(s in 2:(N_bin - 1)) {
          p[s] = (1 - pi_mosquito) * (cdf[s] - cdf[s - 1]);
          if (p[s] < 0) p[s] = 0;
          sum_p = sum_p + p[s];
        }
        if (sum_p < 1)
          p[N_bin] = 1 - sum_p;
        else
          p[N_bin] = 0;

        // Censored measurement
        sporo_count[t, b, r] ~ multinomial(p);

        // GLM of infection probability in place of intractable convolution
        logit_zeta =   ( s_to_zeta_beta[blood_treatment[t], 1]
                       + s_to_zeta_beta_bite[b, 1] ) * log_mu_sporo
                    + (  s_to_zeta_beta[blood_treatment[t], 2]
                       + s_to_zeta_beta_bite[b, 2] ) * log_phi_sporo
                    + s_to_zeta_alpha[blood_treatment[t]]
                    + s_to_zeta_alpha_bite[b];

        if (logit_zeta > 0) {
          real denom;
          denom = log1p(exp(-logit_zeta));
          log_zeta = -denom;
          log1m_zeta = -logit_zeta - denom;
        } else {
          real denom;
          denom = log1p(exp(logit_zeta));
          log_zeta = logit_zeta - denom;
          log1m_zeta = -denom;
        }

        log_pi_para = log_sum_exp(log_pi_mosquito, log_zeta + log1m_pi_mosquito);
        log1m_pi_para = log1m_pi_mosquito + log1m_zeta;

        // GLM in place of intractable convolution
        log_mu_para =    ( s_to_p_beta_mu[blood_treatment[t], 1]
                         + s_to_p_beta_mu_bite[b, 1] ) * log_mu_sporo
                      + (  s_to_p_beta_mu[blood_treatment[t], 2]
                         + s_to_p_beta_mu_bite[b, 2] ) * log_phi_sporo
                         + s_to_p_alpha_mu[blood_treatment[t]]
                         + s_to_p_alpha_mu_bite[b] + s_to_p_offset;


        log_phi_para =   ( s_to_p_beta_phi[blood_treatment[t], 1]
                         + s_to_p_beta_phi_bite[b, 1] ) * log_mu_sporo
                      + (  s_to_p_beta_phi[blood_treatment[t], 2]
                         + s_to_p_beta_phi_bite[b, 2] ) * log_phi_sporo
                          + s_to_p_alpha_phi[blood_treatment[t]]
                          + s_to_p_alpha_phi_bite[b];

        for (m in 1:N_mice_end_round[t, b, r]) {
          real log_nb;
          log_nb = neg_binomial_2_log_log(para_end_round_count[t, b, r, m],
                                          log_mu_para,
                                          exp(log_phi_para));
          if (para_end_round_count[t, b, r, m] == 0)
            increment_log_prob(log_sum_exp(log_pi_para, log1m_pi_para + log_nb));
          else
            increment_log_prob(log1m_pi_para + log_nb);
        }

      } // round
    } // bite
  } // treatment
}

generated quantities {
  real mu_para_init[N_treatment];
  real phi_para_init[N_treatment];

  real mu_ooc[N_treatment, N_bite, N_round_max];
  real phi_ooc[N_treatment, N_bite, N_round_max];
  real mu_sporo[N_treatment, N_bite, N_round_max];
  real phi_sporo[N_treatment, N_bite, N_round_max];
  real pi_mosquito[N_treatment, N_bite, N_round_max];
  real mu_para_end_round[N_treatment, N_bite, N_round_max];
  real phi_para_end_round[N_treatment, N_bite, N_round_max];
  real pi_para_end_round[N_treatment, N_bite, N_round_max];

  int<lower=-1> para_init_count_ppc[N_treatment, N_mice_init_max];
  int<lower=-1> ooc_count_ppc[N_treatment, N_bite, N_round_max, N_ooc_max];
  int<lower=-1> sporo_count_ppc[N_treatment, N_bite, N_round_max, N_bin];
  int<lower=-1> para_end_count_ppc[N_treatment, N_bite, N_round_max, N_mice_end_round_max];

  for (t in 1:N_treatment) {
    for (m in 1:N_mice_init_max) para_init_count_ppc[t, m] = -1;

    for (b in 1:N_bite) {
      for (r in 1:N_round_max) {
        mu_ooc[t, b, r] = -1;
        phi_ooc[t, b, r] = -1;
        mu_sporo[t, b, r] = -1;
        phi_sporo[t, b, r] = -1;
        pi_mosquito[t, b, r] = -1;
        mu_para_end_round[t, b, r] = -1;
        phi_para_end_round[t, b, r] = -1;
        pi_para_end_round[t, b, r] = -1;

        for (o in 1:N_ooc_max)  ooc_count_ppc[t, b, r, o] = -1;
        for (s in 1:N_bin)      sporo_count_ppc[t, b, r, s] = -1;
        for (m in 1:N_mice_end_round_max) para_end_count_ppc[t, b, r, m] = -1;
      }
    }
  }

  for (t in 1:N_treatment) {
    real log_mu_para_init;
    real log_phi_para_init;

    log_mu_para_init =  log_mu_para_offset + nu_log_mu_para
                      + tau_log_mu_para * rho_log_mu_para[t];
    mu_para_init[t] = exp(log_mu_para_init);

    log_phi_para_init =  nu_log_phi_para
                       + tau_log_phi_para * rho_log_phi_para[t];
    phi_para_init[t] = exp(log_phi_para_init);

    for (m in 1:N_mice_init[t])
      para_init_count_ppc[t, m]
        = neg_binomial_2_rng(mu_para_init[t], phi_para_init[t]);

    for (b in 1:N_bite) {
      real log_mu_para;
      real log_phi_para;
      real logit_pi_para;

      real log_pi_para;
      real log1m_pi_para;

      log_mu_para = log_mu_para_init;
      log_phi_para = log_phi_para_init;

      for (r in 1:N_round[t, b]) {
        real logit_gamma;
        real log_gamma;
        real log1m_gamma;
        real log_pi_mosquito;
        real log1m_pi_mosquito;

        real log_mu_ooc;
        real log_phi_ooc;

        real log_mu_sporo;
        real log_phi_sporo;

        real logit_zeta;
        real log_zeta;
        real log1m_zeta;
        real log_pi_para_end;
        real log1m_pi_para_end;

        real sum_p;
        vector[N_bin] p;
        vector[N_bin - 1] cdf;

        int N_sporo;

        logit_gamma =  p_to_gamma_beta[TBI_treatment[t], 1] * log_mu_para
                     + p_to_gamma_beta[TBI_treatment[t], 2] * log_phi_para
                     + p_to_gamma_alpha[TBI_treatment[t]];

        if (logit_gamma > 0) {
          real denom;
          denom = log1p(exp(-logit_gamma));
          log_gamma = -denom;
          log1m_gamma = -logit_gamma - denom;
        } else {
          real denom;
          denom = log1p(exp(logit_gamma));
          log_gamma = logit_gamma - denom;
          log1m_gamma = -denom;
        }

        if (r == 1) {
          log_pi_mosquito = log_gamma;

          if (log_gamma < 0)
            log1m_pi_mosquito = log(1 - exp(log_gamma));
          else
            log1m_pi_mosquito = log_gamma + log(exp(-log_gamma) - 1);

        } else {
          log_pi_mosquito = log_sum_exp(log_pi_para, log_gamma + log1m_pi_para);
          log1m_pi_mosquito = log1m_pi_para + log1m_gamma;
        }
        pi_mosquito[t, b, r] = exp(log_pi_mosquito);

        log_mu_ooc =  p_to_o_beta1_mu[TBI_treatment[t]] * log_mu_para
                    + p_to_o_beta2_mu[TBI_treatment[t]] * log_phi_para
                    + p_to_o_alpha_mu[TBI_treatment[t]] + p_to_o_offset;
        mu_ooc[t, b, r] = exp(log_mu_ooc);

        log_phi_ooc =  p_to_o_beta_phi[TBI_treatment[t], 1] * log_mu_para
                     + p_to_o_beta_phi[TBI_treatment[t], 2] * log_phi_para
                     + p_to_o_alpha_phi[TBI_treatment[t]];
        phi_ooc[t, b, r] = exp(log_mu_ooc);

        for (o in 1:N_ooc[t, b, r]) {
          if (bernoulli_rng(pi_mosquito[t, b, r]))
            ooc_count_ppc[t, b, r, o] = 0;
          else
            ooc_count_ppc[t, b, r, o]
              = neg_binomial_2_rng(mu_ooc[t, b, r], phi_ooc[t, b, r]);
        }

        // GLM in place of intractable convolution
        log_mu_sporo =  o_to_s_beta1_mu * log_mu_ooc
                      + o_to_s_beta2_mu * log_phi_ooc
                      + o_to_s_alpha_mu + o_to_s_offset;
        mu_sporo[t, b, r] = exp(log_mu_sporo);

        log_phi_sporo =  o_to_s_beta_phi[1] * log_mu_ooc
                       + o_to_s_beta_phi[2] * log_phi_ooc
                       + o_to_s_alpha_phi;
        phi_sporo[t, b, r] = exp(log_phi_sporo);

        // Compute censored multinomial probabilities
        for(s in 1:(N_bin - 1))
          cdf[s] = neg_binomial_2_cdf(bin_edge[s], exp(log_mu_sporo), exp(log_phi_sporo));

        p[1] = pi_mosquito[t, b, r] + (1 - pi_mosquito[t, b, r]) * cdf[1];
        sum_p = p[1];

        for(s in 2:(N_bin - 1)) {
          p[s] = (1 - pi_mosquito[t, b, r]) * (cdf[s] - cdf[s - 1]);
          if (p[s] < 0) p[s] = 0;
          sum_p = sum_p + p[s];
        }
        if (sum_p < 1)
          p[N_bin] = 1 - sum_p;
        else
          p[N_bin] = 0;

        // Censored measurement
        N_sporo = sum(sporo_count[t, b, r]);
        if (N_sporo > 0)
          sporo_count_ppc[t, b, r] = multinomial_rng(p, N_sporo);
        else
          for(s in 1:N_bin)
            sporo_count_ppc[t, b, r, s] = 0;

        // GLM of infection probability in place of intractable convolution
        logit_zeta =   ( s_to_zeta_beta[blood_treatment[t], 1]
                       + s_to_zeta_beta_bite[b, 1] ) * log_mu_sporo
                    + (  s_to_zeta_beta[blood_treatment[t], 2]
                       + s_to_zeta_beta_bite[b, 2] ) * log_phi_sporo
                    + s_to_zeta_alpha[blood_treatment[t]]
                    + s_to_zeta_alpha_bite[b];

        if (logit_zeta > 0) {
          real denom;
          denom = log1p(exp(-logit_zeta));
          log_zeta = -denom;
          log1m_zeta = -logit_zeta - denom;
        } else {
          real denom;
          denom = log1p(exp(logit_zeta));
          log_zeta = logit_zeta - denom;
          log1m_zeta = -denom;
        }

        log_pi_para = log_sum_exp(log_pi_mosquito, log_zeta + log1m_pi_mosquito);
        log1m_pi_para = log1m_pi_mosquito + log1m_zeta;
        pi_para_end_round[t, b, r] = exp(log_pi_para);
        if (pi_para_end_round[t, b, r] > 1)
          pi_para_end_round[t, b, r] = 1;

        // GLM in place of intractable convolution
        log_mu_para =    ( s_to_p_beta_mu[blood_treatment[t], 1]
                         + s_to_p_beta_mu_bite[b, 1] ) * log_mu_sporo
                      + (  s_to_p_beta_mu[blood_treatment[t], 2]
                         + s_to_p_beta_mu_bite[b, 2] ) * log_phi_sporo
                         + s_to_p_alpha_mu[blood_treatment[t]]
                         + s_to_p_alpha_mu_bite[b] + s_to_p_offset;

        mu_para_end_round[t, b, r] = exp(log_mu_para);

        log_phi_para =   ( s_to_p_beta_phi[blood_treatment[t], 1]
                         + s_to_p_beta_phi_bite[b, 1] )* log_mu_sporo
                      + (  s_to_p_beta_phi[blood_treatment[t], 2]
                         + s_to_p_beta_phi_bite[b, 2] ) * log_phi_sporo
                          + s_to_p_alpha_phi[blood_treatment[t]]
                          + s_to_p_alpha_phi_bite[b];

        phi_para_end_round[t, b, r] = exp(log_phi_para);

        for (m in 1:N_mice_end_round[t, b, r]) {
          if (bernoulli_rng(pi_para_end_round[t, b, r])) {
           para_end_count_ppc[t, b, r, m] = 0;
          }
          else {
            para_end_count_ppc[t, b, r, m]
              = neg_binomial_2_rng(mu_para_end_round[t, b, r], phi_para_end_round[t, b, r]);
          }
        }

      } // round
    } // bite
  } // treatment
}
