# Supplementary material for: A novel model fitted to multiple life stages of malaria for assessing efficacy of transmission-blocking interventions
Source: Malar J. 2017 Apr 4;16:137. doi: 10.1186/s12936-017-1782-3 (PMC5379616; doi:10.1186/s12936-017-1782-3)
Supplement: Supplementary file 2 — Additional file 2. A collection of files containing the original data in list format (Additional file 2.1), a ‘how to’ R script (Additional file 2.2) to apply the Bayesian model to DFA multi-generational data in RStan (Additional file 2.1 can be used as an example). The probabilistic Bayesian model code (Additional file 2.3) and the data (Additional file 2.1) used in Blagborough et al. [12] are supplied together with functions (Additional file 2.4) to help assess the model output (Additional file 2.5). [file 12936_2017_1782_MOESM2_ESM.zip › S2_4_model_check_functions.r]

## Model_check_functions


##generic multiplot for ggplot
multiplot <- function(..., plotlist=NULL, file, cols=1, layout=NULL) {
  library(grid)
  
  # Make a list from the ... arguments and plotlist
  plots <- c(list(...), plotlist)
  
  numPlots = length(plots)
  
  # If layout is NULL, then use 'cols' to determine layout
  if (is.null(layout)) {
    # Make the panel
    # ncol: Number of columns of plots
    # nrow: Number of rows needed, calculated from # of cols
    layout <- matrix(seq(1, cols * ceiling(numPlots/cols)),
                     ncol = cols, nrow = ceiling(numPlots/cols))
  }
  
  if (numPlots==1) {
    print(plots[[1]])
    
  } else {
    # Set up the page
    grid.newpage()
    pushViewport(viewport(layout = grid.layout(nrow(layout), ncol(layout))))
    
    # Make each plot, in the correct location
    for (i in 1:numPlots) {
      # Get the i,j matrix positions of the regions that contain this subplot
      matchidx <- as.data.frame(which(layout == i, arr.ind = TRUE))
      
      print(plots[[i]], vp = viewport(layout.pos.row = matchidx$row,
                                      layout.pos.col = matchidx$col))
    }
  }
}


################################################
##
##  FUNCTIONS: oocysts, parasitemia, sporozoites
##      *** Need to either adjust the data to match
##      *** Or adjust the function to plot the appropriate data
##
################################################

#######
## Posterior checks of the fitted and observed data for parasite initial intensity
#######
oocpostplots <- function(Tret,DATA,T1_ooc,labes_cycle,arm,n_grps,n_rnds,max_half,max_shift){
  par(mar=c(6,5,2,2))
  boxplot(DATA,
          frame=FALSE,ylim=c(0,100),yaxt="n",xaxt="n",cex.main=1.6,
          main="Posterior prediction and observed data: Mosquito oocysts",
          ylab="N oocysts per mosquito",
          xlab=paste(arm),cex.lab=1.6,
          col=c(transp("firebrick1",0.2),transp("firebrick2",0.2),
                transp("firebrick3",0.2),transp("firebrick4",0.2),transp("firebrick4",0.2)))
  axis(1, at=seq(2.5,max_half,length=n_rnds),labels = labes_cycle, cex.lab=1.4)
  axis(2,las=2,at=seq(0,100,20), 
       labels=seq(0,100,20),
       cex.lab=1.4)
  text(x =  seq_along(n_grps), y = par("usr")[3] - 1, cex.lab=1.2,
       labels = rep(c("Bites 1","Bites 2","Bites 3","Bites 4","Bites 5"),n_rnds), xpd = TRUE)
  
  ooc_obs = array(dim=c(max_shift,3),data=NA)
  se <- function(x) sqrt(var(x)/length(x))
  
  vec=c(0,5,10,15)
  
  ooc_obs[1,1] <- mean(ooc_count[1,j,k,][ooc_count[1,j,k,] != -1])
  for(k in 1:n_rnds){
    for(j in 1:5){
      ooc_obs[j+vec[k],1] <- mean(ooc_count[Tret,j,k,][ooc_count[Tret,j,k,] != -1])
      ooc_obs[j+vec[k],2] <-  mean(ooc_count[Tret,j,k,][ooc_count[Tret,j,k,] != -1]) + 1.96 * se(ooc_count[Tret,j,k,][ooc_count[Tret,j,k,] != -1])
      ooc_obs[j+vec[k],3] <-  mean(ooc_count[Tret,j,k,][ooc_count[Tret,j,k,] != -1]) - 1.96 * se(ooc_count[Tret,j,k,][ooc_count[Tret,j,k,] != -1])
    } 
  }
  
  vec = seq(1.2,max_shift,1)
  for(i in 1:max_shift){
    segments(x0=vec[i],x1=vec[i], y0=ooc_obs[i,2], y1=ooc_obs[i,3],col="red")
  }
  points(ooc_obs[,1] ~ seq(1.2,max_shift+0.2,1),col="yellow",pch=20,cex=1.8)
}

#################################################
##
## Mosquito: Parasite density
##
##################################################
parapostplots <- function(Tret,DATA,T1_para,labes_cycle,arm,n_grps,n_rnds,max_half,max_shift){
  par(mar=c(6,5,2,2))
  boxplot(DATA,
          frame=FALSE,ylim=c(0,150),yaxt="n",xaxt="n",cex.main=1.6,
          main="Posterior prediction and observed data: Mouse parasite density",
          ylab="N infected erythrocytes per 1200 cells",
          xlab=paste(arm),cex.lab=1.6,
          col=c(transp("firebrick1",0.2),transp("firebrick2",0.2),
                transp("firebrick3",0.2),transp("firebrick4",0.2),transp("firebrick4",0.2)))
  axis(1, at=seq(2.5,max_half,length=n_rnds),labels = labes_cycle, cex.lab=1.4)
  axis(2,las=2,at=seq(0,100,20), 
       labels=seq(0,100,20),
       cex.lab=1.4)
  text(x =  seq_along(n_grps), y = par("usr")[3] - 1, cex.lab=1.2,
       labels = rep(c("Bites 1","Bites 2","Bites 3","Bites 4","Bites 5"),n_rnds), xpd = TRUE)
  
  para_obs = array(dim=c(max_shift,3),data=NA)
  
  vec=c(0,5,10,15)
  
  for(k in 1:n_rnds){
    for(j in 1:5){
      para_obs[j+vec[k],1] <- mean(para_end_round_count[Tret,j,k,][para_end_round_count[Tret,j,k,] != -1])
      para_obs[j+vec[k],2] <-  mean(para_end_round_count[Tret,j,k,][para_end_round_count[Tret,j,k,] != -1]) + 1.96 * se(para_end_round_count[Tret,j,k,][para_end_round_count[Tret,j,k,] != -1])
      para_obs[j+vec[k],3] <-  mean(para_end_round_count[Tret,j,k,][para_end_round_count[Tret,j,k,] != -1]) - 1.96 * se(para_end_round_count[Tret,j,k,][para_end_round_count[Tret,j,k,] != -1])
    } 
  }
  
  vec = seq(1.2,max_shift,1)
  for(i in 1:max_shift){
    segments(x0=vec[i],x1=vec[i], y0=para_obs[i,2], y1=para_obs[i,3],col="red")
  }
  points(para_obs[,1] ~ seq(1.2,max_shift+0.2,1),col="yellow",pch=20,cex=1.8)
}
