# Supplementary material for: A novel model fitted to multiple life stages of malaria for assessing efficacy of transmission-blocking interventions
Source: Malar J. 2017 Apr 4;16:137. doi: 10.1186/s12936-017-1782-3 (PMC5379616; doi:10.1186/s12936-017-1782-3)
Supplement: Supplementary file 2 — Additional file 2. A collection of files containing the original data in list format (Additional file 2.1), a ‘how to’ R script (Additional file 2.2) to apply the Bayesian model to DFA multi-generational data in RStan (Additional file 2.1 can be used as an example). The probabilistic Bayesian model code (Additional file 2.3) and the data (Additional file 2.1) used in Blagborough et al. [12] are supplied together with functions (Additional file 2.4) to help assess the model output (Additional file 2.5). [file 12936_2017_1782_MOESM2_ESM.zip › S2_5_outputs_TBI_only_READY.csv]

lp__	accept_stat__	stepsize__	treedepth__	n_leapfrog__	divergent__	energy__	nu_log_mu_para	tau_log_mu_para	rho_log_mu_para.1	rho_log_mu_para.2	nu_log_phi_para	tau_log_phi_para	rho_log_phi_para.1	rho_log_phi_para.2	p_to_o_beta1_mu.1	p_to_o_beta1_mu.2	p_to_o_beta2_mu.1	p_to_o_beta2_mu.2	p_to_o_alpha_mu_tilde.1	p_to_o_alpha_mu_tilde.2	p_to_o_beta_phi.1.1	p_to_o_beta_phi.2.1	p_to_o_beta_phi.1.2	p_to_o_beta_phi.2.2	p_to_o_alpha_phi.1	p_to_o_alpha_phi.2	p_to_gamma_beta.1.1	p_to_gamma_beta.2.1	p_to_gamma_beta.1.2	p_to_gamma_beta.2.2	p_to_gamma_alpha.1	p_to_gamma_alpha.2	o_to_s_beta1_mu	o_to_s_beta2_mu	o_to_s_alpha_mu	o_to_s_beta_phi.1	o_to_s_beta_phi.2	o_to_s_alpha_phi	s_to_p_beta_mu.1.1	s_to_p_beta_mu.1.2	s_to_p_alpha_mu_tilde.1	s_to_p_beta_mu_bite.1.1	s_to_p_beta_mu_bite.2.1	s_to_p_beta_mu_bite.3.1	s_to_p_beta_mu_bite.4.1	s_to_p_beta_mu_bite.5.1	s_to_p_beta_mu_bite.1.2	s_to_p_beta_mu_bite.2.2	s_to_p_beta_mu_bite.3.2
3681.55	0.97113	0.00932455	9	511	0	-3647.39	-0.208154	1.10561	-0.152995	0.328512	-0.516391	1.58735	0.101446	2.24705	0.646386	0.878694	1.25864	-0.782245	0.53514	-0.462155	0.0753401	0.298915	-0.0706197	-0.676918	-0.85008	-0.865967	-0.647814	-1.00172	-1.97761	1.54197	0.977283	-0.300444	0.932573	1.20266	-1.25165	-0.176144	0.50838	-0.678156	0.519072	-0.56144	-0.0821393	0.0412376	0.420523	-0.0307159	-0.204206	0.092489	-1.00624	-0.585885	-0.249444
3674.82	0.962521	0.00932455	9	511	0	-3633.7	0.420882	0.951855	-0.676914	-0.0245043	-0.024276	1.62824	-0.363092	1.62922	0.628829	0.841301	1.18233	-1.23672	1.04332	-0.437785	0.151237	0.197258	-0.0870356	-0.707139	-1.29731	-0.548566	-1.06683	-0.618553	-2.58974	0.961724	2.29485	-0.684408	0.954625	0.202045	-2.03873	-0.183318	0.664444	-0.600973	0.420358	-0.2327	0.426468	0.410671	0.489829	-0.283189	-0.237959	-0.153778	-0.183813	-0.287007	-0.124402
3672.37	0.889392	0.00932455	9	511	0	-3629.04	0.474561	0.225598	-1.67705	-1.58165	-1.55997	1.88252	0.651921	2.61513	0.641499	0.769224	1.77975	-0.683567	0.692761	-0.352099	0.0727716	0.170137	-0.579331	-0.53257	-0.953833	-0.466602	-0.664793	-1.1664	-3.49176	2.03553	0.957151	-1.49957	0.832386	0.746404	-1.13521	0.0156183	0.234517	-1.42667	0.647315	0.39412	0.0337126	-0.0503427	0.35655	-0.437219	-0.373501	-0.374732	-1.02082	-0.778923	0.0035363
3680.73	0.959816	0.00932455	9	511	0	-3627.11	1.04976	0.971006	-0.405613	-0.87967	0.345627	1.65392	-0.723869	1.5263	0.576981	0.67923	1.29581	-0.854277	0.993995	0.0302492	0.0309106	0.251819	-0.121186	-0.790602	-0.643542	-0.520718	-0.678451	-1.29763	-2.15311	1.64855	0.747006	1.07269	0.652242	0.768922	-0.768618	-0.402112	0.405907	0.141763	0.58648	-1.01942	0.117509	0.245851	0.299829	-0.269029	-0.316531	-0.204181	0.658445	-0.637882	1.20979
3674.17	0.938698	0.00932455	9	511	0	-3641.82	0.239384	0.393746	-1.32753	0.0362392	1.39811	1.71795	-1.02053	1.37895	0.639656	0.857363	0.977592	-0.900937	0.566511	0.0747306	-0.0222749	0.11601	-0.201911	-0.543916	-0.499791	-0.0832649	-0.466259	-1.07466	-1.35449	0.715573	0.218164	1.45172	0.915301	0.215655	-1.61415	-0.107027	0.419204	-0.883977	0.269127	-0.0581145	0.102244	0.640439	0.769062	0.45127	-0.250694	0.205626	-0.782451	0.0819093	-0.903094
3677.73	0.998673	0.00932455	9	511	0	-3627.3	-0.483472	0.692908	-0.0597384	0.951803	0.336925	1.30309	-0.669136	2.31738	0.906972	0.995214	1.16728	-0.837288	-0.381644	0.0543001	-0.394799	0.292588	-0.142155	-0.572945	1.01976	-0.823683	-0.85147	-1.54508	-0.686481	2.38594	1.6756	-0.476104	0.900574	0.992152	-1.15525	-0.0961312	-0.00394926	-1.11491	0.513139	0.698413	-0.428902	0.58379	0.579753	-0.445638	0.0544717	0.116964	0.857634	-0.521185	0.909103
3678.31	0.932043	0.00932455	9	511	0	-3637.75	-0.359505	1.20983	-0.786404	0.345593	0.490306	2.06182	-0.655735	1.13769	0.986078	0.921412	0.443525	-0.895964	-0.0512629	-0.0764966	-0.199348	0.131655	0.287959	-0.46423	0.16866	-0.426911	-0.63587	-1.3006	0.436316	1.91059	0.342562	0.41907	0.84974	1.31977	-1.30974	-0.343943	0.728715	0.0571675	0.883029	0.0763266	1.03207	0.301366	0.162022	-0.821528	-0.591975	-0.218489	-0.343003	-0.00605592	-0.396748
3676.56	0.971609	0.00932455	9	511	0	-3647.02	-0.328074	0.827506	-0.563888	0.517539	1.30269	1.63423	-1.27019	1.56521	0.987774	0.94083	1.19414	-0.66099	-0.244692	0.0608291	-0.285521	0.311081	0.0752484	-0.478643	0.433836	-0.9543	-1.10859	-1.88429	-1.51523	2.29276	1.91262	0.293743	0.79609	0.93288	-0.87806	0.0942719	-0.0503851	-1.79443	0.438941	-0.634998	-0.23529	0.796596	1.12325	-0.439377	-0.127084	-0.0882101	0.568021	-1.09119	0.130658
3668.6	0.918916	0.00932455	9	511	0	-3628.16	-0.44007	1.40876	-0.987683	0.433672	0.973332	1.07695	-1.93521	1.18462	0.998722	0.889675	0.0631246	-1.18903	-0.0592184	0.123595	-0.401813	0.247662	0.422992	-0.855189	0.938883	-0.766434	-1.08272	-0.86698	1.00143	1.69387	2.12794	-0.29827	0.657695	1.22287	-0.493224	-0.263082	0.349296	-0.243602	0.485744	0.244055	-0.146582	0.200087	0.228211	-0.620534	-0.305218	-0.0932619	0.165062	-0.324577	-0.172043
3665.97	0.927902	0.00932455	9	511	0	-3617.62	-0.225894	0.341789	-0.205066	0.767188	0.504911	1.4076	-1.02153	1.97874	0.991508	0.952493	1.42522	-0.737529	-0.354507	0.00776263	-0.116386	0.0905214	-0.0586023	-0.36869	-0.361785	-0.255355	-0.967097	-1.66258	-1.76481	2.52069	1.51259	-0.362153	0.996953	0.592531	-1.91194	-0.125363	0.249057	-0.929672	0.593219	0.486847	0.112891	0.335028	0.438758	-0.773347	-0.376324	-0.240806	-0.383203	-0.544279	0.14335
3667.16	0.996385	0.00932455	9	511	0	-3616.89	0.849501	0.77346	-1.22323	-0.828596	-1.54835	1.46531	-0.123514	2.96042	0.812068	0.8164	0.788906	-0.821324	0.453896	-0.298912	-0.291912	-0.0215141	-0.190035	-0.458652	0.447794	0.447079	-1.40671	-1.28801	-0.931707	1.88273	3.73005	0.993737	0.967881	0.0812555	-2.25438	-0.1119	0.457148	-0.781071	0.983525	0.0702517	-0.0860958	0.356137	0.521324	-0.556793	-0.885137	-0.680094	0.0910579	-0.428411	0.247609
3663.17	0.96644	0.00932455	9	511	0	-3605.23	-0.0828361	0.731226	-0.383113	0.310931	-0.226796	1.23301	-0.798205	2.72898	0.770057	0.931568	0.778452	-0.909117	0.384561	-0.289851	-0.0573372	0.150032	-0.357382	-0.535477	-0.513048	-0.289504	-0.842522	-1.3816	-1.65208	1.8589	0.723289	0.663875	0.699657	-0.00779018	-0.846169	0.141028	0.352179	-2.10466	0.70525	0.800729	0.0363991	0.234064	1.16387	-0.386744	-0.20626	-0.325259	0.46636	0.14481	-0.353354
3665.8	0.750149	0.00932455	9	511	0	-3621.72	-0.179141	0.654674	-0.642513	0.455635	0.959041	0.949108	-1.55015	2.67657	0.833562	0.893559	1.40671	-0.857144	0.131984	-0.034162	-0.176268	0.227685	-0.603119	-0.514253	0.0913438	-0.643242	-0.659213	-0.555384	-1.59531	0.861391	0.749113	-1.37115	0.965399	0.333878	-1.93873	-0.105048	0.122141	-1.00837	0.211294	0.884498	-0.164371	1.01318	0.791279	0.219055	0.0490293	0.307055	0.470291	-0.730626	-0.115997
3671.75	0.982076	0.00932455	9	511	0	-3627.55	-0.135089	0.614643	-0.427285	0.383321	0.232863	0.972663	-1.51175	2.46276	0.875722	0.91819	0.82314	-1.09027	0.0496199	-0.064674	-0.161632	0.138434	-0.453141	-0.785994	-0.175767	-0.0763592	-0.481484	-0.804355	-0.906708	1.62941	-0.230746	-1.00197	0.902686	0.198798	-1.87488	-0.268656	0.381736	-0.394734	0.298462	0.29204	-0.659957	0.213293	1.53501	0.0642505	-0.192642	0.0454557	-0.686484	0.0790614	-0.501917
3665.49	0.998749	0.00932455	9	511	0	-3631.46	-0.0840165	0.27635	-0.21598	0.608706	0.742481	0.765804	-2.62621	2.10766	0.897078	0.935133	0.932023	-1.09145	-0.0928306	-0.0163193	-0.0979394	0.175821	-0.122708	-0.796493	-0.175135	-0.195083	-0.486809	-1.17026	-0.837115	1.95319	-0.124132	0.509568	0.96885	0.259866	-2.0713	-0.090448	0.230222	-0.889974	0.310451	0.401096	-0.413778	0.128891	1.21409	0.203732	-0.137595	-0.000196843	-0.338928	-0.0311605	-0.299219
3668.68	0.98659	0.00932455	9	511	0	-3624.7	0.294106	0.353498	-0.249748	-0.110933	1.22836	1.49547	-1.15265	0.820686	0.661804	0.833113	1.50157	-1.24509	0.460899	0.0920051	-0.213031	0.160655	-1.06586	-0.719084	0.13752	-0.25649	-1.20857	-1.77304	-5.03096	3.37844	2.51463	0.585482	0.873895	-0.262482	-1.53745	-0.0499189	0.305539	-1.25807	0.918593	-0.13473	-0.315118	0.734807	-0.216326	-0.642381	-0.392804	-0.115629	0.0356753	0.238125	0.381237
3663.47	0.943773	0.00932455	9	511	0	-3616.55	-0.136449	0.524156	0.346045	0.107251	1.8228	1.15331	-2.58904	0.0862653	0.87511	0.804779	1.29468	-1.0885	0.147217	-0.0192674	-0.107112	0.268412	-0.68822	-0.765079	-0.532151	-0.686582	-1.17165	-1.28524	-2.63324	2.75157	1.79459	0.637539	0.933124	-0.0932623	-1.83348	-0.0261683	0.350433	-1.33528	0.452932	0.550779	0.490333	0.210075	0.130971	-0.287528	-0.236825	0.309396	-0.964161	0.420897	0.161635
3673.24	0.965004	0.00932455	9	511	0	-3619.82	0.0258956	0.751006	-1.40513	-0.18408	1.37136	1.26046	-1.5645	0.692805	0.926116	0.845774	1.10294	-1.03817	-0.0203095	0.0988607	-0.213015	0.275679	-0.32711	-0.8386	0.0369014	-0.99843	-1.15612	-1.17352	-3.48401	2.14404	1.50647	0.143685	0.836337	0.681974	-0.858777	-0.0807014	0.294324	-1.12291	0.679785	-0.0167669	-0.128771	0.361944	0.427794	-0.474118	-0.246828	0.17227	0.39721	-0.329621	-0.247011
3672.16	0.90717	0.00932455	9	511	0	-3635.67	-0.273003	0.193854	-0.645635	1.69813	1.38502	2.10088	-0.929606	0.854628	0.843002	0.961593	1.51499	-0.878095	0.0839181	-0.286203	0.0143442	0.0333216	-1.00396	-0.50889	-0.834974	0.189611	-0.573219	-1.11264	-2.3966	1.37279	-0.233141	0.531839	0.992222	0.0216644	-1.85891	-0.00477279	0.272193	-1.44133	0.315697	-0.309748	-0.125561	0.342012	0.868021	-0.0667193	-0.0695672	-0.318122	-0.544763	0.422769	-0.322944
3664.82	0.971926	0.00932455	9	511	0	-3624.25	0.157281	1.36898	0.124291	-0.104893	1.48465	0.994714	-1.84677	1.90247	0.728481	0.958299	1.79371	-0.744676	-0.0722518	-0.0568264	-0.00640889	0.00199053	-0.512941	-0.457813	-0.396917	0.525962	-0.945262	-1.79205	-4.29535	2.04251	2.4982	1.72507	0.837733	-0.336515	-1.46858	-0.0773234	0.462259	-1.05854	0.74284	0.158392	-0.106118	0.280647	-0.091166	-0.483862	-0.140874	-0.144177	0.48884	-0.911678	0.18622
3662.64	0.972986	0.00932455	9	511	0	-3615.78	0.0766088	0.578146	-0.168922	0.350619	0.517729	0.923626	-0.898899	2.63912	0.695117	0.876547	1.6988	-1.0476	0.21624	0.269149	0.133091	0.0624549	-1.05697	-0.288883	-1.16154	-0.101409	-0.972268	-1.73105	-4.48423	3.26148	2.31018	-0.658161	0.866582	-0.0597653	-1.97211	0.0116708	0.273666	-1.40374	0.684713	-0.440514	0.712616	0.251702	0.166521	-0.497537	-0.0712799	-0.167625	0.880422	0.383103	0.980189
3672.88	0.999914	0.00932455	9	511	0	-3628.44	0.163047	0.37611	-0.231481	0.0811292	2.29214	2.30791	-1.67472	0.47297	0.820307	0.865694	0.97651	-0.889772	0.478955	-0.289545	-0.104562	-0.111616	-0.499685	-0.393328	-0.504353	0.67314	-0.641155	-1.24014	-0.904627	1.21711	0.207959	1.49949	0.899518	-0.0593005	-1.53641	-0.0389269	0.168709	-1.35721	0.012133	0.0238404	-0.161194	1.1071	1.08064	0.124057	0.453321	0.602219	-1.30699	-0.672161	-0.960306
3666.45	0.990865	0.00932455	9	511	0	-3622.99	0.51714	0.932282	-1.23498	-0.257529	2.917	2.13723	-1.70831	0.212517	0.835431	0.849844	1.24587	-0.810805	0.312453	-0.0943138	-0.252445	0.0408277	-0.475119	-0.299192	0.266009	0.00338282	-0.955069	-1.46602	-1.36244	1.74255	1.61405	1.41566	0.913851	0.0363848	-1.49772	-0.093203	0.368023	-1.01095	0.0836614	-0.789528	-0.71588	0.769613	0.931568	0.480188	0.517747	0.708175	-0.0763987	-0.0191088	0.643414
3669.09	0.924185	0.00932455	9	511	0	-3609.93	0.3719	1.28943	-0.816034	-0.100874	2.4732	1.85273	-1.64288	0.352065	0.853547	0.89891	1.03638	-1.01141	0.00569235	0.360805	0.0420323	0.0948121	-0.640329	-0.448861	-1.06734	-0.0762634	-0.984685	-0.819799	-2.17587	1.48918	1.44052	-1.06329	0.836844	-0.433961	-1.74258	-0.0232207	0.258137	-1.35289	1.08421	0.247565	-0.415997	0.387753	0.324177	-0.023222	-0.501665	-0.365671	-0.0350968	-0.332248	-1.01224
3670.29	0.919694	0.00932455	9	511	0	-3625.66	0.171937	0.735275	-0.703945	0.0523543	1.49889	1.28581	-1.85162	1.01675	0.532683	0.659633	0.849523	-0.924232	1.40756	-0.365053	-0.258805	0.211969	-0.649853	-0.547236	0.327476	-0.783897	-0.758452	-0.906094	-1.81753	1.31468	0.623594	-0.00576103	0.816853	0.431086	-0.994188	0.0429794	0.311879	-1.45671	1.20046	-0.283517	0.0188218	-0.204508	0.0984306	-0.323349	-0.347335	-0.443168	0.239192	0.127764	-0.163691
3666.62	0.970873	0.00932455	9	511	0	-3624.92	0.790484	1.59362	-0.696012	-0.382097	1.8168	1.49814	-1.39713	1.11731	0.597746	0.705841	1.3671	-0.748352	0.909681	0.0349304	-0.0960847	0.384006	-0.324108	-0.551182	-0.135553	-1.25189	-0.819869	-1.24949	-2.62643	1.83449	1.97029	-0.484492	0.749137	1.03183	-0.829725	-0.14733	0.231746	-0.814739	1.05747	-0.862962	0.683455	-0.0407797	0.26812	-0.537463	-0.511796	-0.365382	-0.390409	0.0163706	-0.320439
3678.09	0.990736	0.00932455	9	511	0	-3628.49	0.139143	0.773587	-1.44316	0.047881	0.321855	1.86299	-0.676239	1.27922	0.819508	0.926929	0.458953	-1.12496	0.3124	-0.197131	-0.222425	0.116428	-0.648006	-0.660848	-0.157692	0.00144262	-0.668039	-1.33883	-1.59243	1.99475	-0.322774	0.933442	0.927139	0.0971387	-1.66849	-0.0526484	-0.00304778	-1.34067	0.344295	0.525382	-0.338977	0.507196	1.03184	0.435221	0.21491	0.15938	-0.142244	-0.239326	0.308007
3680.89	0.991554	0.00932455	9	511	0	-3653.01	-0.0325701	0.144693	1.23761	0.53176	1.1404	1.47591	-1.11567	1.32564	0.727873	0.801799	1.61411	-0.771962	0.239928	0.153099	-0.0769122	0.201636	-0.184432	-0.604854	-0.387831	-0.48691	-0.965835	-1.8566	-1.9924	2.78226	2.34062	0.289856	0.826989	0.49726	-1.36676	-0.240023	0.158706	-0.495465	0.564577	-0.322835	-0.0735232	0.4825	0.931254	-0.530794	-0.131272	-0.105983	-0.230559	0.479413	-0.523321
3673.96	0.939961	0.00932455	9	511	0	-3633.15	-0.0769127	0.316534	-0.626556	0.696557	1.41203	2.0577	-1.59877	1.0136	0.835476	0.915055	0.646569	-0.957815	0.47612	-0.0629572	-0.080934	0.429559	-0.264786	-0.613255	-0.475834	-1.34258	-0.389112	-1.40211	-0.87116	1.85805	-1.11622	0.128374	0.947725	0.10848	-1.85288	-0.0729568	0.432327	-1.06667	0.493635	0.1855	0.284803	0.143572	0.614401	0.0565807	0.21559	-0.106865	0.0754427	-0.263923	0.104924
3672.75	0.964293	0.00932455	9	511	0	-3629.27	0.381143	0.928362	-1.02593	0.035012	1.50275	1.14267	-1.63038	1.04754	0.718787	0.850497	1.16725	-1.09817	0.43971	-0.303202	-0.0906796	0.336197	-0.694586	-0.939684	-0.289	-0.795305	-0.601248	-0.820422	-1.8447	1.34345	0.302498	-0.208234	0.856259	0.505499	-1.2041	-0.141075	-0.0823957	-1.03607	0.515699	0.0327723	0.488197	0.393909	0.324861	-0.0501363	-0.486382	-0.068204	-0.223193	-0.09133	0.453467
3655.52	0.99506	0.00932455	9	511	0	-3622.52	0.307803	0.41805	-1.24987	-0.636277	0.690221	2.0664	-0.740184	0.806911	0.819874	0.974404	1.19668	-1.24807	0.3231	-0.214062	0.0275025	0.307374	-0.276141	-0.750841	-0.676011	-0.948595	-0.729093	-0.705381	-1.52731	1.63181	0.785206	-1.2649	0.828733	-0.0540566	-1.72864	-0.114071	0.279764	-1.02804	0.921155	-0.11157	-1.13136	0.403958	0.211528	-0.470282	-0.146745	-0.4619	0.844029	-0.734836	-0.123142
3650.2	0.904852	0.00932455	9	511	0	-3603.65	-0.0808077	0.203604	-0.390035	0.755632	0.752274	0.909903	-1.31329	3.18577	0.729877	0.841157	1.34736	-0.785103	0.28824	0.228848	-0.116254	0.0183382	-0.495167	-0.61685	-0.13976	0.617539	-0.420667	-1.61889	-1.8099	1.30771	-0.410323	2.36688	0.984949	-0.365364	-1.87395	-0.0664307	0.335546	-1.19315	0.362752	0.342165	0.329225	0.566366	0.495038	-0.370475	-0.312653	0.119223	-0.837248	0.739942	0.0429563
3674.15	0.992285	0.00932455	9	511	0	-3617.02	-0.0279776	0.189278	-0.561976	0.814362	0.473133	1.08143	-1.70212	2.02467	0.927008	0.912717	1.18298	-0.98163	0.0951918	-0.286716	-0.203953	0.097601	-0.554295	-0.545757	-0.150726	-0.0997428	-1.04967	-0.958316	-2.13838	1.77415	1.13258	-0.236001	0.937789	-0.0772775	-2.11348	0.075835	0.297583	-1.60432	0.00326536	0.0487704	0.587873	1.20297	0.739252	0.126864	0.030333	0.347739	0.173722	0.550053	0.64716
3679.23	0.953798	0.00932455	9	511	0	-3635.45	-0.758713	0.654548	0.555742	1.4027	0.930319	2.43717	-0.82426	0.927746	0.921708	0.915696	0.976757	-0.778268	-0.018705	-0.214795	-0.145856	0.222336	-0.583076	-0.570448	-0.200725	-0.62625	-0.564702	-1.82395	-1.63295	2.60391	-0.380825	0.534749	0.869955	0.26517	-1.41554	0.0237636	-0.063109	-1.65348	0.919047	0.0782852	-0.050405	0.42657	0.439057	-0.668926	-0.470124	-0.405269	0.125998	-0.662742	-0.547537
3678.55	0.995344	0.00932455	9	511	0	-3644.33	-0.218075	0.271086	-0.709081	1.44357	0.773036	1.42255	-1.0804	1.87768	0.829698	0.960356	1.01629	-0.904222	-0.0694308	0.0832518	-0.193514	0.0775129	-0.322507	-0.538376	-0.0199035	-0.000312557	-0.713168	-1.30991	-1.09313	1.50926	0.817343	0.557756	0.779879	0.024075	-1.30208	-0.0465233	0.333944	-1.2692	0.872954	0.04084	0.815296	0.126918	0.184511	-0.466164	-0.433532	-0.48969	0.262389	-0.284983	-0.411445
3676.84	0.981252	0.00932455	9	511	0	-3641.99	0.464177	0.881399	-1.2617	-0.32146	-0.237103	2.65742	-0.278358	1.21638	0.950301	0.873703	1.11248	-0.858936	-0.0349084	0.0174163	-0.0458546	0.0933288	-0.318442	-0.574012	-0.581026	0.00228673	-0.671791	-1.29476	-1.46227	1.98703	0.124478	0.318702	0.877668	0.200672	-1.64908	0.019444	-0.0546443	-1.59424	0.909024	-0.0544411	0.34332	0.233407	0.461819	-0.430049	-0.463265	-0.0754475	0.530946	-0.208931	-0.574578
3676.08	0.957432	0.00932455	9	511	0	-3641.32	0.459035	1.05339	-1.42596	-0.199909	1.5138	1.62335	-1.41927	1.70494	0.978823	0.91822	0.805123	-0.692895	-0.21002	0.303777	-0.132636	0.19987	-0.274501	-0.432927	-0.127262	-0.502735	-0.749406	-1.41863	-1.55983	1.3574	0.654933	0.766096	0.844257	0.756039	-1.03547	0.011332	0.182862	-1.57525	0.801234	-0.412694	-0.439961	-0.289963	0.326944	-0.42146	-0.204094	-0.0669899	0.578733	-0.0510967	-0.214596
3672.11	0.829811	0.00932455	9	511	0	-3625.44	-0.571129	0.993587	-0.0354935	0.832613	1.10184	1.65822	-0.911536	1.0494	0.785384	0.978914	1.07794	-1.02931	0.256803	-0.480834	-0.0817582	0.0363685	-0.770671	-0.516554	-0.44576	0.241228	-0.812985	-1.24832	-3.2642	2.06329	0.939688	-0.140982	0.814689	-0.364314	-1.71996	0.00451211	0.290926	-1.36389	0.181331	0.355929	-0.194192	1.21982	0.767044	-0.14433	0.118597	-0.00346637	-0.34728	0.259784	0.096773
3675.38	0.989012	0.00932455	9	511	0	-3640.76	0.266239	0.22206	-1.04847	-0.504767	-0.6672	1.8113	-0.160364	2.38237	0.915141	0.943161	1.318	-0.787617	-0.181316	0.134566	-0.0619386	0.193838	-0.30573	-0.508415	-0.420692	-0.432103	-0.676171	-1.39754	-0.920339	1.47895	0.910751	1.073	0.768382	0.293059	-1.45014	0.049058	0.216712	-1.63649	0.389216	0.542702	-0.00767321	0.535029	0.989545	0.243663	-0.133742	0.00890198	-0.378696	-0.288198	-1.09983
3672.75	0.998182	0.00932455	9	511	0	-3636.54	0.522574	0.72662	-1.89572	-0.529183	-0.684489	1.48036	-0.0371136	2.42713	0.94896	0.911893	0.848075	-0.950208	-0.228641	0.107781	-0.142806	0.206865	-0.631015	-0.720881	-0.273416	-0.482458	-0.780437	-1.13605	-2.34925	1.27256	0.393699	1.20769	0.81076	0.161841	-1.28239	0.00330713	0.120938	-1.52995	0.552828	0.584924	0.231127	0.908742	0.679525	0.658587	0.00764668	0.0743574	0.193906	0.0109076	-0.831721
3668.42	0.942457	0.00932455	9	511	0	-3622.36	0.0888268	0.380984	-0.971399	0.29232	1.96241	1.17575	-2.60428	2.45304	0.977236	0.883928	0.980032	-0.592264	-0.339959	0.545262	0.091433	0.226659	-0.293385	-0.348539	-1.08153	-0.587532	-0.502802	-1.23501	-1.82809	1.4532	-0.818371	-1.24616	0.942029	-0.131815	-1.98599	0.113052	0.125279	-1.86025	0.589328	0.0292147	0.276995	0.315026	0.208544	0.436587	-0.0482829	-0.0754778	-0.0760024	0.448757	-0.861923
3673.93	0.738603	0.00932455	9	511	0	-3619.69	-0.388385	1.12934	0.403545	0.393686	-0.365366	2.03007	-0.147466	1.2779	0.721076	0.93418	1.20758	-1.3504	0.334312	-0.122705	-0.147114	0.102121	-0.577407	-0.906335	0.128953	0.271572	-0.827393	-0.822193	-2.26574	1.60043	1.42672	-0.357717	0.747752	-0.303248	-1.26199	-0.0804941	0.359881	-1.04195	0.562974	0.758937	-0.847228	0.889294	0.831825	-0.226872	0.158488	-0.287447	-0.233156	-0.584824	0.545667
3673.25	0.960541	0.00932455	9	511	0	-3628.94	-0.161505	0.173505	-1.88697	1.69142	0.834918	1.51828	-1.02377	2.0743	0.760398	0.798724	1.2323	-0.643977	0.451735	-0.0708169	-0.159713	0.202879	-0.32179	-0.448187	-0.178214	-0.376148	-0.56321	-1.79219	-0.667561	2.0223	0.00581638	0.691363	0.963238	0.0304062	-1.82126	0.0217354	0.126691	-1.55649	0.966105	-0.521434	0.618013	0.0922229	0.127433	-0.161703	-0.363379	-0.237606	0.177757	0.444207	-0.656507
3666.2	0.970058	0.00932455	9	511	0	-3626.86	-0.819823	0.52458	-0.600157	1.83476	0.653796	1.11887	-1.4867	2.73071	0.835903	0.89395	0.583483	-0.627496	0.450094	-0.494188	-0.243566	0.240953	-0.165893	-0.52871	0.0876734	-0.422933	-1.06857	-1.95452	-0.844125	2.18902	1.94772	1.54124	0.892295	0.463211	-1.41995	0.143496	-0.0119624	-1.9956	0.699344	-0.314968	0.367358	0.754727	0.0377461	-0.00368285	-0.430237	-0.101848	0.00527838	0.331986	-0.15163
3668.4	0.97888	0.00932455	9	511	0	-3621.55	-0.743026	1.27522	-0.128357	0.638741	0.943675	1.78684	-0.775996	1.17234	0.89318	0.91266	0.934889	-0.955693	0.0388191	0.173027	-0.102094	0.0831082	-0.822423	-0.579958	-0.30068	0.205442	-0.593751	-1.45431	-3.2854	1.89781	-0.221369	0.727942	0.727612	0.000760133	-1.4529	-0.0557231	0.204311	-1.21363	0.925722	-1.04243	-0.00662641	0.00735257	0.829962	-0.603393	0.11579	-0.187267	-0.81666	0.350845	-0.308996
3666.97	0.661316	0.00932455	9	511	0	-3619.33	-0.066912	0.161614	-1.29621	0.424576	1.62805	1.29445	-1.70824	1.30257	0.764974	0.874321	1.44485	-0.771629	0.283812	-0.134533	-0.124575	0.185753	-0.56962	-0.626654	-0.074914	-0.431124	-0.930219	-2.21635	-3.04284	2.88133	1.50564	0.99542	0.857493	-0.203061	-1.77894	-0.0610023	0.237143	-1.18492	1.07022	1.43684	-0.0800379	0.508642	0.332142	-0.245847	-0.627959	-0.396104	0.625944	-0.251294	-0.263531
3664.4	0.998717	0.00932455	9	511	0	-3630.73	0.294251	0.341668	-1.01543	-0.27056	0.256837	2.54756	-0.447523	0.938173	0.791623	0.926167	1.11551	-1.28837	0.157335	0.209675	-0.106763	0.0521963	-0.722963	-0.51138	-0.273772	0.403384	-0.560282	-1.29375	-2.0803	2.26708	-0.13327	0.265287	0.813416	0.00953024	-1.49897	-0.109951	0.0871618	-1.05977	0.575744	-0.821655	-0.104116	0.653157	0.935152	-0.262176	-0.124224	0.276892	-0.432927	0.689875	0.0518977
3666.39	0.999855	0.00932455	9	511	0	-3624.1	-0.0245694	0.0883043	0.540304	0.34022	0.218097	1.01226	-1.69449	2.45134	0.942586	0.872615	1.17643	-0.930945	0.0422394	-0.027504	-0.11114	0.247577	-0.214765	-0.72602	-0.165939	-0.708788	-1.39741	-3.34395	-1.77253	5.69386	3.22409	1.12794	0.840732	0.687845	-1.33326	-0.102649	0.324564	-0.977917	0.537466	0.235608	0.685877	0.308403	0.188598	-0.0565216	-0.0640453	-0.0442895	0.373116	-0.881558	-0.144571
3667.68	0.970234	0.00932455	9	511	0	-3630.83	0.303105	0.0304491	0.295906	-0.22961	0.615316	1.13983	-1.43371	1.89315	0.782613	0.924121	1.27368	-1.16037	0.123431	0.0346006	-0.0986237	0.339334	-0.103107	-0.78615	-0.132222	-0.930198	-1.29736	-3.67998	-2.46544	6.57599	3.43434	1.2407	0.768264	0.800702	-0.974409	-0.068036	0.474261	-1.08566	0.370516	-0.0443419	0.6069	0.657478	0.476318	0.00114242	-0.0925036	0.0176149	0.389115	-0.790242	-0.417035
3664.36	0.957814	0.00932455	9	511	0	-3624.04	-0.102496	0.540761	-1.36596	0.208172	0.395611	2.78879	-0.487691	1.08267	0.942133	0.94794	1.03051	-0.768158	-0.017669	-0.0783778	-0.1796	0.151086	-0.255315	-0.415418	-0.0529163	-0.663787	-0.98493	-2.55325	-1.06732	4.23474	1.6172	-1.8674	0.76301	0.488351	-1.05236	-0.0303104	0.377793	-1.17942	0.401823	-0.251524	-0.280712	0.502806	1.05131	-0.150367	0.13316	0.639216	0.133097	0.356645	-0.200026
3659.37	0.961866	0.00932455	9	511	0	-3616.78	-0.153745	0.369168	-1.09806	0.933232	0.0556973	2.54975	-0.50699	1.15332	0.928339	0.821805	0.871091	-0.79246	0.127204	-0.0474724	-0.166598	0.0887764	-0.113314	-0.30971	0.10514	-0.300365	-1.03423	-2.38719	-1.46269	4.57617	1.74778	-1.47197	0.784464	0.677167	-0.897433	0.0390607	0.488287	-1.49077	0.35414	-0.273504	-0.484781	0.396406	1.32023	-0.479555	0.262107	0.446831	-0.20725	0.475376	-0.452625
3665.14	0.830072	0.00932455	9	511	0	-3616.17	-0.455197	1.29979	-0.251759	0.364001	1.91685	1.30938	-2.43771	1.43387	0.907228	0.892204	0.721476	-0.602464	0.272267	-0.171136	-0.245898	0.491303	0.176882	-0.533379	0.366686	-1.59081	-0.692632	-3.62446	0.199092	4.03676	0.773808	3.0283	0.766998	1.53118	-1.02243	-0.309909	0.0986617	-0.337056	0.992659	-0.219271	0.838985	0.665191	0.0488087	-0.782945	-0.878505	-0.586946	0.522439	-0.726069	-0.333447
3669.73	0.948648	0.00932455	9	511	0	-3633.51	-0.197956	1.16375	-0.907649	0.280085	1.64417	1.18216	-2.37841	1.59428	0.887114	0.901768	0.345474	-0.77862	0.297781	-0.0999694	-0.34629	0.345687	0.280061	-0.452004	0.901636	-1.2941	-0.568943	-2.95582	-0.84803	3.91379	-0.215572	1.34173	0.808628	0.863412	-1.28837	-0.444698	0.621701	0.431143	1.18194	-0.0967305	1.08166	0.180987	0.282928	-0.867059	-0.64648	-0.394705	1.09452	-1.07177	-0.797878
3661.55	0.474049	0.00932455	9	511	0	-3618.92	-0.173043	0.894512	-1.27287	0.258469	1.85926	1.40173	-2.34037	1.02919	0.902899	0.819027	0.22869	-0.673894	0.24014	-0.0514686	-0.312437	0.398935	0.214883	-0.532978	0.541451	-1.43877	-0.648325	-2.86747	-0.644205	3.97195	0.0433797	1.35395	0.803421	0.688782	-1.07026	-0.374935	0.575419	0.22967	1.10866	-0.353981	1.30616	0.0791215	0.416782	-0.926271	-0.932778	-0.277759	0.990748	-0.579452	-0.520384
3651	0.905398	0.00932455	9	511	0	-3602.46	-0.39586	0.486369	-1.26729	1.04867	1.90166	1.62033	-1.58513	0.655307	0.910829	0.963537	0.94718	-0.876723	0.00515724	-0.282247	-0.253998	0.225912	0.218307	-0.434808	0.334767	-1.09159	-0.501284	-1.76382	0.657885	2.05228	0.0455379	1.95052	0.667973	0.979212	-0.789814	-0.239869	0.755089	-0.173078	1.0359	-0.182878	0.359841	0.294289	-0.0959767	-0.507303	-0.406074	-0.755696	-0.168885	-0.621684	-0.0728977
3667.69	0.985826	0.00932455	8	255	0	-3613.3	-0.305377	0.68012	-0.475648	0.642249	2.49018	1.33776	-2.61865	1.19861	0.936253	0.920024	0.798969	-0.629257	-0.25438	0.113705	-0.21945	0.322773	0.242675	-0.507335	0.320115	-0.835627	-0.53992	-2.2913	-0.0014735	2.03398	0.436904	3.1131	0.676935	0.97391	-0.760143	-0.396469	0.396997	-0.0328692	0.816358	-0.354276	0.811608	0.299656	0.272862	-0.704226	-0.619076	-0.280211	-0.33407	-0.392029	-0.131799
3672.66	0.998328	0.00932455	9	511	0	-3623.1	-0.473257	0.958849	0.178571	0.682079	1.21216	1.12795	-1.67504	1.39713	0.78526	0.946665	1.50927	-0.961036	0.505841	-0.551334	-0.373442	0.305036	-0.0398261	-0.65203	0.965667	-0.822359	-1.27153	-1.57602	-1.23658	3.17932	3.18384	-1.17041	0.805368	1.1655	-1.24051	-0.386842	0.557115	0.155386	0.529018	0.135035	0.376625	0.619914	0.708507	-0.536972	-0.303745	0.190952	-0.306326	-1.28598	0.366601
3668.4	0.920777	0.00932455	9	511	0	-3627.86	-1.51391	0.783358	1.04913	2.08548	2.93939	1.97181	-1.99383	0.376529	0.873069	0.892543	0.855686	-0.790099	0.159593	0.200634	-0.35419	0.311775	-0.0841434	-0.450179	0.834121	-0.947582	-0.758456	-2.19638	-0.449128	2.85741	1.14637	0.428427	0.87199	1.00778	-1.48434	-0.426268	0.40957	0.267074	0.158148	0.691656	0.973766	1.25683	1.04295	0.182144	0.307696	0.475149	0.232929	-0.247673	-0.545744
3670	0.79849	0.00932455	9	511	0	-3615.03	0.104934	0.204154	-2.06993	0.562656	0.87882	1.48477	-1.04917	1.65023	0.841347	0.818887	1.60332	-0.637281	0.112885	-0.0789397	-0.388793	0.351646	-0.392677	-0.539712	0.936589	-1.18832	-0.692249	-1.387	-0.132549	1.40276	0.943218	1.90443	0.888391	0.694521	-1.23398	-0.080597	0.27703	-1.26673	0.710642	-0.305036	-0.394589	0.673055	0.295483	0.00905666	-0.194742	0.00764974	-0.55304	-0.274491	0.450849
3662.31	0.968652	0.00932455	9	511	0	-3618.62	0.00958021	0.372083	-2.09877	0.498538	1.38053	1.5495	-1.26553	0.99744	0.902741	0.962882	1.49187	-0.915127	0.0554854	-0.398499	-0.503876	0.284083	-0.0370058	-0.54669	1.47664	-0.953872	-0.489222	-1.51331	-0.437028	1.84829	-0.225051	1.69363	0.725981	1.04252	-0.514721	-0.16789	0.264441	-0.976929	0.518579	-0.609408	-0.559516	0.420308	0.72293	-0.4448	0.0538939	0.0398207	-0.552148	-0.322412	0.388939
3661.3	0.999071	0.00932455	9	511	0	-3612.29	0.159243	1.29921	-0.362663	0.057958	1.34398	1.33079	-2.04558	2.1397	0.888542	0.996037	0.842765	-0.731857	0.0703305	-0.243472	-0.0621746	0.625532	-0.0414675	-0.632595	-0.390696	-2.10668	-1.1959	-1.39859	-0.768814	2.00606	2.86189	-1.60744	0.650114	1.21979	-0.289226	-0.319889	0.216664	-0.220469	0.267316	0.911405	0.515642	1.1499	1.00801	0.0795654	0.0662317	-0.0157407	0.492152	0.348339	-0.829651
3674.36	0.924969	0.00932455	9	511	0	-3632.37	-0.167624	0.615861	-1.13604	0.491995	1.77854	1.05346	-2.18132	1.48877	0.970859	0.985823	1.17893	-0.799632	-0.257454	-0.0406486	-0.233978	0.31123	0.307348	-0.538097	0.228767	-1.00371	-1.10191	-2.09498	0.502822	2.71502	2.40883	1.27322	0.775619	1.11918	-1.11826	-0.186156	0.421818	-0.54704	0.44601	-0.0153422	-0.931231	0.349725	0.888569	-0.332248	-0.022146	-0.0519143	0.0798991	0.0597071	-0.14652
3673.56	0.678601	0.00932455	9	511	0	-3637.59	-0.368655	0.759346	-0.561553	0.872214	2.01773	1.09117	-2.76014	1.291	0.898595	0.971362	0.781832	-0.810659	0.152634	-0.391405	-0.0888525	0.274731	0.166133	-0.563663	-0.250768	-0.910573	-1.26007	-2.43429	-2.04116	3.22863	2.15004	1.11389	0.907843	0.896114	-1.43324	-0.426362	0.523177	0.291614	0.14781	0.248588	0.0173093	1.08215	0.605575	-0.0636506	-0.148322	0.0901389	0.325092	0.365002	-0.527195
3676.81	0.953338	0.00932455	9	511	0	-3635.75	0.283528	1.06498	-0.799372	-0.109113	1.65574	1.64298	-1.55044	1.5276	0.912413	0.835389	1.29411	-0.601614	0.142161	0.0354206	-0.146512	0.283966	0.0536296	-0.415243	-0.0116546	-1.03373	-0.808715	-3.05513	-1.12117	3.46346	0.903573	1.15752	0.809274	0.853174	-1.2812	-0.174125	0.322392	-0.705543	-0.0118006	-0.276248	0.216004	0.986349	1.32046	0.0695585	0.496072	0.480865	-0.239346	-0.586977	0.928711
3672.43	0.887742	0.00932455	9	511	0	-3635.65	0.543764	0.737743	-1.1918	-0.420535	0.522856	2.59636	-0.518127	1.08346	0.884324	0.978393	1.1208	-0.890483	-0.236861	-0.00486779	-0.226623	0.284679	-0.138869	-0.635851	0.339781	-0.696032	-0.775241	-2.84588	-1.15686	4.21233	1.40178	0.684506	0.899438	0.745733	-1.3628	-0.0166804	0.315327	-1.36043	0.00407557	-0.298871	-0.0644757	1.07164	1.04463	-0.16302	0.107337	0.355496	-0.0974536	-1.03268	0.691148
3674.72	0.535362	0.00932455	9	511	0	-3631.14	-0.222452	0.560446	-1.19625	0.718008	0.204422	1.00871	-1.63314	2.87649	0.985032	0.933775	0.583945	-0.653763	-0.080329	-0.348539	-0.366021	0.158727	0.0689032	-0.4187	0.937643	-0.537667	-0.68898	-1.85628	-0.813082	2.74385	0.314873	0.773359	0.786845	1.0452	-0.96947	-0.219985	0.569342	-0.433455	0.326151	1.18004	-0.138233	0.829723	0.894048	-0.357129	-0.0948639	0.0482407	0.210046	-0.0505014	-0.96448
3676.54	0.963898	0.00932455	9	511	0	-3626.88	-0.256717	1.08759	-0.465747	0.365609	-0.587236	2.69802	-0.0544422	1.37165	0.862263	0.844976	0.938794	-0.760125	0.22739	-0.120096	0.017309	0.489522	0.257104	-0.744677	-0.561523	-1.6861	-0.84531	-1.64967	-1.75533	2.29528	1.15308	0.817106	0.601571	1.16107	-0.483757	-0.150739	0.182752	-0.746651	0.554588	0.569492	-0.674734	0.355392	0.660268	-0.395602	-0.297549	-0.373448	0.430153	0.782424	1.39623
3677.96	0.69486	0.00932455	9	511	0	-3629.82	0.044491	1.67476	-0.772728	0.0458229	2.02805	0.865846	-3.13522	0.824637	0.96595	0.976778	0.740214	-1.10233	-0.109844	-0.0445914	-0.297334	0.0989122	0.23589	-0.605332	0.567994	-0.0977706	-0.606358	-1.03218	0.00754161	1.56858	0.424511	0.0475657	0.976357	0.9384	-1.61241	-0.175774	0.31127	-0.831308	0.237643	-0.0621023	0.417804	0.488974	0.905436	0.0545354	-0.0138794	0.132287	-0.396875	-0.904312	-1.19572
3676.25	0.942283	0.00932455	9	511	0	-3632.22	-0.398475	0.449747	0.0673225	1.43942	-0.0313592	3.03426	-0.332192	0.950857	0.792705	0.867543	0.97192	-0.993991	0.452689	-0.217394	-0.0876432	0.287474	-0.0502663	-0.777391	-0.212628	-0.778772	-1.22497	-0.91788	-1.66285	1.13786	2.8849	0.290482	0.74621	1.2762	-0.648568	-0.0379945	0.202681	-1.18287	0.435876	0.108654	-0.341578	0.182538	0.0654316	-0.60152	-0.0607911	-0.259784	0.462019	0.627867	1.25554
3682.07	0.965536	0.00932455	9	511	0	-3640.18	-0.502034	0.66734	-0.298977	1.11718	0.761777	1.16037	-1.23698	2.0179	0.898766	0.928188	0.940806	-1.01805	-0.136334	0.103028	-0.21236	0.175738	-0.543937	-0.676131	0.210119	-0.295707	-1.08077	-0.763995	-2.23266	1.31573	2.00609	-1.02767	0.95046	0.242284	-1.84845	-0.21903	0.507222	-0.606961	0.687802	0.186343	-0.213078	0.0782646	0.429826	-0.504912	-0.445101	-0.0802665	-0.605415	-0.212606	-0.986899
3678.06	0.993637	0.00932455	9	511	0	-3643.5	-0.761731	1.84267	0.294185	0.403921	0.462066	1.12039	-1.17574	1.49152	0.929604	0.876605	1.46563	-1.13131	-0.162409	0.147238	-0.0912043	0.141496	-0.381707	-0.81505	-0.454258	-0.348784	-0.814825	-0.896666	-1.05456	1.35148	0.997834	0.511446	0.986385	0.661878	-1.938	-0.23036	0.473746	-0.50845	0.486057	0.0348682	-0.384823	-0.22862	0.640746	-0.207293	-0.256947	-0.371533	-0.628467	0.0188158	0.601042
3672.86	0.90086	0.00932455	9	511	0	-3638.84	-1.30074	1.33452	0.775506	1.24137	0.397068	1.26491	-0.591451	1.32226	0.914125	0.912137	1.58012	-1.35662	-0.455019	0.344405	-0.0565468	0.0791078	-0.850763	-0.910627	-0.348249	0.0968657	-0.502246	-1.3773	-2.62763	2.78145	0.0855517	0.801531	0.973426	0.330091	-1.90762	-0.277084	0.190992	-0.481813	0.815441	0.249747	0.127645	-0.178346	0.670181	-0.352224	-0.464574	-0.273815	-0.76363	0.0620695	0.0170439
3682.27	0.999043	0.00932455	9	511	0	-3636.29	0.187581	0.136669	-1.16142	-0.457542	1.20669	1.74509	-1.22082	1.0724	0.677256	0.84952	1.26338	-0.746082	0.856054	-0.534122	-0.07646	0.237686	-0.17284	-0.628923	-0.189355	-0.5532	-0.568154	-1.41068	-1.69267	2.00406	0.0697898	0.407899	0.750651	0.797214	-1.01231	-0.102328	0.262012	-0.950509	0.500013	-0.613049	-0.762181	0.652947	0.426633	0.243194	-0.0705512	-0.0992747	0.272957	-0.273071	-0.138917
3685.54	0.988214	0.00932455	9	511	0	-3647.31	0.179156	0.147803	0.921086	0.386652	0.778293	1.67252	-1.36293	1.40488	0.961759	0.968441	1.08927	-1.00613	-0.347965	0.128395	-0.0686466	0.140942	-0.432722	-0.567695	-0.502382	-0.323538	-0.951647	-1.19603	-2.13255	1.60108	0.907393	0.279259	0.977054	0.388534	-1.95137	-0.11455	0.293616	-0.872896	0.512343	0.555391	0.187245	0.0833028	0.382985	-0.217158	-0.497668	-0.0980533	-1.12848	-0.156868	0.341942
3681.03	0.961686	0.00932455	9	511	0	-3645.63	0.308667	0.0343602	-1.06819	-0.930614	-0.261851	2.12711	-0.313602	1.84208	0.788367	0.920371	1.20969	-0.808515	0.0930631	-0.0912861	-0.140551	0.218698	-0.780661	-0.533918	-0.180665	-0.495415	-0.842334	-1.37749	-1.76288	1.51254	1.1953	0.929436	0.701241	0.0321985	-1.18317	0.0134938	0.106487	-1.52133	0.327882	-0.331212	-0.173027	1.11686	0.803937	-0.431715	0.345623	0.139757	0.965478	-0.00195343	-0.407653
3680.78	0.907407	0.00932455	9	511	0	-3632.18	-0.551868	0.775936	0.395364	1.09751	1.13792	1.13481	-1.76016	2.20563	0.820372	0.967861	0.891718	-0.902125	0.0315551	-0.0496502	-0.0153486	0.0635645	-0.341979	-0.406938	-0.664294	0.0905664	-0.623779	-1.6047	-1.80055	2.08365	0.253421	0.432081	0.842021	-0.169275	-1.38853	0.110698	0.169557	-1.80433	0.556144	0.636433	0.256036	0.65302	0.620249	0.0797433	0.00697646	0.0949677	-1.09336	-0.569751	0.791562
3661.91	0.917619	0.00932455	9	511	0	-3626.18	0.108585	0.222363	-1.63525	0.00695268	0.535371	2.01678	-0.683603	1.11651	0.850388	0.77853	1.37307	-0.907235	0.380865	0.390607	-0.131174	-0.115	-0.546069	-0.459668	-0.335473	0.567311	-1.34898	-1.71996	-3.56094	2.18607	2.32721	1.76118	0.97116	0.19906	-2.16817	-0.0280099	0.412189	-1.16943	0.599408	-0.924369	-0.0888769	0.22181	0.315108	-0.234171	0.0841948	-0.0543681	-0.223557	0.455925	-0.641532
3664.16	0.932134	0.00932455	9	511	0	-3628.57	0.261913	0.390062	-1.45074	-0.432645	0.67959	1.36921	-0.991424	1.70117	0.881895	0.925904	1.17781	-0.845358	-0.11886	0.158845	-0.129784	-0.0339606	-1.08252	-0.273444	-0.390313	0.487829	-1.34972	-2.18107	-4.55344	3.4005	2.28591	0.898544	0.843834	-0.149	-1.8157	-0.0758978	0.192589	-1.21764	0.52411	-0.46799	0.890218	0.405228	0.0986149	-0.219078	-0.0822513	0.175927	0.0238896	0.281047	0.0716081
3663.19	0.960257	0.00932455	9	511	0	-3615.83	0.0985295	0.961242	-1.0857	-0.0729714	2.09747	2.25536	-1.51411	0.141422	0.846255	0.839909	0.752046	-0.828466	0.519873	-0.597289	-0.139039	0.19977	-0.0284861	-0.643496	-0.31729	-0.92868	-0.82156	-1.10397	0.0203894	1.36735	1.26084	1.21889	0.877358	0.628703	-1.46486	-0.147057	-0.0619369	-1.16101	0.491567	0.318612	-0.666992	0.659033	0.837742	0.0687119	-0.353313	-0.102402	-0.356327	-0.527573	-0.243149
3665.41	0.995579	0.00932455	9	511	0	-3621.55	-0.024685	0.465649	-0.73853	0.108942	0.945974	1.69843	-1.08192	1.95415	0.841696	0.94662	1.1922	-0.679391	0.0986941	-0.0903757	-0.245889	0.309574	0.0610444	-0.523061	0.292457	-1.10048	-0.904989	-1.94627	0.14795	1.76482	1.7999	0.938496	0.893361	0.805947	-1.21712	-0.108314	0.364893	-0.960616	0.167223	-0.0351784	-0.180195	0.789006	0.658305	-0.487357	0.306122	0.456438	-0.240306	-0.926376	-0.218993
3665.22	0.986509	0.00932455	9	511	0	-3624.38	-0.400542	0.621581	-0.0464487	0.732726	1.10421	1.92214	-1.1177	1.00999	0.753753	0.972039	0.63702	-1.10264	0.384231	-0.00884577	-0.331595	0.0977716	-0.411147	-0.639246	0.801402	0.0846554	-0.704626	-2.03614	-1.37227	3.19653	0.749197	-0.0589234	0.908772	-0.155075	-1.73085	-0.137213	0.11299	-1.08383	0.949521	0.299205	0.0541501	0.86976	0.310507	-0.416917	-0.303736	-0.230598	0.275761	0.41492	-0.0635284
3662.51	0.938852	0.00932455	9	511	0	-3625.45	-0.726128	1.50885	-0.173683	0.772005	0.0558367	1.71551	-0.427962	1.08719	0.868412	0.762932	0.993369	-0.988018	0.261955	-0.230993	-0.238796	-0.0081644	-0.422376	-0.560419	0.20047	0.107376	-1.0206	-1.2517	-1.55263	2.88672	1.73479	0.766611	0.86179	0.431468	-1.48782	-0.142931	0.0276589	-0.889685	0.565333	-0.593437	-0.21398	0.454903	1.03382	-0.430368	-0.23051	-0.359382	0.060975	0.355111	0.265221
3669.32	0.985839	0.00932455	9	511	0	-3628.61	-0.142388	0.62235	-1.45506	0.333998	1.0641	1.4098	-1.11545	1.37546	0.87747	0.874521	1.14065	-0.945619	0.190638	0.00766688	0.0163668	0.206762	-0.0346587	-0.603323	-0.73817	-0.43249	-0.531891	-1.23904	-1.50607	1.27209	-0.207597	1.45478	0.879265	0.398673	-1.41021	-0.00182262	0.0416992	-1.52295	0.468525	0.357158	0.507914	0.401035	0.261616	0.0581386	0.0419938	0.137274	-0.624743	-0.30948	-0.40214
3669.45	0.903136	0.00932455	9	511	0	-3619.13	0.0733169	0.369929	0.0196442	0.510366	2.37259	1.99287	-2.05462	0.358067	0.923461	0.920576	0.881367	-0.881027	-0.20151	0.184019	0.0947563	0.259732	0.140322	-0.579225	-1.03003	-0.758352	-0.953093	-0.977832	-0.92102	1.80674	1.78945	-1.09599	0.858503	0.469701	-1.36022	-0.0477614	0.193664	-1.15028	0.538124	0.0945948	0.026986	0.862217	1.02439	-0.661851	-0.247217	0.0672787	-0.650111	0.668007	0.820569
3673.32	0.994391	0.00932455	9	511	0	-3634.89	0.0338041	0.465682	-0.193806	0.191455	2.07397	0.796941	-3.22595	0.549743	0.731548	0.869801	1.39136	-1.01288	0.363688	-0.361042	-0.10575	0.175342	-0.609697	-0.729246	-0.290863	-0.481083	-0.891508	-1.56768	-3.15254	2.19953	1.76415	1.62475	0.760603	0.174875	-1.19942	-0.0156838	0.469739	-1.08667	0.631563	-0.158582	-0.484092	0.286206	0.958415	-0.511558	0.119866	-0.0913207	0.391339	0.401089	-0.0523698
3672.41	0.956157	0.00932455	9	511	0	-3632.46	0.216887	0.715103	-1.1497	-0.153165	2.1148	3.77831	-0.788352	0.481433	0.94933	0.876583	0.947596	-0.638037	-0.228528	0.324621	-0.0834144	0.289252	-0.703443	-0.380177	-0.348198	-0.94205	-0.807186	-1.97686	-1.12431	2.39412	1.27368	0.482252	0.940247	0.0295877	-1.8859	-0.0560402	0.243002	-1.2916	0.616533	0.186002	0.0495047	0.232199	-0.0831533	0.113689	-0.275671	-0.225758	-1.11366	-0.166525	0.034236
3662.06	0.920452	0.00932455	9	511	0	-3617.06	-0.0789767	0.374674	0.350262	0.903169	0.973496	0.681352	-2.76731	2.11736	0.600428	0.822235	0.994558	-1.16584	0.982352	-0.568377	-0.272949	0.0383015	-0.486371	-0.72799	0.405961	0.313357	-1.01967	-1.41969	-2.00675	2.32372	1.92929	1.04617	0.701349	0.1458	-0.985412	-0.0407196	0.0200321	-1.30331	0.615799	-0.864347	0.145115	1.33267	1.18108	-0.164926	0.341249	0.251829	0.833488	0.114673	0.0371047
3661.03	0.985301	0.00932455	9	511	0	-3625.4	0.00419826	0.175236	0.429382	0.0818627	0.619886	1.12945	-1.65812	1.45483	0.59402	0.806738	0.793625	-1.11758	1.27803	-0.885048	-0.258226	0.189128	-0.46957	-0.646459	0.30544	-0.554287	-0.97144	-1.49234	-2.38262	3.0569	1.06676	0.0265992	0.602431	0.282452	-0.489075	-0.0120185	0.317938	-1.35372	0.879558	-0.807246	-0.0610763	0.979923	1.07574	0.131145	-0.0470418	-0.0917672	0.739708	0.133128	-0.04183
3661.66	0.971332	0.00932455	9	511	0	-3607.09	-0.640197	1.08459	-0.00796824	0.638948	1.1179	0.998559	-1.37804	2.21002	0.797302	0.95278	1.25949	-0.911533	-0.0486054	0.142012	-0.203335	0.27204	-0.828744	-0.430758	0.406273	-0.764801	-0.546309	-2.02882	-1.57225	2.77734	0.606614	0.672771	0.847175	0.23724	-1.58524	-0.119176	-0.0399116	-1.11846	0.43911	0.253863	0.871256	1.1438	1.04816	0.0529546	0.0246047	0.129825	-0.69711	0.722846	-1.05657
3669.71	0.909532	0.00932455	9	511	0	-3625.95	-0.242712	0.214893	-0.490183	1.31496	0.363864	3.04947	-0.529815	0.855066	0.983102	0.971139	0.980579	-0.797206	-0.399983	-0.0512106	-0.141883	0.115396	-0.0673778	-0.582506	-0.170902	-0.16272	-0.97955	-1.22382	-1.1451	1.50372	1.63095	1.04868	0.805263	0.558579	-0.914268	0.0216663	0.333408	-1.38809	0.661583	-0.795621	-0.841533	0.756367	0.377321	-0.356438	0.187343	-0.059194	0.139419	-0.173699	0.712247
3680.01	0.910445	0.00932455	9	511	0	-3634.24	0.179984	0.803947	-0.581093	-0.245467	-0.59011	2.12756	-0.429425	1.77925	0.960726	0.842821	0.84202	-0.725939	-0.143684	0.274992	-0.145748	0.295718	-0.25909	-0.592482	-0.171294	-0.993894	-1.13607	-0.636796	-1.42981	1.08955	1.88317	-1.36305	0.948973	0.240879	-1.62471	-0.0237788	0.230499	-1.39661	0.377272	0.176612	0.976988	0.485095	0.853521	-0.678582	0.126673	-0.274125	-0.790211	-0.420914	0.517161
3676.47	0.979906	0.00932455	9	511	0	-3638.47	0.228934	0.120558	0.0773651	-0.259805	1.27007	1.00143	-1.85096	0.832144	0.636582	0.837938	1.59172	-1.31224	0.775939	-0.497178	-0.0185726	0.0887181	-0.523866	-0.734612	-0.806035	0.061642	-0.335442	-1.6357	-1.58486	3.33596	-0.984533	1.05845	0.950245	0.556409	-1.7681	-0.238078	0.429849	-0.523682	0.289467	-0.554266	-1.28095	0.222481	0.421159	0.260247	-0.270477	-0.0876776	0.715156	0.186516	-0.777256
3675.33	0.86883	0.00932455	9	511	0	-3639.62	0.188917	0.00820346	-0.171395	-0.37395	2.01438	2.96369	-1.06593	0.486418	0.89435	0.796238	1.39396	-0.643935	0.0399854	0.162117	-0.101275	0.343816	-0.316061	-0.512539	-0.405535	-1.14452	-1.04184	-1.34561	-1.59323	1.39563	2.04524	1.60391	0.879277	0.549044	-1.62411	-0.149865	0.547409	-0.550483	0.439976	-0.00352205	0.484373	0.448693	0.679847	-0.574297	-0.0485037	-0.140121	-0.79277	-0.149836	0.475044
3662.17	0.930914	0.00932455	9	511	0	-3624.9	-0.0603871	1.95398	-0.206078	-0.059674	0.0700521	0.58469	-0.388922	2.45614	0.665496	0.899338	1.81445	-1.61693	0.476743	-0.470339	-0.205418	0.121712	-0.581292	-1.03386	0.326289	-0.153463	-0.459546	-0.51757	-2.9548	2.38701	0.0424418	-2.13178	0.721704	0.996772	-0.899592	-0.215793	0.442741	-0.589165	0.394136	-0.55046	-0.431655	0.0679657	0.128737	-0.0862145	-0.38037	0.0651736	0.483979	-0.104443	-0.676711
3655.47	0.951652	0.00932455	9	511	0	-3606.15	0.0464365	0.0503909	-0.400917	0.630616	1.9521	3.23405	-1.07934	0.743253	0.865685	0.771558	0.955317	-0.546643	0.163378	0.286567	-0.0724434	0.262392	-0.255246	-0.338	-0.577631	-0.922391	-1.12707	-2.66043	-1.14614	2.31004	2.37647	3.18063	0.989776	0.281678	-2.16238	0.240209	0.0740192	-2.22883	0.36192	0.742548	0.303009	0.741854	1.03104	-0.361246	-0.0313754	-0.194617	-0.645729	0.125756	0.637837
3661.44	0.972579	0.00932455	9	511	0	-3609.2	0.0946762	0.229523	-0.0831271	-0.542684	0.704146	0.656402	-1.77039	2.1968	0.679584	0.953121	1.88814	-1.43605	0.325962	-0.264625	-0.0750851	0.104629	-0.301512	-0.817507	-0.454917	0.190704	-0.479168	-0.618125	-0.363913	2.1221	-0.126641	-2.40921	0.783961	0.891731	-1.06125	-0.0784074	0.247852	-1.18499	0.463123	-0.558458	-0.377595	-0.0548357	0.286205	-0.0649767	-0.327702	0.0868165	0.430088	-0.144148	-0.794133
3664.22	0.923594	0.00932455	9	511	0	-3619.08	-0.868803	0.503384	-1.07422	1.42551	1.49915	1.48665	-1.2135	0.455455	0.782267	0.816244	0.555535	-1.17543	0.429095	0.165982	0.0609139	0.179989	-1.07221	-0.69431	-0.765372	-0.195449	-0.915052	-2.06894	-2.55655	3.49769	1.50833	2.18334	0.990341	0.170742	-1.60061	0.0521036	0.116894	-1.58269	0.747854	0.0603767	1.08725	0.61676	0.561598	-0.262171	-0.0267068	-0.251066	-0.514379	-0.0385219	0.866362
3665.85	0.87715	0.00932455	9	511	0	-3627.19	0.243181	0.509157	-0.157947	-0.120478	0.072795	1.44337	-1.05174	1.23503	0.822363	0.882521	0.913118	-1.41061	0.266104	-0.0270783	-0.11315	0.121732	-0.147061	-0.704262	-0.241407	-0.103225	-1.14174	-1.41364	-1.81182	3.29915	1.97698	0.754063	0.992955	0.267963	-2.17967	-0.125114	0.208463	-1.06219	0.62618	-1.20007	0.715656	0.299794	0.414113	-0.143883	0.102845	-0.16045	0.00255769	-0.447423	0.347472
3673.19	0.995451	0.00932455	9	511	0	-3629.77	-0.120931	0.272643	-0.364288	1.12597	-0.511432	1.82911	-0.272161	2.09102	0.789415	0.736086	0.945159	-0.759322	0.416932	0.240902	-0.279155	0.196412	-0.790406	-0.444743	0.332049	-0.63401	-0.558676	-1.24806	-2.12924	1.63436	-0.602512	0.34052	0.596477	-0.0643068	-0.764415	-0.0771707	0.287526	-0.948344	0.637341	0.332825	-0.40362	1.12107	0.882192	0.568786	0.183645	0.594164	-0.288363	0.045087	-0.104164
3675.05	0.979425	0.00932455	9	511	0	-3631.86	0.169574	0.18012	-1.10661	0.40347	2.71689	1.74825	-2.06717	0.104217	0.802158	0.978764	1.06194	-1.05032	0.245953	-0.40308	-0.0128567	0.0715329	-0.407278	-0.471125	-0.705757	0.114329	-0.991921	-1.68678	-1.58675	2.4971	2.00953	1.28106	0.922377	0.0108677	-1.86416	-0.00574473	-0.0937208	-1.49625	0.89126	-0.443042	0.730526	0.392518	0.231795	-0.476027	-0.149832	-0.302445	0.0622365	-0.136844	0.463114
3672.52	0.995103	0.00932455	9	511	0	-3639.06	-0.0276493	0.733372	-0.595738	0.252197	0.904981	1.57322	-1.28343	1.71177	0.850769	0.808271	0.935797	-0.70711	0.307976	-0.00649153	-0.160991	0.167737	-0.735134	-0.309448	-0.322482	-0.679319	-1.27777	-1.35567	-2.40269	1.64734	2.27327	0.422601	0.81459	0.138878	-1.35493	0.0804638	0.218733	-1.60926	0.642226	0.60429	-0.289509	0.23381	0.566289	-0.647878	-0.467191	-0.106427	0.273851	0.582578	-0.728087
3679.28	0.91053	0.00932455	9	511	0	-3629.32	-0.515789	0.671324	0.204999	0.831969	-0.268969	1.53797	-0.846257	1.71055	0.835807	0.848057	0.794969	-1.02843	0.383861	-0.292476	-0.23239	0.138241	-0.224225	-0.706492	0.213102	-0.301086	-0.130419	-1.53968	-0.202405	2.87489	-1.59929	0.555098	0.818352	0.335561	-1.38258	0.0176652	0.195799	-1.34422	0.582998	-0.0661664	0.138683	0.705688	0.192307	0.0484037	-0.265389	-0.22944	-0.185506	-0.867741	0.513833
3671.65	0.940153	0.00932455	9	511	0	-3635.3	-0.0686356	0.32681	0.237567	0.532553	-1.44158	2.79565	0.0771597	1.62657	0.771877	0.851132	0.720783	-0.85653	0.19633	0.0690306	-0.228392	0.228512	-0.610218	-0.614271	0.219319	-0.575772	-0.441284	-1.55622	-1.11883	2.41056	-0.602991	-0.117248	0.88813	0.288664	-1.5194	0.0841533	0.258631	-1.703	0.747887	-0.1403	-0.282559	0.807168	0.903398	-0.514973	0.0181327	-0.405637	0.0826234	-0.290048	-0.384153
3673.89	0.785479	0.00932455	9	511	0	-3625	-0.00983564	1.32241	-0.498398	0.17129	1.16387	0.747423	-2.45739	2.32925	0.856942	0.903933	0.874686	-0.964377	0.00321659	-0.0851975	-0.0313606	0.032347	-0.120311	-0.560097	-0.668484	0.0229715	-1.01399	-1.2847	-1.17506	1.95225	2.07068	0.13504	0.967457	0.405125	-1.51233	-0.0986483	0.295644	-1.03499	0.519774	-0.527818	-0.597947	0.36405	0.501286	-0.451009	-0.236204	-0.140236	0.452554	0.315694	-0.370833
3673.24	0.990027	0.00932455	9	511	0	-3628.92	-0.208055	0.19235	-1.52067	1.84985	0.237728	1.83898	-0.549367	1.84994	0.745845	0.848788	0.680475	-0.863052	0.381441	0.215598	-0.0996788	0.262213	-0.755768	-0.556661	-0.523805	-0.601422	-0.898482	-1.76213	-1.35268	1.91565	1.5619	1.57616	0.899028	-0.0740761	-1.73532	0.0538843	0.0416282	-1.73486	0.554946	1.02848	0.204489	0.479266	0.73012	0.0921759	-0.156685	0.0632964	-0.107834	-0.269997	0.222403
3670.36	0.983176	0.00932455	9	511	0	-3631	-0.156384	0.200343	-2.11375	1.18788	1.10866	1.79175	-1.24585	1.11568	0.813171	0.796978	0.743416	-0.811025	0.407865	0.00970803	0.00765883	0.168014	-0.224883	-0.540863	-0.835099	-0.433109	-1.16337	-1.58479	-2.12751	1.93508	1.62288	1.27751	0.89411	-0.0906392	-1.88813	0.0765064	0.155559	-1.70754	0.349415	0.510668	0.0840427	0.590203	0.59573	0.373493	0.102822	0.0564686	-0.578579	0.0599466	0.633658
3670.18	0.986924	0.00932455	9	511	0	-3629.54	-0.102209	1.30058	-0.249494	0.144381	1.29182	1.78551	-1.02683	1.03835	0.853733	0.905074	1.59215	-0.754222	0.0384747	-0.376941	-0.302026	0.238654	-0.314089	-0.550877	0.697955	-0.838754	-0.686509	-1.91356	-1.74425	3.55277	0.837813	-1.63461	0.943204	0.684989	-1.51342	-0.134868	0.337486	-0.802903	0.688288	-0.0689962	-0.17619	0.541632	0.318103	-0.779879	-0.371383	-0.203797	0.80114	-0.786102	-0.575112
3669.79	0.988269	0.00932455	9	511	0	-3625.93	0.248599	0.201498	-1.16047	-0.202024	0.906121	1.52912	-1.91405	1.36552	0.816545	0.796236	0.639206	-0.930159	0.372784	0.0402607	-0.0334685	0.101418	-0.295626	-0.612288	-0.52012	-0.0589247	-0.877304	-1.21376	-1.22316	1.57565	0.824895	0.904698	0.866902	0.0731318	-1.71402	-0.143564	0.361524	-0.818493	0.409471	0.0654012	0.0287277	0.120813	0.54022	-0.0527124	-0.186281	-0.125716	-0.680422	-0.57243	0.32529
3664.56	0.97111	0.00932455	9	511	0	-3622.38	-0.420813	0.513468	0.525191	1.00283	2.61328	2.70107	-1.22653	0.495119	0.806831	0.965772	1.33703	-0.695966	0.142677	-0.302266	-0.0616055	0.102564	-0.741005	-0.308855	-0.601097	-0.137086	-0.718725	-1.41556	-3.00864	1.74665	-0.215323	-0.122881	0.991871	-0.0821768	-2.15161	0.195614	0.0256203	-2.14717	0.678706	-0.647821	0.285992	0.494423	0.0801379	-0.4483	-0.217404	-0.036145	0.209828	0.843474	-0.881831
3659.97	0.869214	0.00932455	9	511	0	-3610.44	0.0766586	0.504088	-1.31974	0.208945	1.62402	1.01457	-2.67791	0.681203	0.991786	0.914017	1.04642	-1.09367	-0.131721	0.025173	-0.352934	0.302765	-0.654765	-0.830288	0.687069	-1.06151	-0.728674	-1.26013	-2.17065	2.45832	-0.177665	0.321605	0.545668	0.330238	-0.421114	-0.0401835	-0.0438787	-1.45856	0.509717	0.136314	0.0870155	0.811014	0.755124	0.438482	-0.204561	0.0821925	-0.461796	-0.468279	0.339892
3659.1	0.992571	0.00932455	9	511	0	-3618.81	-0.230627	0.782675	-0.888391	0.339056	1.92385	1.03624	-2.79253	0.320354	0.990919	0.921108	0.89044	-1.21958	-0.228944	0.0591364	-0.295246	0.318766	-0.415743	-0.879362	0.450066	-1.0372	-0.720702	-1.15057	-2.74153	2.15202	-0.735756	0.249732	0.663003	0.132217	-0.825429	-0.0373866	0.0732013	-1.47859	0.658546	0.521208	0.272718	0.455233	0.812683	0.3562	-0.0526175	0.130107	-0.472064	-0.660341	0.462088
3671.59	0.999535	0.00932455	9	511	0	-3621.58	-0.240597	0.551183	-1.35256	0.613708	0.825324	1.19965	-1.14667	1.15185	0.938767	0.988711	0.810138	-1.32818	-0.20793	-0.0757834	-0.24968	0.256784	-0.282597	-0.810419	0.393213	-0.775879	-0.938234	-1.02643	-0.403771	1.98661	2.02494	-0.088883	0.829195	0.504811	-1.37187	0.00356683	0.112364	-1.42271	0.698295	-0.16282	-0.195975	-0.332744	0.458645	-0.0275519	0.0553597	0.464446	-0.753251	0.39916	0.751446
3668.56	0.952668	0.00932455	9	511	0	-3626.74	0.389333	0.435885	-0.461783	-0.441259	-0.693529	2.40891	-0.0247029	1.28437	0.81695	0.910144	1.54484	-1.31991	0.0667644	0.121577	0.0135067	0.164086	-0.746256	-0.77808	-0.896436	-0.213564	-1.19539	-1.62352	-5.63344	2.83866	1.19386	1.04613	0.687364	0.214421	-0.951591	0.0319136	0.137888	-1.59823	1.11685	-0.397613	-0.132138	0.70196	-0.0435801	-0.549986	-0.890794	-0.694954	0.125561	-0.575447	-0.615819
3670.25	0.999982	0.00932455	9	511	0	-3621.38	-0.240186	0.384873	-0.32502	1.13504	1.58624	1.26405	-2.14576	2.36306	0.737989	0.86904	0.771599	-0.544219	0.5911	-0.428176	-0.223675	0.106975	-0.171098	-0.2933	0.294563	-0.225916	-0.638955	-1.45382	-1.01501	1.39405	0.507074	0.69494	0.970331	-0.0881436	-1.98665	-0.138921	0.638619	-0.865282	0.519254	0.363548	-0.00532562	0.646385	1.2735	0.297024	-0.0886816	0.0103036	-0.311598	0.213379	0.217645
3670.92	0.997323	0.00932455	9	511	0	-3620.57	0.263073	0.950959	-1.25012	-0.221011	0.783324	1.01823	-1.28388	1.2643	0.896355	0.969914	0.704427	-1.36387	-0.103269	0.0262491	0.118906	0.0947772	-0.627228	-0.762534	-1.28198	0.0105902	-0.740943	-1.14077	-2.30955	2.47643	0.417485	-0.0372215	0.792196	-0.191587	-1.32056	-0.0547123	0.098738	-1.37292	0.53899	0.642007	-0.179541	0.589824	1.17984	0.590908	-0.170782	-0.205919	-0.239052	0.0146034	-0.438297
3679.43	0.889713	0.00932455	9	511	0	-3630.1	1.15259	1.07169	-1.24542	-0.894048	1.43796	1.28181	-1.66278	1.16692	0.75919	0.908805	1.10456	-0.912147	0.33809	-0.30688	-0.0586138	0.241894	-0.569071	-0.620691	-0.443821	-0.568034	-1.01257	-2.00584	-2.1236	2.87894	2.20086	1.51084	0.715152	0.0305614	-1.03551	0.0197358	0.234329	-1.51459	1.18272	0.0370974	0.108508	0.148573	-0.019315	0.633998	-0.267879	-0.581975	0.26573	-0.52172	0.329794
3683.04	0.782423	0.00932455	9	511	0	-3637.9	0.201585	0.600282	-0.891986	0.0161557	1.30444	2.32057	-0.799782	0.915437	0.865814	0.85343	1.14538	-0.843698	-0.244246	0.437455	0.00561234	0.321422	-0.594633	-0.666197	-0.631518	-0.916736	-0.722217	-1.06541	-2.0539	1.30751	1.05806	0.458062	0.892043	0.0512982	-1.34096	-0.0238233	0.305119	-1.26255	0.940941	0.369877	0.6016	0.072013	0.221168	-0.434115	-0.675301	-0.751408	-0.349383	0.680108	-0.410059
3683.27	0.982044	0.00932455	9	511	0	-3644.41	-0.444211	0.822498	-0.785244	0.581203	0.599003	0.981952	-1.53449	2.18778	0.906409	0.931056	0.758932	-0.954951	0.196023	-0.113721	-0.134781	0.286102	-0.0522526	-0.644207	-0.09022	-0.727923	-0.760356	-1.46368	-1.66304	2.43298	0.393524	0.20655	0.800719	0.963372	-1.11896	-0.0926806	0.313786	-0.988739	0.635938	-0.0974467	-1.36941	0.373912	0.221927	-0.402805	-0.0958212	8.07E-05	0.805329	-0.458893	-0.207875
3674.14	0.781025	0.00932455	9	511	0	-3629.71	0.35511	1.02377	-0.676912	-0.134598	0.982537	1.26367	-1.81119	1.35233	0.795756	0.891367	0.793671	-1.0235	0.386671	-0.483142	-0.211698	0.218359	-0.338497	-0.716569	0.175058	-0.468078	-0.519356	-1.53535	-0.906182	2.17777	-0.0819725	1.61677	0.922654	0.428978	-1.7194	-0.0157314	0.120085	-1.24257	0.454732	0.295773	-0.813859	0.359009	0.490794	-0.511464	0.0426995	0.159134	0.143569	-0.123701	-0.262184
3667.71	0.946721	0.00932455	9	511	0	-3634.21	-0.093931	0.423449	-0.250879	0.535436	-0.513829	2.11424	-0.263307	1.7515	0.827222	0.790254	1.07932	-0.834463	0.356588	0.324392	-0.16011	0.139105	-0.63904	-0.531042	-0.303217	-0.218181	-0.933343	-1.19535	-1.65229	1.70528	1.1986	0.0790578	0.946558	0.0817297	-1.67696	-0.104203	0.22633	-1.0803	0.4408	-0.403435	0.868389	0.67363	0.694086	0.224022	-0.101789	-0.0533887	-0.369718	0.11665	0.0677034
3670.95	0.999224	0.00932455	9	511	0	-3627.22	-0.0627344	0.439987	-1.23022	0.470655	0.529945	1.81273	-0.793332	2.24175	0.863244	0.929394	1.0582	-0.608731	0.23382	-0.104681	0.0152607	0.215355	-0.379625	-0.357382	-0.811618	-0.531929	-1.06378	-1.65534	-1.923	1.27101	1.86831	2.13068	0.93579	0.189499	-1.88721	-0.0370228	0.327104	-1.07325	0.554838	-0.133428	-0.317953	0.868864	0.712555	0.0346241	-0.331281	-0.176095	-0.362995	0.260871	-0.352496
3666.19	0.917512	0.00932455	9	511	0	-3617.91	-0.384316	0.679933	-1.17128	0.445077	0.284719	1.34493	-0.607458	1.15715	0.913207	0.832814	0.823354	-0.969061	0.0673758	-0.0702055	-0.32441	0.09847	-0.278454	-0.865744	0.51534	-0.105062	-0.499709	-1.22141	-0.442485	3.03005	-0.0984575	-0.241379	0.826495	0.405204	-1.32499	0.0604902	0.0269138	-1.79377	0.666171	0.823437	-0.0425001	0.370125	0.311366	-0.621035	-0.0166485	0.427894	0.0146457	-0.415161	0.177798
3658.77	0.962572	0.00932455	9	511	0	-3621.79	0.215116	0.597017	0.190681	0.303582	0.542053	1.63044	-0.848375	1.48103	0.710061	0.772521	1.60625	-1.07547	0.98196	-0.0396926	0.035738	0.0874174	-0.625189	-0.519282	-0.931933	-0.114297	-1.37289	-1.41412	-4.07499	1.63729	2.75691	1.79721	0.922145	-0.0559239	-1.93913	-0.0550415	0.311618	-1.19418	0.622928	-0.812388	-0.0677456	0.668789	0.51269	0.303779	-0.0224625	-0.361561	-0.710028	0.263136	-0.194451
3675.24	0.99678	0.00932455	9	511	0	-3615.53	0.386848	0.279427	-0.647223	-0.525231	1.84988	1.6057	-1.54202	0.684667	0.619969	0.879203	1.35609	-1.04061	0.622809	-0.377589	-0.0586985	0.235413	-0.302805	-0.855887	-0.295756	-0.0234458	-0.863671	-1.53885	-2.32662	2.69348	1.82356	-0.377467	0.780436	0.494605	-1.25063	-0.176371	0.314284	-0.820372	0.301122	-0.0623694	-0.205385	0.21182	0.337532	-0.455714	-0.0375854	0.31508	-0.557324	-0.510804	-0.348954
3672.15	0.986518	0.00932455	9	511	0	-3637.66	-0.151259	0.35636	-0.952247	1.19325	1.30906	1.37764	-1.57395	0.91506	0.768237	0.801909	0.881908	-0.951434	0.467679	-0.380641	0.00315119	0.145585	0.167496	-0.595151	-0.736464	-0.575542	-1.23625	-1.28754	-1.42931	1.87763	2.9646	0.984618	0.910406	1.22547	-1.13026	-0.321508	0.317049	-0.191899	0.444025	0.00360743	-0.3108	0.686965	0.62582	0.244744	-0.177726	-0.190977	-0.114925	-0.259994	-0.329977
3674.68	0.987056	0.00932455	9	511	0	-3634.69	0.103439	2.57393	-0.422261	0.0942162	1.93959	1.10788	-2.34387	0.672575	0.798662	0.757123	0.718776	-0.946498	0.490121	-0.0113803	-0.136257	0.351297	0.403467	-0.709245	-0.121599	-1.07757	-0.899203	-1.62682	-0.366571	3.15801	1.31484	-0.251427	0.689759	1.02278	-0.576721	-0.459641	0.522703	0.248806	0.394023	0.230654	-0.344212	1.02242	0.436406	-0.621646	-0.151524	0.0192724	-0.208817	-1.46928	-0.540038
3669.36	0.93527	0.00932455	9	511	0	-3624.46	-0.377902	0.233876	-1.18409	1.57532	0.598134	2.06299	-0.982579	1.181	0.928994	0.90842	0.791942	-0.870289	0.0414972	-0.0283795	-0.248038	0.428506	0.10558	-0.497438	0.502334	-1.66038	-1.1641	-0.999938	-0.599778	1.36842	2.56764	0.0744493	0.48275	1.35844	0.235481	-0.50417	0.612798	0.533275	0.298381	-0.486348	0.0137065	1.01099	0.595558	-0.192701	-0.0648322	0.158795	0.396572	-0.600687	0.73427
3665.33	0.842188	0.00932455	9	511	0	-3619.84	0.224342	1.13948	-0.922962	0.137102	-0.619788	1.28447	-0.199477	2.3236	0.789241	0.744351	0.765655	-1.01611	0.659698	-0.0480929	-0.23237	0.306142	-0.00582281	-0.824027	0.444062	-0.85235	-0.611523	-1.83536	-1.3258	3.71075	-0.0247841	0.582593	0.957877	1.43553	-1.46377	-0.0930902	0.531318	-0.965166	0.194706	1.02713	0.126916	0.443312	0.871196	-0.200857	0.13522	0.0307321	-0.174657	0.0597096	-1.42738
3664.58	0.9868	0.00932455	9	511	0	-3628.79	-0.422095	0.62734	-0.351913	0.948419	2.31407	1.52028	-2.1544	0.36831	0.97676	0.949792	1.10532	-0.798752	-0.0806437	-0.12233	-0.12858	0.307791	0.122757	-0.569749	0.0197112	-1.1714	-1.01492	-1.00107	-1.03385	1.12817	1.94328	0.945281	0.645304	1.61445	-0.265773	-0.383077	0.559292	0.215255	0.695839	0.477969	-0.176446	0.52499	0.329379	-1.03623	-0.305691	-0.338192	0.485095	-0.180803	0.434425
3678.23	0.793136	0.00932455	9	511	0	-3629.51	0.0472335	0.900613	-1.08933	-0.0107252	1.54626	1.12921	-2.45373	0.255212	0.960733	0.94138	0.539023	-1.17106	-0.105442	-0.220538	-0.278378	0.288732	0.12127	-0.86669	0.566964	-1.06598	-0.787416	-0.968738	0.0517207	3.32596	1.23521	-1.89648	0.633516	1.45794	-0.211973	-0.286326	0.695248	-0.082247	0.662527	0.428551	-0.192504	0.488796	0.013427	-0.731052	-0.639214	-0.274698	0.57636	-0.0562252	0.30359
3675.93	0.996059	0.00932455	9	1023	0	-3632.28	0.104173	1.28981	-0.640693	0.110865	-2.1218	2.14172	0.728633	2.30571	0.946964	0.928081	1.10937	-0.930608	-0.261587	-0.0589166	-0.0665667	0.153067	-0.112416	-0.755828	-0.535555	-0.180317	-0.960285	-1.71413	-0.745229	2.49942	1.96944	1.3202	0.980775	0.296548	-1.82297	-0.16237	0.258547	-0.945306	0.228491	0.471547	0.471361	0.749129	0.481006	0.205524	-0.053803	0.372102	-0.212189	-0.80178	-0.122849
3659.43	0.952302	0.00932455	9	511	0	-3619.25	0.789674	0.73671	-1.74548	-0.888786	-0.576516	2.46372	-0.2442	1.36145	0.969956	0.955972	1.01622	-0.906459	-0.165346	-0.431896	-0.153342	0.206509	0.0736816	-0.704099	-0.0785618	-0.50931	-1.04538	-1.32199	-0.374758	1.415	2.2396	1.79607	0.978906	1.00342	-1.79859	-0.245949	0.136943	-0.588928	0.118443	0.421167	0.826971	0.442783	0.358484	0.190568	-0.156646	0.281598	-0.76592	-1.24062	-0.353521
3650.88	0.966497	0.00932455	9	511	0	-3611.62	-1.22611	0.767119	0.984726	1.74595	0.661943	0.931403	-1.83225	2.58469	0.780465	0.767821	0.825214	-0.829184	0.551729	-0.0358218	-0.233475	0.166684	-0.565154	-0.421973	0.0716666	-0.591318	-0.760038	-1.93462	-1.34388	3.65107	0.664353	-1.58873	0.986867	0.23639	-1.84086	-0.105435	0.142025	-1.05002	0.401812	-0.717898	-0.270071	0.220407	0.992369	-0.447297	-0.080239	-0.0891377	0.553698	1.02452	-0.116691
3661.49	0.992545	0.00932455	9	511	0	-3608.23	-1.32745	1.37034	0.842817	0.991386	-1.10182	2.15216	0.216207	1.71256	0.744633	0.883212	1.18937	-1.06998	0.392994	-0.0320086	0.0619095	-0.0662476	-0.674897	-0.449942	-1.16889	0.426212	-0.508115	-2.2292	-1.78021	2.63398	-0.351233	4.02538	0.90179	0.0392031	-1.90594	-0.147471	0.213782	-0.925789	0.752787	0.046578	-0.359258	0.418502	-0.350266	-0.133607	-0.347447	-0.0772745	-0.842144	-0.890469	0.484122
3655.57	0.946588	0.00932455	9	511	0	-3612.96	0.330631	0.450519	-1.52207	-0.335116	-1.15644	2.00325	0.192956	2.67072	0.77816	0.835892	1.23068	-0.57994	0.356925	-0.0378682	-0.401531	0.393957	-0.29955	-0.496839	1.18797	-1.10177	-0.792503	-0.360714	-1.30483	0.781554	1.31563	-2.29639	0.636213	0.627673	-0.754239	-0.0171438	-0.0957918	-1.26283	0.492051	-0.782734	0.73184	0.540922	1.60396	-0.435061	-0.0118134	0.159571	0.514553	0.665139	-0.796096
3654.62	0.764228	0.00932455	9	511	0	-3611.31	-1.11404	1.01292	0.290811	1.413	2.73247	1.51977	-2.20679	0.0260288	0.863388	0.967639	0.80281	-1.04519	-0.0652179	-0.172395	0.0507193	-0.0226303	-0.652755	-0.363917	-1.16361	0.267329	-0.754679	-3.01762	-0.928643	4.65557	0.648661	3.11032	0.854676	-0.151356	-1.54535	-0.153382	0.128627	-0.975511	0.986443	0.698464	-0.246584	-0.00321558	-0.522646	0.324726	-0.230719	0.191472	-0.857386	-0.828574	1.10304
3661.55	0.960827	0.00932455	9	511	0	-3607.23	0.543309	0.613662	-1.68004	-0.24731	-1.61802	1.80404	0.588547	2.28713	0.830779	0.891529	1.14029	-1.2283	-0.00886024	0.12017	-0.166744	0.284275	-0.147138	-0.868598	-0.0028389	-0.64185	-0.423941	-0.63001	-0.276978	1.57828	0.0603921	-1.51478	0.915065	0.322994	-1.75659	-0.0748326	0.117754	-1.01023	0.626375	-0.276794	-0.0293786	0.463405	0.999481	-0.913374	-0.0990237	-0.143884	0.912092	0.182484	-0.42926
3666.16	0.988604	0.00932455	9	511	0	-3615.61	-0.0106872	0.164795	-0.00266622	1.68711	2.23066	1.69733	-1.69094	0.63146	0.610794	0.715189	1.03136	-0.819427	0.830614	-0.0785975	-0.040105	0.0661769	-0.508142	-0.377271	-0.390746	-0.0423129	-0.902653	-3.11516	-3.40129	3.66342	1.17118	4.37554	0.840597	0.0394731	-1.53274	-0.157555	0.706903	-0.71318	0.485614	-0.381943	-0.0197417	-0.186585	0.296655	0.260614	-0.407957	-0.203292	-1.27164	-0.22246	-0.0353302
3667.09	0.967609	0.00932455	9	511	0	-3630.49	-0.223053	0.337143	0.257734	1.52958	1.87763	1.67063	-1.48493	1.16056	0.689181	0.859963	1.30214	-0.749794	0.552764	-0.287525	-0.0836993	0.148902	-0.543374	-0.426846	-0.245986	-0.299537	-0.952615	-2.84702	-4.33411	3.07021	0.866123	3.38113	0.922996	0.450134	-1.79347	-0.305112	0.465721	-0.154339	0.878508	-0.114961	-0.482732	-0.365316	0.122177	0.254419	-0.330364	-0.326637	-0.927162	-0.0889933	0.424041
3665.07	0.936863	0.00932455	9	511	0	-3614.57	0.434774	0.430212	-0.913569	-0.707625	0.473721	1.23474	-0.968131	1.59223	0.889018	0.929135	1.20096	-1.15179	-0.352592	0.202949	-0.171208	0.285973	-0.859754	-0.85772	-0.030817	-0.763918	-0.894326	-0.92648	-3.1197	1.87758	0.952211	-0.747805	0.896856	-0.194229	-1.80296	-0.194588	0.202566	-0.874392	0.47829	-0.0869366	-0.130132	0.569851	0.479496	-0.651015	-0.686496	-0.720899	-0.0150789	-0.145524	-0.579439
3669.14	0.99942	0.00932455	9	511	0	-3625.11	-0.256588	0.143848	-0.493617	1.00836	0.64926	1.33088	-1.28201	1.67578	0.658504	0.849712	0.770425	-0.983653	0.949603	-0.338372	0.0208802	0.0986088	-0.34808	-0.632519	-0.77763	-0.0357376	-0.874487	-2.2965	-2.16577	3.00786	0.488396	2.19591	0.676944	0.176363	-0.90396	-0.19463	0.35203	-0.562022	0.856317	-0.46375	-0.303846	0.618033	0.699195	0.329862	-0.0892832	-0.290726	-0.447602	-0.107669	0.688353
3671.68	0.917918	0.00932455	9	511	0	-3625.62	0.185028	0.749126	-0.377594	-0.210655	-0.32388	1.37969	-0.0417508	2.3204	0.708438	0.875637	1.54294	-1.04169	0.328282	0.227264	-0.146612	0.309674	-0.856053	-0.658556	-0.0680122	-0.667532	-0.615267	-1.80227	-3.07952	2.97847	0.323335	0.348136	0.821351	0.248126	-1.64253	-0.286821	0.566845	-0.294719	0.677172	-0.276867	0.45322	0.627246	-0.177889	-0.836476	-0.425985	-0.614519	0.19078	-0.535559	-0.564197
3674.68	0.989883	0.00932455	9	511	0	-3634.77	0.293565	0.124484	-1.08336	-0.15586	0.32697	1.20137	-1.13926	1.61476	0.739841	0.866853	0.91661	-1.18302	0.342118	-0.0831643	-0.0963455	0.226476	-0.557254	-0.721077	-0.395782	-0.419537	-0.698585	-1.50725	-1.98334	2.73087	0.215632	1.30183	0.861389	0.0369487	-1.51045	-0.321006	0.236548	-0.284095	1.40076	0.517591	-0.487038	0.515267	0.257223	0.658606	-0.623783	-0.582031	-0.583554	-0.303501	0.426143
3669.86	0.702998	0.00932455	9	511	0	-3635.65	-0.535032	0.628389	0.975815	0.788906	1.96534	0.871753	-2.56303	0.999393	0.54278	0.770181	1.17836	-0.821483	0.882062	-0.0922127	-0.206583	0.218924	-0.81578	-0.409378	0.471223	-0.412399	-0.23709	-2.3166	-1.98394	3.35269	-0.782664	2.14202	0.724265	0.134897	-0.928806	-0.48951	0.567499	0.392971	0.506657	-1.07606	0.121982	0.30444	0.0380273	-1.01117	-0.0985415	-0.148033	-0.0501459	-0.57188	-0.206919
3669.16	0.972628	0.00932455	9	511	0	-3623.25	0.266758	0.67484	-0.552513	-0.411319	2.18976	1.83191	-1.83509	0.416693	0.96293	0.97829	0.889897	-0.732576	-0.427403	-0.0658686	0.0883076	0.116146	-0.416032	-0.378983	-1.33111	-0.160344	-0.722829	-1.71832	-1.74609	2.43127	0.16571	1.23463	0.922558	0.122976	-2.01787	-0.382861	0.184966	-0.0549946	0.77424	0.479378	0.441502	0.725074	0.628919	-0.354896	0.0667849	0.244344	-0.331161	-0.0616733	-0.478834
3676.3	0.936326	0.00932455	9	511	0	-3636.35	0.150069	0.271598	-1.66454	0.628806	1.28336	1.31646	-1.35678	0.652477	0.842249	0.881228	1.17411	-1.0844	-0.287483	0.117838	-0.346062	0.280551	-0.79721	-0.791806	0.798187	-0.811572	-0.615717	-2.16026	-2.26297	4.42075	0.218267	1.86016	0.640338	0.162798	-0.725108	-0.458926	0.462413	0.380856	1.02474	-0.21765	0.0170963	0.520583	0.314353	-0.670296	-0.426133	-0.199872	0.0554676	-0.543396	0.444903
3668.79	0.75366	0.00932455	9	511	0	-3631.26	0.237143	0.797727	-0.769933	-0.364864	0.396587	1.4654	-1.03165	1.90376	0.859899	0.982986	0.62791	-0.858622	-0.142606	-0.219648	-0.164152	0.177959	-0.3955	-0.490241	-0.186731	-0.342243	-0.575962	-1.77999	-1.1126	2.01272	-0.145491	1.89689	0.669353	0.520418	-0.808639	-0.393665	0.346638	-0.0375881	0.750237	-0.0303663	-0.530532	0.722492	-0.0514312	-0.282483	-0.227168	-0.285778	-1.45846	-0.673242	-0.97249
3670.05	0.971304	0.00932455	9	511	0	-3623.63	-0.872715	0.455856	0.441301	2.45355	1.81753	1.81464	-1.45113	0.182321	0.827211	0.964182	0.635015	-1.27433	0.0306096	-0.237317	-0.188294	0.429551	-0.800953	-0.775137	-0.0722746	-1.43471	-0.842567	-1.6103	-2.1173	3.7315	0.471659	0.210586	0.663123	0.109987	-0.725484	-0.369276	0.438773	-0.0812826	0.501797	-0.920495	-0.15928	0.621098	0.827631	0.0908191	0.00596021	-0.0681999	0.279356	0.0697403	0.48731
3670.35	0.974113	0.00932455	9	511	0	-3621.37	0.409391	1.10192	-0.85706	-0.205774	1.37187	1.81756	-1.10101	0.896318	0.899041	0.918072	0.981713	-0.808843	-0.247433	0.138911	-0.0554107	0.0554341	-0.482323	-0.281003	-0.442777	0.06407	-0.994272	-3.07479	-1.38484	4.95273	2.06535	1.299	0.723299	0.321523	-1.07668	-0.355783	0.311999	0.0326316	0.136717	-0.24706	0.41667	1.05228	-0.0718277	0.00688403	0.662894	0.673029	-0.813535	-0.790452	-0.00306659
3672.63	0.993642	0.00932455	9	511	0	-3631.84	0.636992	1.10451	-1.02561	-0.416396	0.154418	2.14095	-0.467693	1.34951	0.922506	0.921013	1.02884	-0.858269	-0.267142	0.19389	-0.0585561	0.122854	-0.517918	-0.441392	-0.659304	0.0403091	-0.938062	-3.22879	-1.86945	4.96557	1.25176	1.94436	0.608741	0.132343	-0.746298	-0.428604	0.327561	0.0707875	0.322109	0.124535	0.652758	0.960428	-0.095189	0.0729415	0.566281	0.533727	-0.89442	-0.875305	0.106728
3667.66	0.867216	0.00932455	9	511	0	-3631.86	-0.106865	0.500061	-1.52056	0.673428	-0.324481	1.50749	-0.345697	2.08692	0.923409	0.947125	0.720269	-1.04546	-0.0631845	-0.201002	-0.23788	0.267829	-0.695876	-0.60301	0.0018963	-0.742288	-0.784845	-1.04941	-1.34771	1.41781	0.498317	0.669905	0.973217	0.25612	-1.85688	-0.392773	0.267644	0.0115674	0.177429	-0.531527	-0.794406	0.509022	1.0384	-0.0112987	-0.168169	0.0108782	-0.668223	0.532031	0.414885
3667.64	0.938076	0.00932455	9	511	0	-3622.05	-0.114346	0.565905	-1.40195	0.0608247	-0.608807	1.1027	-0.167695	2.58649	0.894379	0.919168	0.59383	-1.06077	-0.0766317	-0.277048	-0.292782	0.199091	-0.614391	-0.624433	0.513769	-0.620887	-0.984259	-1.29827	-1.94549	2.29753	1.43773	0.770031	0.827052	0.401472	-1.55729	-0.317251	0.224276	-0.0863165	0.112652	-0.590144	-0.636724	0.728745	1.20893	0.0594464	-0.0324551	0.109277	-0.917447	0.574758	0.386842
3671.72	0.961629	0.00932455	9	511	0	-3619.7	0.454367	1.01224	-0.554867	-0.293945	0.528002	1.49062	-0.527102	0.909214	0.643487	0.765226	1.33493	-1.22838	0.482076	0.101681	0.0341772	0.317351	-0.647894	-0.864421	-0.741525	-0.891906	-0.639719	-1.65355	-2.48884	3.56612	1.12718	1.55608	0.780139	0.268856	-1.43179	-0.392416	0.400279	0.00486301	0.694325	0.120624	0.353689	0.972417	0.141338	0.161979	-0.258645	0.154533	-0.0627858	-1.21578	-0.54527
3659.18	0.967169	0.00932455	9	511	0	-3619.68	-0.00481798	0.566805	-0.700217	0.102359	0.972016	1.41348	-0.968231	0.890048	0.745593	0.864621	1.47382	-1.21369	0.328223	0.114714	0.0315644	0.347116	-0.884768	-0.80287	-0.884022	-0.884631	-0.752591	-2.00346	-1.73782	4.077	0.828471	0.821702	0.822716	0.0071824	-1.40636	-0.398878	0.4806	0.187279	0.847497	0.0675005	-0.248865	0.861754	0.200392	-0.0835545	-0.145798	-0.0781899	0.053706	-1.2744	-0.33127
3679	0.912798	0.00932455	9	511	0	-3625.51	0.0923487	0.506996	-0.647529	0.168061	0.816078	1.51899	-0.660735	1.01442	0.687948	0.869075	1.33445	-1.18951	0.241442	0.153609	0.0128853	0.336478	-0.652213	-0.790291	-0.680988	-0.949498	-0.727744	-1.92072	-1.76692	3.73912	1.34863	1.01746	0.812135	-0.107973	-1.58795	-0.43063	0.433903	0.187231	0.852803	0.177287	-0.159762	0.86784	0.259992	0.0388281	-0.178438	-0.0311759	-0.0670724	-1.12439	-0.0772597
3667.98	0.96029	0.00932455	9	511	0	-3638.95	-0.0406164	0.599489	-1.09173	-0.214917	1.33229	1.9456	-1.2426	-0.0467116	0.816039	0.748291	0.418856	-1.48634	0.218591	-0.0253618	-0.120836	0.0803471	-0.738312	-0.84822	-0.59063	-0.368705	-0.619809	-1.06294	-2.75012	2.94198	-1.6067	0.670773	0.710049	0.327809	-1.07621	-0.445852	0.26705	0.116333	0.163163	-1.02543	0.210142	0.245428	0.00639957	-0.0840092	-0.187578	-0.148527	-0.579075	0.265671	0.356436
3662.57	0.995478	0.00932455	9	511	0	-3626.94	0.402614	1.06841	-1.16392	0.19094	1.48631	1.68428	-1.31348	0.160705	0.710045	0.711019	0.657716	-1.25101	0.725642	-0.345698	-0.118084	0.0730304	-0.636732	-0.650761	-0.249252	-0.206627	-0.465879	-1.2116	-3.43687	3.03394	-1.78267	0.933157	0.739698	0.908689	-1.16857	-0.363689	0.13084	-0.00464663	0.197136	-1.1713	-0.621721	0.439346	-0.148797	0.0513759	-0.325523	0.0621614	-1.21749	-0.133844	0.562261
3667.97	0.96568	0.00932455	9	511	0	-3619.08	-0.390994	0.589857	-0.194493	1.17485	-0.285948	1.32629	-0.00615447	1.93724	0.73866	0.893165	1.49614	-1.51412	0.291006	0.217221	-0.168368	0.327839	-0.67252	-0.871471	0.114751	-0.80694	-1.06905	-2.0534	-2.10127	4.24879	2.95134	0.847688	0.794831	-0.0759463	-1.31497	-0.276256	0.386566	-0.0905981	1.04933	0.382628	0.296496	0.840929	0.413687	0.12161	-0.437253	-0.42614	0.101202	-0.0346415	-0.205817
3669.05	0.998936	0.00932455	9	511	0	-3632.16	0.0483259	0.320113	-0.0538651	0.0787786	-0.437001	0.847419	-1.13643	2.62933	0.790694	0.889834	0.870852	-1.23312	0.370255	-0.512667	-0.231175	0.0925703	-0.53662	-0.820894	0.291427	-0.132142	-1.52147	-1.41597	-4.20388	3.11587	0.999479	1.15175	0.724318	0.219169	-0.868202	-0.301563	0.359136	-0.135305	0.142249	-0.760773	-0.0758853	0.92938	0.626574	-0.0423674	-0.179378	0.447136	-0.251985	-0.0815018	0.576933
3661.57	0.866576	0.00932455	9	511	0	-3620.94	-0.300762	0.396678	-0.000112363	0.522358	-0.409534	0.843058	-1.33571	2.45374	0.847306	0.921018	0.701828	-1.44901	0.301509	-0.568515	-0.388206	0.00814122	-0.676031	-0.525845	0.577205	0.0195515	-1.53085	-1.17249	-3.15022	3.28118	1.56411	-0.0148416	0.667928	0.0686638	-0.882509	-0.387938	0.405975	0.178427	0.247736	-0.945861	-0.00845928	0.861541	0.609702	-0.505912	-0.183427	0.0866831	0.172879	0.216308	0.868855
3665.49	0.982117	0.00932455	9	511	0	-3619.72	-0.69119	0.442656	-0.818916	1.21718	0.433244	0.562398	-1.24947	2.62779	0.770544	0.90937	0.864768	-1.20157	0.429202	-0.306968	-0.0710864	0.0909819	-0.524432	-0.83772	-0.39515	0.0483808	-1.18473	-0.926683	-1.72969	2.0531	2.61913	-0.130026	0.795746	0.134438	-1.44305	-0.402539	0.146873	0.0114897	0.603903	-0.195049	0.542184	1.07228	0.732945	0.348175	-0.115178	0.313043	-0.0378683	-0.225943	0.525366
3664.81	0.966816	0.00932455	9	511	0	-3625.59	-0.632624	0.391896	0.416702	1.90023	0.153969	0.857565	-1.09164	1.71935	0.716214	0.756972	0.715425	-1.33404	0.596097	-0.137804	0.0497137	0.139661	-0.58115	-0.683952	-1.14091	-0.649341	-1.1024	-0.982029	-3.83168	3.20047	0.965445	-0.685137	0.729288	0.221025	-1.10084	-0.512244	0.592521	0.792739	0.394904	-0.266689	0.0241423	0.387356	1.05632	0.0574712	0.202795	0.363552	-0.527444	-0.088118	0.0771416
3664.43	0.963976	0.00932455	9	511	0	-3630.91	-0.152936	1.59975	-0.327955	0.31851	2.44422	2.42788	-1.25909	-0.0766741	0.915599	0.942171	1.02323	-1.18106	-0.165981	0.0593372	-0.101786	0.353373	-0.874046	-0.720222	-0.231824	-1.22214	-0.402304	-2.12448	-2.45911	3.44129	-0.935766	3.40013	0.829699	0.611008	-1.54799	-0.284496	0.265304	-0.203134	0.620779	-0.691336	0.205523	0.576235	-0.000879409	-0.0494573	-0.47005	-0.387657	-0.758695	-0.658316	0.274045
3670.09	0.831854	0.00932455	9	511	0	-3622.64	-0.379393	0.216998	0.0820261	0.642249	0.903493	1.1419	-1.70012	1.23353	0.912168	0.893615	0.959538	-0.887011	-0.185004	0.072828	-0.1947	0.271905	-0.45046	-0.693766	0.207711	-0.792398	-0.459603	-1.66183	-0.89096	2.95202	-0.245001	0.65597	0.82482	0.801392	-1.06449	-0.335067	0.296249	-0.144841	0.502637	-0.787055	0.951315	-0.107206	0.727831	-0.464542	-0.17816	-0.333237	-0.408849	0.541128	0.0332045
3669.54	0.941394	0.00932455	9	511	0	-3633.13	0.533905	0.324303	-1.32442	-0.811986	-0.193811	1.99204	-0.215511	1.19048	0.616687	0.851851	1.28813	-1.31053	0.847761	-0.258188	-0.138353	0.252054	-0.80688	-0.942088	0.0163256	-0.305149	-1.01463	-1.30606	-2.58083	2.75641	2.20836	0.406187	0.930171	0.116164	-1.87733	-0.214716	0.518334	-0.66992	0.688755	0.341045	-0.705611	0.346234	0.136384	-0.0486535	-0.561957	-0.191951	-0.00362026	-0.745101	0.178272
3672.05	0.944421	0.00932455	9	511	0	-3629.91	-0.744921	1.41049	-0.236363	0.457506	0.990208	1.27142	-1.26396	0.972906	0.876339	0.875637	0.751	-1.171	0.0374914	0.23903	0.151538	0.166852	-0.160382	-0.878299	-1.31277	-0.0690798	-0.418325	-1.46594	-0.664162	2.78876	-0.416119	0.379648	0.763647	0.764111	-1.09075	-0.0845715	0.285104	-1.0302	0.400532	-0.639693	0.712724	0.405982	0.966606	-0.368215	-0.0658465	-0.0178776	-0.0522339	-0.0433313	-0.697665
3665.01	0.850685	0.00932455	9	511	0	-3627.22	-0.553835	0.369382	-0.12494	1.82557	1.15639	0.913667	-2.40701	0.531103	0.931681	0.732251	0.664681	-1.23799	-0.123706	0.559075	0.117819	0.180322	-0.392839	-0.795557	-1.21615	-0.701053	-0.538092	-1.10808	-1.69153	2.71974	-0.685952	0.711977	0.661307	0.280202	-0.88024	-0.310456	0.4242	-0.205513	0.418952	-0.128483	0.421724	0.381826	0.89534	0.731075	0.16052	-0.0901658	-0.403286	-1.06623	0.0673214
3673.59	0.986869	0.00932455	9	511	0	-3627.52	0.821035	1.04653	-1.33494	-0.485607	-0.106538	2.01708	-0.0856452	1.61725	0.657794	0.948555	1.33208	-0.923608	0.686575	-0.58397	-0.314403	0.273339	-1.11125	-0.484484	0.895348	-0.680395	-0.725586	-2.04012	-2.91207	2.80521	1.13147	1.82068	0.797887	0.251536	-1.24216	-0.387833	0.351895	0.168352	0.420598	-0.597207	-0.339309	0.768565	0.520237	-0.699628	-0.303296	-0.0118437	0.0466223	0.0111218	0.244617
3664.09	0.515185	0.00932455	9	511	0	-3615.04	0.224599	0.81807	1.17904	-0.117002	0.438507	2.77005	-0.493614	1.03749	0.645431	0.833841	1.55105	-0.729075	0.624965	-0.533556	-0.284219	0.174912	-0.93039	-0.362055	0.420673	-0.315091	-0.580241	-1.4091	-1.71894	1.95055	0.347844	0.693733	0.843609	0.347185	-1.47986	-0.402304	0.193123	0.19143	0.337403	-0.828385	-0.475358	0.704298	0.593004	-1.26824	-0.225657	0.2304	0.120349	-0.0433152	0.185708
3664.88	0.957802	0.00932455	9	511	0	-3619.6	-0.153475	0.267368	-1.95445	1.46944	0.764848	0.90431	-2.00952	1.22504	0.92133	0.811796	0.602093	-1.24459	-0.243402	0.376169	-0.138127	0.204642	-0.443094	-0.633193	-0.364309	-0.578644	-0.883072	-1.41199	-1.23633	3.85689	1.19046	-0.0603295	0.57551	0.0735077	-0.596545	-0.221528	0.471103	-0.405492	0.705551	-0.411585	0.343347	-0.246371	-0.156209	0.943628	0.102909	-0.238977	-0.972426	-0.968874	-1.47207
3668.75	0.896311	0.00932455	9	511	0	-3619.66	-0.131918	0.455345	-1.52741	1.0557	0.779486	0.983278	-1.93372	1.21299	0.944357	0.797613	0.454557	-1.26117	-0.14835	0.434405	-0.101501	0.207391	-0.546473	-0.587454	-0.542108	-0.658427	-0.931263	-1.52902	-1.08462	3.72351	1.33675	0.519313	0.630469	0.403844	-0.539604	-0.352953	0.395863	-0.1756	0.64008	-0.716295	-0.0641157	0.0793167	0.125247	0.881988	0.0105296	-0.207513	-0.833575	-0.912237	-1.31121
3673.49	0.98158	0.00932455	9	511	0	-3630.87	0.388245	1.81711	-0.501604	-0.107415	0.469579	0.641225	-1.27542	1.90787	0.762922	0.866403	1.34775	-1.51208	0.377192	-0.117251	-0.125997	0.0952535	-1.09652	-0.605097	-0.122537	-0.19626	-0.24508	-2.31167	-2.51297	6.776	-1.11065	0.642764	0.617535	-0.0592164	-0.899229	-0.295539	0.515338	-0.135651	0.454128	-0.170284	0.132087	0.642099	0.487748	0.388021	0.198379	0.118365	-0.352144	-0.125413	0.979979
3671.66	0.729355	0.00932455	9	511	0	-3631.54	-0.225275	0.200669	-0.385842	1.60139	1.96595	1.31186	-2.19634	1.38911	0.863928	0.971821	0.801233	-0.787199	-0.131727	-0.230981	-0.0641408	0.0959571	-0.44454	-0.515257	-0.548511	-0.0831031	-1.48063	-1.14011	-2.3242	0.751665	3.67009	1.77991	0.914583	0.275906	-1.69311	-0.236894	0.222933	-0.583579	0.27977	-0.824782	0.270329	0.529579	0.743713	0.170051	0.174739	0.0262546	-0.137535	-0.521565	-0.379922
3669.12	0.934263	0.00932455	9	511	0	-3628.83	-0.245293	0.416324	-0.176818	1.07993	1.85505	1.29319	-2.58443	1.66286	0.889074	0.987165	0.610111	-0.787146	-0.0576443	-0.207709	-0.146242	0.106409	-0.464859	-0.472678	-0.291386	-0.0294049	-1.63565	-1.20427	-1.95134	1.20393	3.70333	0.547134	0.859151	0.0791105	-1.60259	-0.171654	0.0491299	-0.783456	0.336724	-0.910556	0.211021	0.76013	0.526602	0.263279	0.252627	0.0176501	0.126431	-0.380259	-0.0665733
3677.01	0.994432	0.00932455	9	511	0	-3627.37	0.259893	0.449721	-0.510512	-0.441345	1.29994	1.63036	-0.987193	0.916707	0.671602	0.863076	1.62064	-0.880384	0.320678	-0.221359	-0.107781	0.0949239	-0.814907	-0.493095	-0.0605952	-0.189476	-0.341137	-2.54378	-1.58905	4.14263	-0.416143	1.21254	0.872085	0.215461	-1.51838	-0.067393	0.206564	-1.12841	0.209464	0.846728	0.173424	0.903758	0.869301	-0.0901148	0.0964942	0.177114	-0.419018	0.143412	0.269083
3675.27	0.990382	0.00932455	9	511	0	-3638.59	-0.0833797	0.99941	-0.639227	0.267847	0.606394	1.598	-0.684372	2.733	0.866598	0.927424	0.952341	-0.557742	-0.12825	0.0756026	0.0500363	0.138346	-0.509355	-0.232483	-0.813866	-0.378976	-0.357198	-3.32037	-2.29923	3.42754	-0.883013	0.318027	0.947035	0.348509	-1.79199	0.0212629	0.204522	-1.45222	0.626412	-0.683663	-0.141693	0.706747	0.781756	-0.4425	-0.0565282	0.0247866	0.556828	-0.11035	-0.377307
3670.96	0.847108	0.00932455	9	511	0	-3626.23	-0.17343	0.45685	0.054832	0.836976	0.357345	1.15024	-0.931601	1.66784	0.743178	0.891083	1.2925	-1.19477	0.452139	-0.366879	-0.401241	0.025517	-0.516813	-0.557485	1.27257	0.25982	-0.706881	-1.96361	-1.86832	3.78615	0.910588	1.3141	0.758827	0.310933	-1.18126	-0.116409	0.059046	-0.976862	0.666217	0.714844	0.790527	0.384175	0.471182	0.459486	-0.276046	-0.0111175	-0.674433	0.148402	0.111993
3664.89	0.865027	0.00932455	9	511	0	-3631.6	0.365335	0.577069	-0.913951	-0.137258	0.931498	1.73746	-1.23307	1.08039	0.812802	0.785564	0.704592	-0.930126	0.163927	0.168367	-0.0334866	0.321292	-0.59472	-0.664022	-0.769075	-1.1242	-0.904369	-1.72598	-3.0188	2.81093	-0.280866	0.872835	0.985004	-0.102192	-1.86638	-0.121351	0.324608	-0.863196	0.644345	-0.6749	-0.90915	0.634948	0.378548	-0.607922	0.258149	-0.20322	0.280804	-0.112938	0.112586
3664.04	0.960096	0.00932455	9	511	0	-3625.55	0.230924	0.472743	-0.643874	0.0515287	1.3064	0.997832	-1.65401	0.865404	0.603471	0.794601	1.48258	-1.18252	0.614753	-0.0240091	0.106968	0.195645	-0.689325	-0.646402	-0.995562	-0.445223	-0.708948	-1.59331	-2.33128	2.8693	1.24311	1.8749	0.934752	0.18245	-2.06374	-0.0830706	0.319368	-0.86032	0.589443	-0.689019	-0.456244	0.439871	0.175833	-0.736397	0.422896	-0.162576	0.126904	-0.12329	0.573514
3652.18	0.89635	0.00932455	9	511	0	-3608.12	0.237806	0.27514	-0.967976	0.310531	0.906207	1.34377	-1.29361	1.16638	0.87073	0.866654	1.5671	-1.24794	0.297102	0.254774	0.0042873	0.227342	-0.477031	-0.663248	-0.627966	-0.613491	-1.07759	-1.88163	-2.89221	3.18387	1.98512	1.53784	0.837225	0.305795	-1.33391	-0.130677	0.501149	-0.652916	0.355784	-0.82236	0.508252	0.0449314	0.00381103	-0.11242	0.198152	-0.446479	0.29459	0.110608	0.690081
3668.05	0.933482	0.00932455	9	511	0	-3609.85	-0.653572	1.89383	0.0805652	0.418462	-0.115725	1.73613	-0.602987	1.72312	0.774627	0.715951	0.597192	-0.75841	0.478918	0.0850377	0.0491542	0.26257	-0.280127	-0.581005	-1.08304	-0.561123	-0.900486	-2.06456	-1.46184	3.16217	0.917792	1.21598	0.954691	0.1037	-1.77256	-0.149936	0.228907	-1.04071	0.429697	0.0167178	-0.652874	0.733319	0.802126	0.459486	0.205312	-0.0220892	-0.294227	-0.373802	0.779228
3678.82	0.977467	0.00932455	9	511	0	-3634.93	-0.743443	1.47727	-0.0506395	0.612286	-0.10396	1.7052	-0.473963	1.71612	0.75989	0.767864	0.653443	-0.887798	0.528825	0.0781888	0.0883369	0.244108	-0.392098	-0.611656	-1.06455	-0.831704	-0.78683	-1.89194	-1.57853	2.99408	0.607158	0.985027	0.965054	0.270514	-1.70963	-0.123802	0.300491	-0.867463	0.383066	-0.0383019	-0.394149	0.639989	0.791465	0.503669	0.280001	0.00296447	-0.408221	-0.308549	0.911538
3672.23	0.961456	0.00932455	9	511	0	-3635.38	-0.0275317	0.242223	0.869756	0.870827	1.45546	1.57259	-1.11948	1.14946	0.69547	0.870056	1.92689	-0.851288	0.199835	0.139077	-0.182698	0.157047	-0.970234	-0.494842	0.233386	-0.238321	-0.40202	-2.65201	-2.02751	3.35948	0.121501	2.58543	0.948358	-0.0840496	-1.9105	-0.0299665	0.233379	-1.23863	0.112615	-0.00169478	0.17784	0.943596	0.836132	-0.0945072	0.179668	0.305461	0.0851219	0.57932	-0.479234
3671.72	0.927237	0.00932455	9	511	0	-3627.04	0.294669	0.101568	-1.45401	-0.974183	0.700059	1.32608	-0.949715	1.86201	0.725603	0.849527	1.35958	-0.786317	0.266526	-0.108886	0.0370035	0.103691	-0.746013	-0.367779	-0.95934	-0.316491	-0.808267	-1.00553	-4.9442	1.75978	0.262852	-0.960622	0.712114	-0.417389	-1.40522	0.0635514	0.263222	-1.6098	0.621314	0.27066	-0.615404	0.854601	0.315458	0.484884	0.277077	-0.678207	-0.160146	-0.395367	0.644923
3674.15	0.983569	0.00932455	9	511	0	-3621.93	0.104646	0.332027	-0.977375	0.831957	0.841175	1.90121	-0.772056	1.28329	0.656234	0.828447	1.16578	-0.943624	0.724353	-0.237256	0.101654	0.0616768	-0.265355	-0.61025	-0.966412	0.191925	-0.786354	-1.2723	-1.5637	1.37771	1.54927	1.37472	0.838754	-0.021158	-1.72897	-0.066152	0.487882	-1.27084	0.578935	0.320636	-0.151617	0.256781	0.68574	-0.560612	-0.259932	-0.238049	-0.415972	-0.881382	-0.956511
3678.55	0.980817	0.00932455	9	511	0	-3636.59	-0.360619	0.379236	-0.755602	0.990878	0.644401	1.45987	-0.707907	1.48293	0.634716	0.80289	1.28024	-0.93687	0.937793	-0.373877	0.121983	0.0279437	-0.440424	-0.674279	-1.05026	-0.0287868	-0.676314	-1.05479	-2.16588	1.08067	0.724717	0.687557	0.864553	0.314974	-1.54448	-0.150944	0.513138	-0.637688	0.542174	0.226795	-0.542051	0.229915	0.741134	-0.100453	-0.0734897	-0.031183	-0.166165	-0.632642	-0.541015
3666.13	0.98858	0.00932455	9	511	0	-3635.52	0.130629	0.287049	0.631	0.303508	2.06962	1.052	-2.8914	0.6777	0.740137	0.839867	0.963367	-1.01222	0.257437	0.0419015	0.122853	0.0191519	-0.534352	-0.486647	-1.34034	0.18633	-1.2653	-1.74468	-3.03485	3.11722	2.6203	0.230056	0.946615	-0.328955	-1.91083	-0.15885	0.191201	-0.767722	0.797942	-0.237069	-0.670027	0.422946	-0.0267679	-0.112366	-0.41313	-0.5649	-0.332917	-0.433036	-0.387482
3661.78	0.985277	0.00932455	9	511	0	-3616.49	-0.443152	0.482503	0.401805	1.03411	1.7555	0.847361	-2.79481	1.13628	0.777874	0.883719	1.20036	-1.04195	0.471765	-0.0692952	0.118973	0.0526363	-0.582328	-0.484643	-1.18608	-0.0143072	-1.05578	-1.73844	-3.72373	2.93793	1.67199	0.486068	0.92628	-0.0454688	-2.12654	-0.136309	0.228783	-0.905445	0.757829	-0.738232	-1.08487	0.187698	-0.333127	-0.425699	-0.494313	-0.377789	-0.698062	-1.23209	-0.191492
3663.82	0.926745	0.00932455	9	511	0	-3624.44	0.257744	0.21973	-0.829969	-0.270686	-0.924915	2.97918	-0.270198	1.46623	0.913528	0.932624	0.874674	-0.819155	-0.048242	-0.116424	-0.349072	0.123012	-0.47057	-0.389765	0.66238	-0.0773163	-0.519377	-0.897145	-0.85916	1.23035	-0.215259	-0.20493	0.702207	0.348943	-0.67237	0.0493763	0.00375333	-1.61496	0.537041	1.08707	1.1106	0.391175	0.588357	-0.182807	0.112952	0.108275	0.484352	0.741995	-0.214418
3674.92	0.980229	0.00932455	9	511	0	-3614.98	0.160105	1.17534	-0.457612	0.0145715	-0.918393	1.85921	0.0662258	1.92094	0.933024	0.966314	1.24665	-1.08653	-0.292382	0.11925	-0.261497	-0.0485239	-0.78506	-0.705202	0.247678	0.685905	-0.531819	-0.966926	-1.73362	1.6354	-0.459581	-0.0871944	0.685362	-0.216645	-1.16164	0.023132	0.108231	-1.45534	0.546133	0.948554	0.368137	0.525763	0.641648	0.0697835	0.174052	0.0876042	0.407762	0.127422	0.179337
3669.89	0.975244	0.00932455	9	511	0	-3630.44	-0.418636	0.54239	-0.8597	1.04863	1.2759	1.00181	-2.14707	1.55255	0.88758	0.834588	0.818644	-0.788047	0.0930651	-0.0876112	0.243585	0.140508	-0.0587217	-0.601531	-1.86201	-0.252502	-1.03569	-1.34602	-0.873325	2.32751	1.77362	-0.249477	0.988175	0.404102	-2.01949	0.0259252	0.421482	-1.39119	0.338898	0.142044	-1.0191	0.742074	0.801836	-0.470106	-0.274691	0.250593	-0.617106	-0.666137	-0.199179
3675.37	0.980323	0.00932455	9	511	0	-3623.58	-0.116704	1.31958	-0.167091	0.25422	-0.103386	2.43308	-0.211182	1.59051	0.90752	0.897301	1.2572	-0.737953	-0.242439	0.265324	-0.178011	0.0468318	-0.800745	-0.361795	-0.0319147	-0.0775916	-1.21133	-2.22799	-2.76668	2.81359	2.59654	0.52189	0.937356	-0.105167	-2.18779	-0.0669518	0.0719707	-1.18327	0.214331	0.246711	0.397492	0.751682	0.841739	0.711816	0.376325	0.21541	0.361093	0.744689	-0.0681539
3670.87	0.981955	0.00932455	9	511	0	-3631.64	-0.0731622	0.174913	0.480084	1.38241	0.770181	1.36072	-1.19466	1.79321	0.643621	0.914122	0.64059	-1.02691	0.671843	-0.428161	-0.20188	0.244159	-0.465943	-0.624973	0.114385	-0.532538	-0.433241	-1.55694	-0.97975	2.0406	-0.177738	0.850561	0.691866	-0.149891	-1.05147	0.0214959	-0.0585531	-1.6069	0.881125	0.217646	-0.483569	0.664252	0.432255	-0.235166	-0.214683	0.134511	0.133896	0.645939	-0.311141
3677.48	0.991627	0.00932455	9	511	0	-3636.43	-0.412644	1.36253	-0.573089	0.411762	1.36113	1.12969	-1.43561	1.0679	0.912923	0.883773	1.0695	-0.948955	-0.167411	-0.0473635	-0.279083	0.160928	-0.286155	-0.694236	0.477685	-0.251611	-0.71056	-1.02908	-1.31853	1.64712	0.795548	0.137115	0.768019	0.724931	-1.00932	0.117197	-0.0292714	-1.92384	0.557156	0.00999888	0.273147	0.683808	0.193794	-0.0804028	-0.496253	0.147692	-0.397738	0.495712	-0.199256
3677.22	0.954358	0.00932455	9	511	0	-3637.75	-0.62511	0.403962	0.760554	1.80048	0.293373	1.48472	-0.728545	2.02093	0.739679	0.799591	0.998919	-0.683249	0.360897	-0.250342	-0.241725	0.157751	-0.173324	-0.506542	0.38136	-0.357015	-0.832013	-1.65706	-0.380129	2.21424	1.70669	0.722919	0.94822	0.32148	-1.78124	-0.204801	0.218817	-0.644266	0.503901	0.828406	-0.679175	0.665441	0.652739	-0.292174	0.0814575	0.307753	0.166447	-0.452452	0.943642
3680.5	0.996634	0.00932455	9	511	0	-3632.39	0.497057	0.708959	-1.5699	-0.70961	1.09198	2.17344	-0.901519	0.842533	0.937192	0.922006	1.00486	-0.894819	-0.229492	0.12228	-0.126845	0.33417	0.155877	-0.639539	-0.114407	-1.15194	-0.747834	-1.80623	-0.362553	2.87442	1.2861	0.235704	0.753373	0.834951	-0.654718	-0.264642	0.264203	-0.524853	0.397619	0.0653155	0.0907434	0.353049	0.950437	0.0927638	-0.0424812	0.24143	-0.097826	0.364291	-1.11944
3663.59	0.913841	0.00932455	9	511	0	-3629.91	0.567874	1.76442	-0.95748	-0.287665	-0.124798	1.66998	-0.244735	1.99164	0.871797	0.85549	0.460754	-0.837998	0.0668513	0.214956	-0.0742657	0.366427	0.0571185	-0.650871	-0.372009	-1.16807	-0.963555	-1.65245	-1.72033	2.12348	1.36211	1.05591	0.854263	0.717489	-1.30901	-0.115201	0.267788	-1.05441	1.05025	-0.0254378	0.0128197	0.383992	1.34246	-0.884936	-0.523115	-0.86568	-0.0439743	0.0388131	0.419017
3667.8	0.804941	0.00932455	9	511	0	-3622.46	0.0539053	0.365095	-1.29266	0.521489	1.53228	1.2605	-2.00879	0.882133	0.714752	0.766423	0.895329	-0.813979	0.827635	-0.471307	-0.228089	0.277879	0.203531	-0.545854	0.275202	-1.23406	-1.03418	-1.62511	0.116626	2.89235	2.30836	0.241222	0.762349	1.3607	-0.804845	-0.168784	0.601386	-0.590956	0.568134	0.486402	-0.283422	0.360058	-0.0131594	-0.107567	-0.265737	0.192843	0.522774	0.296714	-1.35254
3674.1	0.979081	0.00932455	9	511	0	-3622.02	-0.0164646	1.11429	-0.502087	0.0883515	0.753013	1.99515	-0.790329	0.974241	0.953108	0.919269	1.18289	-1.03341	-0.201314	0.158525	-0.197708	0.0799246	-0.326795	-0.605019	0.0423419	0.144091	-0.907226	-1.03931	-2.13323	1.53724	0.621915	0.0315382	0.868865	0.369408	-1.43644	-0.137302	-0.00358467	-1.08445	0.360844	-0.23144	0.348511	0.39599	0.923412	0.0244751	0.245486	0.134452	-0.461914	-0.578016	1.37022
3675.49	0.965941	0.00932455	9	511	0	-3632.25	0.0969676	0.488949	-0.794322	0.204933	2.58585	1.34945	-2.78284	0.937954	0.847158	0.947056	0.676427	-0.780717	-0.00266285	-0.0493531	-0.215691	0.184826	-0.434638	-0.566747	0.267368	-0.0690807	-0.926893	-1.90579	-2.48509	2.28838	0.331927	0.447125	0.900469	0.25415	-1.89365	0.164279	0.0433366	-2.06358	0.473499	0.634399	-0.14488	0.693706	0.35443	-0.0339078	-0.278288	0.024036	0.120681	0.704896	-1.56045
3665.68	0.947587	0.00932455	9	511	0	-3619.69	-1.19833	0.965244	-0.129247	1.37889	1.57172	2.73575	-0.839492	0.563159	0.961098	0.906337	0.676765	-0.841295	-0.0359865	0.0259421	-0.367807	0.0145633	-0.235073	-0.646481	0.723389	0.314839	-1.38548	-0.633751	-0.74454	0.804821	3.287	-0.49786	0.945252	0.634987	-1.67383	-0.239331	0.282713	-0.512726	0.653692	-0.351146	-0.232634	-0.024396	0.32063	-0.0619553	-0.161511	-0.244219	-0.285006	-0.597028	0.853715
3676.09	0.967736	0.00932455	9	511	0	-3625.33	-1.29197	0.578588	0.0988009	2.58462	0.950372	1.20092	-1.18652	1.80768	0.952863	0.938743	0.678285	-0.909642	-0.112583	0.0603411	-0.344973	0.293726	-0.0821573	-0.638934	0.81498	-0.810885	-0.920613	-1.62329	-1.48625	2.51931	1.49554	0.158301	0.690507	0.675165	-0.801191	-0.00504233	0.443541	-1.1751	0.648987	0.498506	0.569652	0.913991	1.26888	-0.644516	-0.33158	-0.0367783	0.385368	-0.496143	-0.620633
3666.08	0.978817	0.00932455	9	511	0	-3630.99	-0.432221	0.209918	0.860175	2.29116	-0.699116	2.64295	-0.077615	1.32796	0.891698	0.993922	1.14658	-0.880385	-0.0811027	-0.433316	-0.369624	0.309675	0.0113387	-0.651784	0.769388	-1.08574	-0.746435	-1.50343	-0.109966	1.94139	1.16816	1.51429	0.70415	0.880548	-0.612376	-0.206541	0.350539	-0.54187	0.978113	0.407772	0.956216	0.748973	0.59395	-0.451757	-0.506623	-0.86151	0.43835	-0.00319316	-0.491699
3669.66	0.982959	0.00932455	9	511	0	-3614.22	-0.648579	0.440228	-0.639378	1.84052	0.322306	1.61776	-0.585396	1.52275	0.928024	0.995789	1.07307	-0.965488	-0.082002	-0.227742	-0.289792	0.339858	0.370879	-0.741479	0.538209	-0.90693	-0.69013	-1.28589	0.14488	1.66695	0.998912	1.34813	0.763861	0.552705	-0.860448	-0.214884	0.434272	-0.580739	0.737819	0.267561	0.350156	1.13193	0.400102	-0.29264	-0.483159	-0.397329	1.15167	-0.808368	-0.630612
3657.6	0.872003	0.00932455	9	511	0	-3621.5	-0.441222	0.540852	-0.495309	1.22837	0.693256	1.97736	-1.13647	1.29034	0.894485	0.997526	0.615539	-0.984873	0.0975768	-0.0784728	-0.286919	0.326303	-0.0115593	-0.64882	0.638191	-0.845889	-1.07196	-0.947838	0.165201	1.54277	2.61236	-0.822878	0.819984	1.28011	-0.956834	-0.19381	0.405713	-0.46882	0.631366	0.00481953	-0.505251	1.04188	0.539845	-0.597535	-0.0762435	-0.336501	0.54239	-0.378397	-0.529608
3660.53	0.135787	0.00932455	9	511	0	-3609.4	-0.943626	0.656737	-0.45098	1.44608	1.10468	1.7846	-1.01507	1.10951	0.912155	0.996514	0.450223	-0.944976	-0.0959111	-0.0398739	-0.302562	0.359343	0.36171	-0.61938	0.674859	-1.21221	-1.03277	-1.49271	0.911016	2.22475	2.21343	-0.213859	0.821498	1.27676	-1.08357	-0.191818	0.356092	-0.649739	0.465029	-0.158164	-0.311492	1.22626	0.589472	-0.341095	-0.144613	-0.155042	0.562871	-0.70029	-0.618074
3666.98	0.120745	0.00932455	9	511	0	-3607.69	-0.825413	0.769507	-0.591303	1.32391	1.11154	2.14107	-1.03824	0.753448	0.955434	0.997649	0.49215	-1.1317	0.0195834	-0.262852	-0.366361	0.337923	0.246445	-0.649403	1.09682	-1.1292	-1.13361	-1.07315	0.32993	1.89702	2.84052	-0.415859	0.854596	1.23229	-1.39788	-0.253662	0.168518	-0.42442	0.576403	-0.0032286	-0.0539236	1.03029	0.76424	-0.312752	-0.136915	-0.182314	0.391524	-0.152909	-0.338256
3676.62	0.930018	0.00932455	9	511	0	-3625.92	-0.12518	0.73656	-0.759508	0.348085	0.384767	2.27824	-0.716789	1.0027	0.979203	0.995724	0.971189	-0.972303	-0.0882344	-0.240857	-0.272426	0.222741	-0.00389986	-0.633742	0.503023	-0.602773	-1.46445	-1.27877	-1.452	2.72575	3.02798	-1.23464	0.931308	1.19051	-1.20733	-0.145508	0.379698	-0.764786	0.44481	0.54549	0.729588	1.02297	0.417649	-0.55769	0.0160298	-0.0683391	0.520272	-0.147995	0.151416
3673.88	0.989517	0.00932455	9	511	0	-3626.26	0.116899	0.0936831	0.913713	-0.401148	0.344889	1.24519	-1.03821	1.95833	0.649369	0.783675	0.963622	-0.807607	0.772781	-0.286393	-0.00118581	0.097905	-0.694751	-0.420921	-0.886416	-0.196478	-0.427619	-2.00631	-2.21286	3.02674	-1.2523	1.5494	0.751637	0.0655929	-1.08591	0.17044	0.237194	-1.90929	0.834469	-0.359521	-0.349491	1.13658	0.239234	-0.122334	0.110805	0.268693	-0.0162536	-0.023923	-0.3583
3681.01	0.96734	0.00932455	9	511	0	-3640.55	0.194955	0.379085	-1.34912	0.237372	0.606038	1.26753	-0.960733	2.36937	0.638611	0.82087	1.03031	-0.919629	0.85726	0.0227969	-0.00874059	0.0540021	-0.651011	-0.456997	-0.626439	0.242586	-0.831632	-2.2033	-3.01112	2.66203	1.08256	1.56395	0.788846	0.12515	-1.3137	0.0513229	0.202252	-1.50504	1.05014	-0.711169	-0.236881	0.543829	0.71711	-0.27242	-0.111241	-0.0749398	-0.444273	-0.21239	0.164204
3683.9	0.914218	0.00932455	9	511	0	-3640.8	-0.556951	1.1723	0.144838	0.713249	0.0488927	2.27509	-0.440836	1.15986	0.808284	0.899982	0.878424	-1.0524	0.180709	-0.056626	-0.148139	0.293327	-0.50127	-0.739535	-0.313689	-0.752198	-0.835359	-1.77282	-0.900521	3.17807	1.28158	0.456293	0.931916	0.100082	-1.55261	-0.0993941	0.00880538	-1.10098	0.718036	0.162736	0.571111	0.414787	0.147306	0.150962	-0.50501	-0.274813	0.215584	0.0263355	-0.104178
3670.59	0.995289	0.00932455	9	511	0	-3635	-0.0832163	0.261431	-2.32632	0.490533	0.0574059	1.89518	-0.344952	1.14841	0.784631	0.841056	1.02313	-1.24064	0.379388	-0.166644	-0.151697	0.230023	-0.718858	-0.877998	-0.240492	-0.573686	-0.81341	-1.16565	-1.88558	1.842	0.929389	0.705085	0.967683	0.329539	-1.60886	-0.0241228	0.308492	-1.40749	0.41047	0.295978	-0.260036	0.234176	0.513127	-0.791218	0.120379	0.153456	-0.0136014	-0.471647	0.200812
3669.75	0.957495	0.00932455	9	511	0	-3619.15	0.51031	0.535259	-0.476454	-0.877987	-0.427831	1.77091	-0.162461	2.52208	0.813504	0.897823	1.52377	-0.638188	0.0105996	-0.0163405	-0.051607	0.119925	-0.530989	-0.357039	-0.453764	-0.0791366	-0.83218	-1.8703	-2.20868	2.21241	1.35709	-0.046479	0.892111	0.440756	-1.44323	-0.0986306	0.0165261	-1.244	0.913872	0.61625	-1.38144	0.419163	0.385418	-0.701948	-0.507692	-0.476508	-0.283293	-1.09747	0.196908
3677.79	0.986939	0.00932455	9	511	0	-3636.19	0.0639428	0.354628	-1.58809	0.10639	2.15769	2.11229	-1.67797	0.567146	0.875331	0.887933	0.640551	-0.847659	0.00854975	0.0745181	-0.0691674	0.0925288	-0.409138	-0.524901	-0.536307	-0.0821955	-0.954944	-1.43062	-1.07485	1.26129	1.49831	2.33353	0.955173	-0.1077	-1.88413	0.0903688	0.413426	-1.55277	0.811064	0.271882	-0.450818	0.10255	0.348048	-0.660681	-0.452897	-0.628701	-0.450086	0.0386739	-0.420939
3681.45	0.971067	0.00932455	9	511	0	-3632.59	0.21884	0.0839875	1.39844	-0.470238	-0.855994	1.63436	0.025541	2.61519	0.673301	0.836338	1.18362	-0.892808	0.616519	-0.0790157	-0.22067	0.0734557	-0.839769	-0.460337	0.170173	-0.046255	-0.702361	-1.04382	-2.22007	1.32126	0.727273	0.0522315	0.798625	-0.160974	-1.51167	0.107315	0.229768	-1.77932	0.448314	-0.104812	0.35156	0.461616	0.666745	0.316104	0.154149	0.187031	-0.284106	-0.187837	0.564961
3675.84	0.96401	0.00932455	9	511	0	-3642.96	0.0520412	0.600351	-1.05844	0.0837699	0.741881	2.53657	-0.324138	1.3153	0.739821	0.922422	1.2885	-0.742017	0.0173575	0.0814558	0.205366	0.193834	-0.766439	-0.533984	-1.18837	-0.249313	-0.561062	-2.16665	-2.41835	2.10337	0.896307	2.02308	0.859912	0.349411	-1.69943	-0.08191	0.25376	-1.04521	0.377568	0.492084	-0.114656	0.436627	0.516078	0.0125988	0.035169	0.0391818	0.187618	-0.070326	-0.231366
3670.67	0.971092	0.00932455	9	511	0	-3629.6	-0.128949	0.585703	-0.308666	0.495263	-0.333882	3.07127	-0.228562	1.16189	0.925929	0.973473	1.15054	-0.877702	-0.068929	-0.122097	0.0741357	0.289284	-0.104851	-0.580409	-1.01316	-0.839893	-0.385834	-2.11129	-2.30048	2.70501	-1.73656	1.73268	0.731282	0.476053	-1.13483	-0.214197	0.199885	-0.555787	0.491106	-0.27663	-0.604758	0.645776	0.992361	-0.480404	-0.305706	-0.159197	-0.677692	-0.0352395	0.217377
3673.94	0.751539	0.00932455	9	511	0	-3620.65	-0.14374	0.932871	-0.305741	0.38084	-1.22937	2.04103	-0.0108516	2.34072	0.888011	0.875777	1.02988	-0.771316	0.152715	-0.047211	-0.145062	0.0674469	-0.15269	-0.324255	-0.154207	-0.0354302	-0.285799	-2.5783	-0.891322	3.3377	-1.43162	1.64329	0.916238	-0.102671	-1.88237	0.0883591	0.429637	-1.48428	0.647644	0.115966	0.111465	0.2825	0.719749	-0.266777	-0.401625	0.048084	-0.135846	-0.107833	0.0860476
3679.49	0.922712	0.00932455	9	511	0	-3631.01	-0.616199	0.454254	-0.584792	1.6785	-1.62059	2.18552	0.431259	2.11004	0.769505	0.828771	0.922691	-0.922979	0.457258	0.00474341	-0.102987	0.0898528	-0.36164	-0.449727	-0.441728	-0.160303	-0.630617	-2.2568	-1.3865	3.54955	0.213884	0.924157	0.971675	0.238951	-1.66499	-0.061834	0.216753	-1.08437	0.281019	0.166915	0.0845696	0.859745	0.935	-0.249552	0.0262056	0.0988495	0.356077	-0.273518	-0.404707
3675.88	0.881669	0.00932455	9	511	0	-3633.63	0.138508	0.101841	0.354065	-0.047813	-0.724938	1.95795	-0.205623	2.26451	0.874322	0.897862	1.16908	-0.731214	0.079865	-0.13974	-0.193752	0.288315	-0.465862	-0.620145	0.150622	-0.539384	-0.84441	-1.70885	-1.73702	2.02794	1.06309	0.746237	0.848623	0.347487	-1.74014	-0.171788	0.286032	-0.772347	0.717325	0.0687705	-0.107916	0.299415	0.38433	-0.297214	-0.203831	-0.318601	-0.861415	-0.96914	0.477876
3664.77	0.903028	0.00932455	9	511	0	-3627.2	0.380749	0.130629	-0.854799	-1.7599	0.00164269	2.00688	-0.478231	1.61213	0.772172	0.870362	1.28	-0.942444	0.238126	0.0920234	-0.135856	0.355872	-0.770106	-0.776048	-0.268588	-0.998558	-0.576436	-2.10191	-1.82464	2.20404	-0.206408	2.81494	0.845408	0.0951127	-1.65446	-0.0665404	0.285895	-1.24261	0.238538	0.028554	0.17944	0.424386	0.936125	0.392697	0.0294253	0.40616	-0.05257	0.315017	0.13153
3667.71	0.831661	0.00932455	9	511	0	-3619.79	-0.156287	1.24296	-0.628541	0.422948	1.14111	0.686852	-2.3918	1.5386	0.687041	0.720974	0.928737	-1.10351	0.787366	-0.256144	-0.117637	-0.012462	-0.735884	-0.599392	-0.403521	0.335075	-0.643142	-1.17167	-1.28924	3.10909	0.178933	-0.810812	0.92892	0.102576	-2.00952	-0.299315	0.361678	-0.201314	0.408123	-0.206736	-0.0352038	0.287503	0.104725	-0.682047	0.0632445	-0.195043	-0.654806	-0.857714	0.029227
3663.52	0.978577	0.00932455	9	511	0	-3616.63	0.15325	0.0559971	0.194053	-0.242095	0.960358	1.37037	-1.46302	2.10374	0.815935	0.955592	1.12441	-0.792318	0.154737	-0.257524	-0.0487589	-0.00276423	-0.696457	-0.397298	-0.694494	0.163293	-0.898329	-1.271	-2.86993	0.895816	0.525735	2.15359	0.792198	-0.122112	-1.39853	-0.0896434	0.611995	-0.769941	0.103406	-0.343933	-0.340032	0.748037	0.869116	-0.0667243	0.507917	0.091553	0.363078	0.282207	0.54648
3670.77	0.930304	0.00932455	9	511	0	-3626.79	-0.886978	1.32982	0.866391	0.826033	1.78985	1.21225	-1.97873	0.44097	0.81063	0.922773	1.57644	-1.04717	-0.0352189	-0.258773	-0.145337	0.291132	-0.784491	-0.528188	-0.159882	-0.974703	-0.681754	-1.77292	-2.70261	3.38939	0.396956	1.14011	0.896531	0.222954	-1.73482	-0.244539	0.2929	-0.37129	0.274406	-0.266658	-0.131338	0.97187	0.378692	0.169969	-0.415789	0.139706	-0.744989	-0.584991	-0.238764
3663.74	0.941663	0.00932455	9	511	0	-3624.29	-0.615956	0.484148	-0.341313	1.69229	0.986174	1.179	-1.08513	1.88259	0.808939	0.950369	1.06837	-1.06028	-0.0986253	0.244225	-0.0292606	0.400009	-0.125265	-0.674256	-0.548917	-1.22987	-0.339647	-1.10811	-1.44955	1.33225	-0.490103	0.758452	0.835709	0.981915	-1.05317	-0.222145	0.583412	-0.371316	0.769776	-0.191508	0.17826	0.173638	0.513779	-0.0900451	-0.38666	-0.371055	0.0959138	-0.530435	-0.00703337
3674.88	0.99764	0.00932455	9	511	0	-3631.53	0.492503	0.538141	-0.993689	-0.814912	2.33708	2.06541	-1.43916	0.536228	0.699567	0.884222	1.1672	-0.80643	0.405081	-0.123267	-0.22146	0.310611	-0.821814	-0.617767	0.279416	-0.78055	-1.02394	-1.95076	-2.38738	2.07795	2.17159	2.26343	0.950282	0.415106	-1.44412	-0.323752	0.241901	-0.322894	0.242658	0.0729668	-0.390409	0.939289	1.31139	-0.0646738	0.262679	0.497314	-0.559309	-0.709646	0.350242
3676.07	0.923774	0.00932455	9	511	0	-3636.89	-0.525848	0.377919	-0.460829	1.53134	0.193548	1.07361	-0.677554	2.31181	0.842571	0.968981	1.00537	-1.1337	-0.0382708	0.112778	-0.00543949	0.0754275	-0.640726	-0.511275	-0.843409	0.199776	-0.484829	-1.44765	-1.1085	2.34053	-0.28753	0.712141	0.864967	-0.0856451	-1.33565	-0.0955834	0.155774	-1.12677	1.04723	-0.508349	-0.0563955	0.127678	0.210258	0.132095	-0.670274	-0.610956	0.542186	-0.484343	0.226092
3672.71	0.982982	0.00932455	9	511	0	-3634.12	-0.592696	0.773908	0.868464	0.932924	-0.173469	1.08107	-0.401658	2.93485	0.80764	0.964029	1.43844	-1.02352	-0.0610993	0.227316	-0.0106263	0.196503	-0.540176	-0.487085	-0.677865	-0.318914	-0.64937	-2.50779	-3.69046	4.09421	-0.052129	0.63501	0.871951	0.240496	-1.26501	-0.12629	0.288461	-0.907016	0.841548	-0.680314	0.617151	0.141856	0.437313	0.139094	-0.304391	-0.274537	-0.0710086	0.0932505	0.424571
3668.49	0.676831	0.00932455	9	511	0	-3625.28	-1.23146	1.51233	0.489247	0.980776	-1.51381	1.01091	0.6692	4.06732	0.853553	0.947871	1.09624	-1.04654	-0.0114897	-0.180184	-0.0441497	0.235395	-0.210115	-0.59469	-0.673263	-0.522534	-0.676628	-1.74824	-0.900015	2.93692	0.522906	1.21199	0.937176	0.277628	-1.54895	-0.020546	-0.0854438	-1.44398	0.479553	-0.133684	0.491294	0.799727	0.541773	-0.785621	0.0108357	-0.0458728	-0.319326	-1.07354	-0.548647
3664.76	0.989678	0.00932455	9	511	0	-3617.81	-0.561844	0.717115	-0.277724	1.02566	-1.91203	1.86326	0.460954	2.65369	0.944459	0.996673	0.651207	-0.840827	-0.24596	-0.469352	-0.236574	0.206847	-0.778889	-0.520871	-0.152008	-0.758582	-0.604283	-1.70587	-1.94267	3.18564	-0.852498	-1.14236	0.845455	-0.167279	-1.48091	-0.151728	0.106377	-0.871085	0.328584	0.498965	0.563806	0.817428	1.09594	-0.271183	0.279076	0.218005	-0.654774	0.47055	-0.489096
3669.02	0.843262	0.00932455	9	511	0	-3626.56	-0.25859	0.454093	-0.59877	0.709916	1.15116	1.70205	-1.12146	0.87744	0.919754	0.765414	1.55388	-0.86805	0.263845	0.0102434	-0.0924526	0.0394785	-0.618583	-0.532129	-0.588527	0.0747158	-1.1961	-1.76529	-2.46338	2.23649	2.00247	2.44099	0.94203	0.305537	-2.07147	-0.0875953	0.134793	-1.16814	0.83872	-0.646097	-0.44817	0.031331	-0.267668	-0.141726	-0.820699	-0.368248	0.448554	-0.617174	0.573608
3670.08	0.985558	0.00932455	9	511	0	-3634.98	-0.078009	1.04595	-0.897906	0.14562	0.230361	1.40423	-0.503035	1.47548	0.901137	0.953533	1.05783	-1.05691	-0.0395318	-0.34934	0.0309072	0.321415	-0.511421	-0.744227	-0.772568	-0.920014	-0.522409	-2.09656	-1.52625	4.93963	-0.114846	-0.808874	0.765801	0.218137	-1.15943	-0.161249	0.356658	-0.786061	0.44449	0.343735	0.465087	0.639934	0.716228	0.0462755	-0.142177	-0.243364	-0.642726	0.194324	-0.245057
3672.58	0.993345	0.00932455	9	511	0	-3627.08	0.515527	0.415712	-2.70555	-0.948836	-0.151892	1.83078	-0.352674	1.61796	0.892369	0.79359	1.10363	-0.728356	-0.0140977	-9.41E-05	-0.253244	-0.0467119	-0.69648	-0.584856	-0.015457	0.266656	-1.12335	-1.04929	-1.93911	0.822856	1.7423	2.02491	0.930082	0.190922	-1.73097	-0.194557	0.283666	-0.795663	0.266587	-0.287489	-0.324794	0.794604	0.56723	-0.206415	-0.0465168	0.0679667	0.306839	-0.454364	0.466629
3680.91	0.957958	0.00932455	9	511	0	-3640.76	0.0869485	0.639056	-1.67767	0.0194568	0.000700909	2.19314	-0.567777	1.56235	0.830437	0.983019	0.628468	-0.83953	0.447394	-0.485956	-0.279411	0.208452	-0.164967	-0.587653	0.390869	-0.275843	-0.800536	-1.71879	-0.59803	2.44837	1.19405	0.113458	0.804436	0.510912	-1.2726	0.028839	0.16586	-1.37993	0.565902	0.0115375	0.00649565	0.524641	0.689511	-0.301931	0.0431177	-0.165098	-0.254344	0.308102	0.117393
3676.07	0.969779	0.00932455	9	511	0	-3635.13	-0.791654	0.697723	0.308247	1.72349	1.26883	1.15327	-1.44654	1.03234	0.782295	0.796473	1.20265	-0.936187	0.205207	-0.0555028	-0.0525881	0.161376	-0.270181	-0.764659	-0.459485	-0.163934	-0.477967	-1.35846	-1.04703	2.37429	-0.0812783	0.911544	0.942151	0.441356	-1.67683	-0.102382	0.243224	-0.913397	0.541037	0.38394	-0.143658	0.19085	0.394583	-0.166193	-0.387421	0.0237409	0.081058	-0.516226	-0.195179
3667.79	0.949092	0.00932455	9	511	0	-3633.01	-0.589559	0.859412	-0.428671	0.698288	0.169993	1.44623	-0.761718	2.00529	0.772792	0.855224	0.665847	-0.802053	0.58437	-0.334611	0.0168165	0.196125	-0.0960154	-0.553912	-0.764309	-0.490008	-0.334633	-1.18876	0.0994945	2.05915	-0.839698	-0.869308	0.846819	0.463943	-1.59537	-0.372761	0.348066	0.0969337	0.783347	-0.641227	-0.254671	0.799122	0.671644	-0.727893	-0.388835	-0.439198	1.01716	-0.159139	0.144281
3667.33	0.998713	0.00932455	9	511	0	-3632.83	-0.596902	0.902699	-0.0713596	0.769788	0.283641	1.30194	-0.652926	2.46273	0.836526	0.910417	1.04527	-0.72747	0.0988575	-0.262594	-0.0434696	0.161709	-0.296473	-0.483157	-0.637944	-0.487916	-0.583195	-1.06904	-2.20916	1.35577	-0.300784	-0.0425855	0.909103	0.524067	-1.69692	-0.299753	0.653446	-0.184046	0.285781	0.0560168	0.356396	0.754499	0.379966	-0.508145	-0.0689071	-0.099671	0.266709	-0.361504	0.377068
3671.79	0.924174	0.00932455	9	511	0	-3619.5	-0.442206	0.662536	-0.147247	0.811188	0.705079	1.58826	-0.622997	2.07192	0.808729	0.920118	1.58887	-0.56115	0.0344828	-0.41347	-0.0203926	0.268248	-0.333646	-0.489094	-0.5979	-0.843072	-0.372514	-0.999522	-1.37735	1.12918	-0.457322	-0.208636	0.934629	0.656297	-1.77729	-0.259222	0.404588	-0.385525	0.225951	-0.0207887	0.623296	0.627247	0.645735	-0.229068	-0.0447521	0.157124	0.0369219	-0.0703108	0.505016
3683.84	0.839068	0.00932455	9	511	0	-3628.27	0.0976343	0.885085	-1.22078	0.0762663	0.110864	1.56512	-0.536943	1.88837	0.866915	0.936271	0.479223	-0.920076	0.134952	-0.222668	-0.196813	0.361868	-0.204809	-0.788856	0.034701	-1.01371	-0.693712	-1.75229	-0.56981	2.83996	0.703396	-0.0748075	0.969794	0.63646	-1.71738	-0.22455	0.303649	-0.511318	0.591917	-0.0281504	-0.0134824	0.428602	0.3106	-0.323779	-0.31751	-0.276429	-0.0198438	0.0916003	0.0131309
3682.14	0.998352	0.00932455	9	511	0	-3648.45	0.0289642	0.779358	-1.10205	-0.0120238	-0.214833	1.71316	-0.698556	1.96757	0.860844	0.949648	0.490686	-0.889458	0.146684	-0.237217	-0.21613	0.362592	-0.231792	-0.77155	0.0940054	-0.904314	-0.754185	-1.80299	-0.802283	2.73865	0.452871	-0.229139	0.971333	0.640089	-1.62555	-0.20386	0.303882	-0.642521	0.618624	-0.00383584	-0.140684	0.490262	0.358944	-0.219933	-0.321601	-0.290776	0.151507	-0.0512654	0.136223
3678.15	0.992357	0.00932455	9	511	0	-3644.11	-0.310733	0.446007	0.894782	1.23454	0.0380708	1.69413	-0.661438	1.55355	0.842005	0.80474	1.41079	-0.898932	0.326042	0.00998638	-0.0272307	0.311578	-0.0450396	-0.70385	-0.59753	-1.02396	-0.631513	-2.31777	-1.03121	3.73819	0.459852	1.9583	0.711095	1.11118	-0.477289	-0.170329	0.369699	-0.605963	0.236161	0.0487328	-0.261195	0.549213	0.725246	0.128941	0.140921	0.282958	-0.445796	-0.118905	0.048417
3682.67	0.79773	0.00932455	9	511	0	-3639.39	-0.273488	0.535194	-0.785687	0.755067	2.00833	2.18444	-1.12566	1.15186	0.823911	0.884889	0.93932	-0.568372	0.145781	-0.068928	-0.0744162	0.44435	-0.222287	-0.474319	-0.197446	-1.61224	-1.19086	-1.23633	-2.66774	1.56104	2.94392	-1.41789	0.834574	0.949368	-1.34946	-0.328405	0.341284	-0.107277	0.1017	-0.87973	0.45793	0.610488	1.10299	0.413634	0.182548	0.0776045	0.14373	0.457424	-0.145129
3682.73	0.923282	0.00932455	9	511	0	-3646.39	-0.244262	0.695857	-0.855225	0.519263	2.13705	2.3278	-1.20879	1.03553	0.864191	0.918342	1.04753	-0.609939	0.224835	-0.0881666	-0.0594683	0.438839	-0.217545	-0.408679	-0.356716	-1.62149	-1.28067	-1.28204	-2.45338	1.5204	2.66305	-0.882839	0.850622	1.16288	-1.06229	-0.310623	0.424973	-0.113033	0.058649	-0.823804	0.592945	0.682474	1.06898	0.139715	0.109057	0.131713	-0.117683	0.474169	-0.0512191
3672.44	0.941045	0.00932455	9	511	0	-3626.69	-0.0428096	1.15482	-0.949326	0.0834592	-0.510646	1.71248	-0.221679	1.26735	0.941247	0.801665	1.02316	-1.43584	0.179703	-0.000511186	-0.0500435	0.00177959	0.0341699	-0.833305	-0.561805	0.128453	-0.681764	-0.689285	0.805132	1.21643	0.642158	-0.00691107	0.743427	0.700702	-1.15273	-0.0930538	0.334714	-1.02054	0.13945	-0.656932	-0.355915	0.425895	0.508569	-0.163913	-0.137283	0.321453	0.294022	-0.933113	-0.0931702
3677.47	0.986527	0.00932455	9	511	0	-3643.64	-0.18911	0.39027	0.497027	0.556977	1.57751	1.4112	-1.7189	0.876481	0.751638	0.866556	1.22141	-0.783952	0.358218	-0.308907	-0.212603	0.285228	-0.599096	-0.659175	0.171	-0.920123	-0.807909	-1.81954	-1.60363	2.90187	1.23614	0.390055	0.907687	0.44464	-1.49969	-0.100429	0.484973	-0.959153	0.665643	0.185458	-0.76439	0.265958	0.610823	-0.465365	-0.0159048	-0.348705	-0.287061	1.4049	-0.42766
3672.03	0.869883	0.00932455	9	511	0	-3638.37	-0.757125	0.825197	-0.528684	1.09933	0.550724	2.28454	-0.426435	1.17463	0.915807	0.941068	0.685892	-0.900837	-0.0846029	0.0405814	0.0629641	0.0166794	-0.515905	-0.506241	-1.01315	0.259846	-0.619587	-2.13405	-1.86977	2.69107	0.132412	1.84274	0.901017	0.105049	-1.65592	0.0577123	-0.134284	-1.91482	0.311246	0.193546	0.153029	1.00247	0.698208	0.089159	0.0349665	0.0701068	0.325908	-1.18707	0.426904
3677.82	0.989978	0.00932455	9	511	0	-3643.49	-0.300563	0.546499	-0.285378	0.731887	1.75144	1.12659	-1.9849	1.26954	0.683433	0.77357	1.18187	-0.699257	0.553076	-0.289886	-0.218405	0.218213	-0.173064	-0.608252	0.155773	-0.488768	-0.850579	-1.97847	-0.295598	3.12664	1.67872	-0.0020464	0.955536	0.535371	-1.58814	-0.0211334	0.300274	-1.27495	0.716261	0.139567	-0.288208	0.458226	0.48408	-0.285805	-0.220052	-0.280809	-0.0454911	0.982939	-0.650693
3681.71	0.944724	0.00932455	9	511	0	-3644.7	0.76421	1.13044	-1.15015	-0.334078	1.75875	1.58101	-1.49992	0.65308	0.887967	0.94477	1.32723	-1.01227	-0.0635266	-0.211034	-0.081059	0.214324	-0.710852	-0.62639	-0.489528	-0.641102	-0.649998	-2.00083	-2.17419	3.53251	0.0352381	0.62851	0.7425	-0.00523841	-1.49426	-0.104577	0.215708	-1.13797	0.368836	0.249664	-0.325459	0.851735	0.751991	-0.127898	0.209465	0.204482	-0.151236	0.587332	0.273167
3671.67	0.921227	0.00932455	9	511	0	-3630.4	-0.197816	0.48137	-0.713496	0.469849	0.014154	1.6352	-0.552805	2.36667	0.759728	0.936996	0.948686	-0.75704	0.577307	-0.289886	-0.116061	0.219178	-0.710823	-0.458622	-0.370146	-0.296094	-0.308411	-2.35707	-0.93093	2.62918	-1.33692	1.68979	0.892388	-0.153122	-1.76638	-0.0577109	0.0636688	-1.36231	0.61357	0.624721	0.368342	0.946106	0.670273	-0.0260353	-0.0994005	0.110514	0.587223	0.102545	-0.252498
3669.22	0.980874	0.00932455	9	511	0	-3625.12	-0.122638	0.664574	-0.0275691	0.424761	1.50242	1.22407	-2.15357	1.17294	0.891153	0.860575	1.02476	-0.833733	-0.0090994	0.0104872	-0.144977	0.061165	-0.45101	-0.661367	-0.280898	0.228039	-1.21036	-2.14914	-1.99304	3.39064	2.52775	0.639849	0.864822	0.27182	-1.49019	0.161666	0.0443288	-1.87135	0.761943	-0.254897	-0.2801	0.176038	0.360022	0.223938	0.161112	-0.18633	-0.3134	0.30884	-0.21408
3667.1	0.824806	0.00932455	9	511	0	-3625.06	-0.247432	0.418323	-1.51735	0.701118	1.25907	1.84357	-0.822533	0.860424	0.84241	0.958957	0.74749	-0.989662	-0.0164635	0.0377638	-0.214871	0.230226	-1.46938	-0.352069	0.388106	-0.627152	-0.534521	-2.96195	-2.82068	4.66957	0.213399	1.61275	0.623856	-0.375819	-0.89557	-0.0986221	0.0550766	-1.00085	0.894106	0.0736992	0.362061	0.72912	-0.0203672	-0.347866	-0.535249	0.0711921	-0.000738824	-0.06049	-0.345984
3671.14	0.98203	0.00932455	9	511	0	-3624.37	0.216761	0.088986	2.15895	-0.354192	1.23701	1.37712	-1.31509	1.6269	0.737226	0.994014	1.75605	-0.831852	0.159032	-0.484615	0.0264836	0.262846	-0.200382	-0.539911	-0.760025	-0.676234	-0.853659	-3.24424	-2.25487	4.36585	1.99392	1.64717	0.8362	0.191885	-1.33119	-0.0174313	0.295978	-1.38108	0.750356	0.224925	-0.120947	0.248658	0.629963	0.120814	-0.187044	-0.233698	0.285326	0.0830005	-0.223721
3674.11	0.998853	0.00932455	9	511	0	-3631.3	-0.630513	0.397637	-1.89144	0.88422	-0.335698	1.40442	-0.39027	1.39634	0.96999	0.718022	0.59911	-1.02627	0.0474696	0.199621	-0.124897	0.2184	-0.278408	-0.741846	-0.256142	-0.778412	-0.933445	-0.749317	-0.530496	1.83362	1.36237	-0.16574	0.847275	0.718066	-1.44844	-0.131275	0.275036	-0.922446	0.293167	0.34926	-0.00388219	0.929901	1.14236	-0.182645	-0.189818	0.3764	-0.135005	0.0923991	-0.312813
3672	0.96796	0.00932455	9	511	0	-3634.07	0.282633	0.562453	0.310571	-0.269874	-0.939947	1.49208	-0.131625	2.67498	0.861252	0.990649	1.483	-0.924038	0.0380417	-0.273554	-0.0733659	0.321178	-0.314473	-0.635362	-0.170525	-1.01106	-1.05115	-1.07698	-1.92358	1.2761	2.31721	0.803246	0.71997	0.137138	-1.19382	-0.00187915	0.473316	-1.15049	0.492249	0.0221581	-0.0241066	0.492116	0.351709	-0.592398	0.0181914	-0.476741	-0.0269158	-0.339688	0.434291
3677.44	0.979345	0.00932455	9	511	0	-3633.48	0.24505	0.283947	-1.29059	-0.280819	0.0634566	2.28721	-0.192542	1.47261	0.718367	0.761019	1.72711	-0.705193	0.283216	0.188867	0.00346231	0.221657	-0.661956	-0.530758	-0.751039	-0.529077	-0.653171	-2.41172	-3.61684	3.64535	0.420205	-0.254059	0.795685	0.476707	-1.2908	0.00940652	0.176653	-1.25505	0.658531	-0.149488	-0.505374	0.280547	0.840559	-0.12218	-0.187908	0.0233594	0.129047	-0.134983	0.0218516
3673.07	0.999749	0.00932455	9	511	0	-3636.98	-0.0957872	0.147435	0.745879	0.806433	1.54171	2.46716	-0.751568	0.369631	0.737663	0.970291	1.53483	-1.12785	0.0822052	-0.0804337	0.0612396	0.128213	-0.448846	-0.609808	-0.887618	-0.392783	-0.646703	-1.05899	-2.72621	2.07085	1.03882	-0.485655	0.779452	-0.0383821	-1.22949	-0.0222482	0.518745	-1.29902	0.580653	0.209908	-0.520556	0.625285	0.82881	-0.538725	0.00816091	-0.240064	-0.213484	0.20538	-0.172931
3665.78	0.950074	0.00932455	9	511	0	-3621.84	-0.591498	0.484386	0.174133	1.67169	1.78604	2.55551	-1.06653	0.485974	0.730582	0.874925	0.765304	-0.99333	0.678925	-0.49449	-0.198723	0.187502	-0.7492	-0.7163	-0.0344076	-0.0265165	-0.559349	-0.630652	-1.66224	1.42957	-0.311268	-1.88167	0.878659	0.22666	-1.4516	0.0317788	0.117448	-1.60736	0.348092	0.234843	0.603024	0.527515	0.495805	-0.0526952	0.195054	-0.124613	0.315861	-0.208917	-0.0457078
3663.73	0.862531	0.00932455	9	511	0	-3620.9	0.0386498	1.65529	-0.178948	0.134818	1.07956	1.38544	-1.12233	1.60613	0.760838	0.757743	1.29375	-0.769072	0.25512	0.422276	-0.0305561	0.0374904	-0.719133	-0.482475	-0.610386	0.478732	-0.253511	-1.59996	-1.43711	2.15767	-1.15444	0.790058	0.857966	0.0161962	-1.51557	0.00178873	0.119092	-1.6105	0.632629	0.218514	-1.61057	0.299458	0.221618	-0.351392	-0.418991	0.193521	-0.43004	-0.145692	-0.433631
3667.54	0.988487	0.00932455	9	511	0	-3615.99	-0.251493	0.425952	-1.26931	1.06573	-0.254795	1.5695	-0.254352	2.49939	0.791528	0.927241	0.758853	-0.789027	0.336876	-0.478933	-0.267674	0.132307	-0.851483	-0.402297	0.393837	-0.562193	-0.635893	-1.63178	-1.05693	1.96307	0.266048	0.601854	0.817326	-0.0220497	-1.71422	-0.360988	0.285731	-0.169037	0.806534	-0.187341	1.44687	0.669326	0.336371	0.465029	-0.131634	-0.277178	0.260264	-0.0789738	0.848903
3668.81	0.910736	0.00932455	9	511	0	-3624.48	0.383466	0.485484	-0.695753	-0.0757463	2.28111	1.76007	-1.88153	0.392561	0.775136	0.785055	1.04252	-1.01458	0.285607	0.3145	-0.0482682	0.296037	-0.354899	-0.823859	-0.606227	-0.538352	-1.00077	-1.916	-2.14933	2.63092	1.61767	2.00494	0.747169	0.626883	-1.12403	-0.421047	0.0832888	-0.0540597	0.834243	0.287404	-1.1326	0.103859	0.589756	-0.798289	-0.458107	-0.294184	-0.946497	0.0410901	-1.14025
3665.29	0.969186	0.00932455	9	511	0	-3621.46	-0.264471	0.953905	-0.374572	0.668386	-1.88011	2.05901	0.441943	1.97517	0.899238	0.91576	0.74636	-1.22739	0.00424506	-0.377397	-0.495134	0.230255	-0.865262	-0.548338	0.994087	-0.902296	-0.835274	-1.57027	-2.0444	3.67859	0.433949	0.101459	0.748568	0.0745833	-0.982058	-0.274704	0.506534	-0.262984	0.512329	-0.402464	-0.724895	0.105527	0.407139	0.0652757	-0.459755	-0.144648	-0.425945	-0.234339	1.54989
3664.82	0.988516	0.00932455	9	511	0	-3627.6	-0.0175953	0.62479	-0.334198	0.233831	1.05524	1.40525	-1.22061	1.12697	0.677761	0.776499	0.920523	-1.05336	0.633711	0.161814	-0.118127	0.0592528	-0.512961	-0.736156	-0.277694	0.326685	-0.675678	-1.91745	-1.64922	3.00889	0.723971	1.23296	0.896113	0.187678	-1.94824	-0.57279	0.25097	0.646112	1.2668	0.403812	0.623706	0.336994	0.35614	-0.629673	-0.721074	-0.274654	-0.376147	0.144426	-1.52323
3671.41	0.770011	0.00932455	9	511	0	-3620.07	0.31634	0.51361	-0.834584	-0.0207743	1.35826	1.77423	-1.4038	0.96915	0.705838	0.787069	0.755746	-0.959967	0.573782	-0.105255	-0.139602	0.148878	-0.520767	-0.666862	-0.177931	-0.19359	-0.695607	-2.08262	-1.73198	2.97273	0.273092	1.56904	0.835494	0.160172	-1.45438	-0.384136	0.254978	0.179825	1.01158	0.44729	1.0043	0.471766	0.695439	-0.256544	-0.409936	-0.462909	-0.652474	0.70255	-0.708936
3673.53	0.985663	0.00932455	9	511	0	-3631.49	-0.404472	0.492735	-1.03306	0.943978	0.00299603	1.6379	-0.26627	1.64021	0.916096	0.95406	0.667212	-0.928096	-0.296549	-0.059383	-0.356991	0.264214	-0.771986	-0.457312	0.653763	-0.645456	-0.848979	-1.30098	-2.97184	2.2215	0.871284	0.369198	0.76491	0.0737865	-1.12029	-0.307687	0.450684	-0.284062	0.48754	-0.766175	-0.616769	0.492742	0.217898	0.178982	0.222063	-0.136139	0.0285917	-0.758958	0.707601
3668.81	0.967543	0.00932455	9	511	0	-3632.4	-0.50281	1.22809	0.112201	0.30485	1.46867	1.52426	-1.52405	1.01177	0.772965	0.895756	0.695642	-0.930619	0.267632	0.0455046	-0.0436542	0.217042	-0.751334	-0.6616	-0.397747	-0.228748	-0.671595	-2.05919	-1.79045	2.42056	0.483328	2.39452	0.885973	-0.0449351	-1.72062	-0.471719	0.184588	0.332478	0.301623	0.0726856	-0.10493	0.316119	1.04948	0.198798	0.093828	0.246953	-0.657937	0.328907	-0.163532
3670.19	0.992765	0.00932455	9	511	0	-3621.22	0.00902031	0.278755	-0.689004	1.01808	2.64777	1.13634	-3.19495	-1.21244	0.899966	0.775629	1.16112	-1.39407	-0.00180713	-0.198372	-0.252061	0.173277	-0.727048	-0.824845	0.337868	-0.701308	-0.258201	-1.35442	-1.3865	5.40451	-1.56406	0.0342348	0.73965	0.691991	-1.14366	-0.302127	0.543368	-0.129719	0.375818	-0.411207	-0.444441	0.772634	0.316095	0.282119	-0.147604	-0.239523	-0.29051	-0.507516	0.678663
3665.39	0.973123	0.00932455	9	511	0	-3625.25	0.0216248	0.141396	0.723018	-1.61758	1.90735	1.26096	-2.25849	-0.161963	0.780765	0.936931	0.93267	-1.48868	0.207611	-0.133413	-0.10707	0.0736776	-0.570917	-0.850254	-0.230245	0.124907	-0.449313	-1.55601	-1.03429	4.19459	-0.426332	0.0430229	0.954189	0.122333	-2.18589	-0.359537	0.522046	-0.159397	0.156502	-0.0780122	0.319538	0.557084	0.962634	0.226064	0.213873	0.458148	-0.0766507	-0.413113	-0.185875
3667.32	0.69515	0.00932455	9	511	0	-3621.95	0.0725758	0.107039	0.972382	-0.959447	1.56331	1.13304	-2.32846	-0.174908	0.838525	0.950535	1.09115	-1.74971	6.56E-05	-0.0893221	-0.0754387	0.0325962	-0.467822	-1.02883	-0.284509	0.153585	-0.431445	-1.40113	-1.41365	4.17584	-0.637813	0.759874	0.970617	0.335831	-1.81672	-0.197909	0.613564	-0.487336	0.333479	-0.147855	-0.136284	0.450349	0.770015	0.514004	0.119252	0.246126	-0.0814677	-0.122168	-0.221548
3668.57	0.998758	0.00932455	9	511	0	-3621.62	0.134952	0.0512535	-0.354251	0.490044	0.551306	2.09004	-0.940694	0.544224	0.901523	0.737409	1.01889	-1.26494	0.143355	0.258274	-0.262121	0.305635	-0.489944	-1.07772	0.332408	-1.00827	-0.854218	-0.781376	-1.89856	2.16552	0.528895	-0.345166	0.936706	0.996276	-1.5576	-0.31777	0.0549309	-0.230571	0.480588	-0.10681	1.31505	0.363152	0.157243	-0.256753	-0.288801	-0.01078	-0.665317	-0.800546	0.225352
3667.91	0.772081	0.00932455	9	511	0	-3614.26	0.295621	0.141713	-1.49403	-2.14656	0.253394	1.71834	-0.866987	1.2102	0.878271	0.965467	0.968735	-1.22421	-0.140774	-0.0964021	-0.143974	0.311838	-0.286588	-1.01182	-0.0477654	-0.812004	-0.877024	-1.48839	-1.70881	2.88079	1.19672	-0.140977	0.763798	0.844958	-0.914024	-0.396323	0.461383	0.153428	0.838421	0.282653	-0.211636	-0.398546	0.34577	-0.396689	-0.533204	-0.521416	-0.846135	0.289816	-0.601954
3669.87	0.993615	0.00932455	9	511	0	-3630.11	-0.817481	0.35619	0.281173	1.93862	0.78312	1.13277	-1.02692	1.42105	0.766308	0.902297	0.946626	-1.27321	0.446594	-0.112431	-0.0537665	0.194868	-0.760151	-0.944323	-0.374048	-0.233595	-0.584484	-1.8274	-2.48393	2.31544	0.116778	2.44768	0.830504	0.241017	-1.5052	-0.284531	0.435099	-0.155541	0.39194	-0.175089	-0.309088	0.690964	0.710362	-0.3714	-0.0778147	0.038619	0.333556	-0.543119	0.740167
3673.38	0.986662	0.00932455	9	511	0	-3625.13	1.12548	1.11211	-1.79426	-0.938362	-0.129408	1.79696	-0.377977	1.34964	0.954937	0.929465	0.797337	-1.1629	0.00717783	0.0083355	-0.227499	0.332013	-0.46226	-0.662232	0.178189	-0.991807	-0.528878	-1.82946	-1.10069	4.20065	-0.231587	-0.48505	0.765557	0.580062	-1.3544	-0.383854	0.236635	0.0411473	0.456306	-0.328828	-0.474621	0.181927	0.811578	-0.231447	-0.207301	-0.0393148	-0.803995	-0.181772	-0.367775
3677.34	0.932059	0.00932455	9	511	0	-3644.29	-0.48002	0.31018	1.70017	1.61484	1.05834	1.64604	-1.15301	1.60476	0.678546	0.838911	1.09368	-0.695564	0.584611	-0.242524	-0.0650193	0.0727918	-0.288486	-0.351045	-0.536262	0.108528	-0.936221	-1.63155	-1.46857	2.1644	2.02141	-0.195204	0.953578	0.233242	-1.48293	0.0234525	0.0573769	-1.57433	0.584131	0.398498	0.656011	0.852561	0.226499	0.207639	-0.156414	0.164954	0.0387622	-0.699868	0.296973
3668.33	0.955478	0.00932455	9	511	0	-3625.06	0.270261	0.503902	-2.23376	-0.251363	0.242539	1.98533	-0.189473	1.60742	0.827965	0.928418	0.99844	-0.827049	-0.122911	0.0734283	-0.0980366	0.207883	-0.780268	-0.543615	0.164643	-0.2221	-0.276964	-2.2665	-1.52732	3.14454	-0.535287	0.628752	0.938086	0.154425	-1.95062	-0.0220862	0.0311269	-1.29961	0.377461	-0.71493	0.0558365	0.414587	0.723311	0.0892772	0.0236415	-0.11178	-0.145932	0.438161	-0.227436
3674.05	0.887843	0.00932455	9	511	0	-3627.07	-0.806591	0.638586	1.07344	1.62373	0.793939	1.20916	-1.14217	2.24236	0.659141	0.875597	1.19814	-0.803767	0.638438	-0.381782	-0.148246	0.00165193	-0.712104	-0.493013	0.0235282	0.592591	-0.981906	-0.860246	-1.01892	1.21789	2.55653	-0.609626	0.66339	-0.00943797	-1.0453	-0.0103746	0.0798142	-1.45488	0.843244	0.763513	0.038384	0.688884	0.536782	-0.375886	-0.354914	0.21724	0.0521964	0.0218758	0.0960928
3662.58	0.819938	0.00932455	9	511	0	-3623.88	0.0552182	0.292866	0.110134	0.539306	1.78687	2.43719	-1.32712	0.271748	0.916639	0.677489	1.07283	-1.00696	-0.0816517	0.720394	-0.220394	0.140455	-0.471857	-0.694333	-0.239952	-0.324209	-1.19802	-1.66555	-2.78098	3.13824	0.308031	0.436321	0.867294	0.329629	-1.25299	0.153675	0.243073	-1.92698	0.467806	-0.723322	-0.127318	0.777939	0.858263	-0.409896	0.0107212	0.116517	-0.385102	0.00276024	-0.021866
3680.32	0.920668	0.00932455	9	511	0	-3619.4	-0.167615	0.211432	-1.16003	1.07195	1.63993	1.07891	-2.16009	0.842644	0.769648	0.94186	0.967783	-1.14867	0.320467	-0.173543	-0.216124	0.171108	-0.612067	-0.814098	0.253684	0.165702	-0.556152	-1.7573	-1.18856	3.1448	0.246293	0.545404	0.757868	0.0760474	-1.06602	0.0173767	0.0768114	-1.60857	0.596253	0.407899	0.00767399	0.569868	0.499975	0.337886	0.302855	-0.0182273	-0.541267	0.0406045	-0.0563141
3668.05	0.955997	0.00932455	9	511	0	-3636.52	0.416652	0.452185	0.238089	-0.28105	-2.89954	2.51259	0.585445	2.35638	0.820701	0.734206	1.30654	-0.781895	0.451598	0.0924469	-0.0162209	0.14649	-0.351671	-0.431793	-0.97756	-0.48358	-1.09479	-1.72153	-2.14312	2.45006	1.3593	1.15565	0.786237	0.278279	-1.4345	-0.506352	0.306968	0.410519	1.04106	-0.217673	0.00824471	0.47912	0.0647992	-0.574293	-0.792404	-0.360649	-0.0210765	-0.231204	0.140695
3675.77	0.909137	0.00932455	9	511	0	-3624.44	-0.160768	0.460593	-2.08495	0.789919	0.946781	1.08732	-1.42802	0.861083	0.858005	0.862616	0.830336	-1.32291	0.395845	-0.311213	-0.190039	0.358549	-0.615201	-0.990513	-0.0565091	-0.998701	-0.875808	-1.69457	-1.73919	3.84601	0.923217	1.45808	0.637249	0.273049	-0.822424	-0.277358	0.384849	-0.432844	0.638469	-0.463333	-0.0416225	0.482059	1.0354	0.212953	0.0840366	0.328963	-0.892642	-0.188094	-0.00333185
3673.95	0.866324	0.00932455	9	511	0	-3630.27	0.174407	0.443202	1.46722	0.333795	-0.556977	1.86029	-0.450238	1.74839	0.708923	0.733711	1.09965	-1.00512	0.519632	0.250589	-0.139824	0.0544018	-0.371239	-0.679042	-0.0839361	0.23891	-0.847208	-1.49105	-1.72806	2.41744	1.30272	0.882888	0.892502	0.446258	-1.56136	-0.405016	0.0435958	0.0760868	0.469907	-0.814702	-0.137537	0.483484	-0.260998	-0.627312	-0.36378	-0.528511	-0.0281093	-0.246784	-0.361999
3667.39	0.998063	0.00932455	9	511	0	-3630.74	-0.344413	0.174049	-3.04915	2.18468	0.111056	1.39359	-0.566496	1.69246	0.876297	0.949665	0.919042	-1.07031	0.0674441	-0.264037	-0.221318	0.290516	-0.770655	-0.593601	0.192259	-1.00111	-1.12354	-1.66413	-3.03206	2.31126	1.40491	2.22788	0.758478	-0.132766	-1.20666	-0.0506471	0.468558	-0.991703	0.731634	0.727873	0.304021	0.434685	0.863709	0.349904	-0.271569	-0.250509	-1.0207	0.233147	0.806535
3660.33	0.934464	0.00932455	9	511	0	-3627.97	-0.0965513	0.0899697	2.23507	-0.469074	2.90396	1.78412	-2.00318	-0.0841962	0.763109	0.888283	1.1914	-0.986518	0.0198859	0.354201	-0.0429268	0.299326	-0.557765	-0.4703	-0.518021	-0.784992	-0.377728	-1.45239	-1.90626	2.79369	-0.765437	-0.953229	0.944076	0.23785	-1.633	-0.183652	0.0593314	-0.986831	0.391644	-0.85761	-0.114375	0.502755	0.840928	-0.432621	0.0505032	-0.049235	0.681007	-0.00674485	-0.804777
3684.18	0.999524	0.00932455	9	511	0	-3636.74	-0.117505	0.0951284	-0.351944	-0.157528	1.1319	1.60415	-1.16855	0.639952	0.710899	0.788167	1.17527	-1.06631	0.608701	-0.0236111	-0.116367	0.170396	-0.469947	-0.794064	-0.256346	0.00727085	-0.766576	-1.15779	-1.96121	2.3883	0.931658	-0.0357115	0.95564	0.219445	-1.76161	-0.0173398	0.0617215	-1.33852	0.909898	-0.257159	-0.0650666	0.531015	0.462333	-0.183945	-0.226123	-0.433282	-0.143992	0.402732	0.00547272
3678.96	0.947029	0.00932455	9	511	0	-3647.01	-0.693581	1.45963	-0.137855	0.522906	2.83636	1.21465	-2.6542	-0.392682	0.705439	0.789718	1.0522	-0.958885	0.646493	-0.295225	0.116849	0.113991	-0.655938	-0.66392	-1.15324	-0.256482	-0.931038	-1.73078	-2.53395	2.95371	1.58355	1.26409	0.743732	0.440313	-1.03995	-0.106224	0.539871	-0.724538	0.994594	0.157476	0.0398924	-0.0377569	0.0775384	-0.0336847	-0.436595	-0.289237	-0.241239	-0.164329	-0.21217
3679.91	0.962095	0.00932455	9	511	0	-3645.86	0.225354	0.0427949	-0.371742	-1.89985	-0.501808	1.60106	-0.256424	2.21745	0.869078	0.9734	1.34616	-0.997389	-0.124292	0.0832736	-0.133136	0.35067	-0.704282	-0.64078	-0.131176	-0.922109	-0.880311	-1.38781	-2.68348	2.20491	0.958809	-0.0918026	0.991928	0.106493	-1.93211	-0.432566	0.228302	0.207517	0.449577	-0.217001	-0.532381	0.751756	0.702159	-0.26202	0.014639	-0.0845615	-0.159216	-0.255878	0.252014
3680.1	0.98497	0.00932455	9	511	0	-3648.26	0.000103841	0.0225765	1.04255	2.19809	0.34427	1.29476	-1.12403	1.31997	0.825191	0.871001	0.945328	-1.24977	0.112111	-0.074568	0.0246427	0.188107	-0.363421	-0.736898	-0.899003	-0.432095	-0.760779	-1.78446	-2.53113	3.16112	-0.0972539	2.14575	0.494244	0.38756	-0.188911	-0.393964	0.431587	0.159399	0.645048	-0.145234	0.466664	0.501592	0.0772762	-0.285757	-0.33357	-0.127484	-0.101194	-0.687495	-0.097383
3680	0.966684	0.00932455	9	511	0	-3646.38	-0.00173361	0.0812412	-0.0338954	1.16898	-0.00370003	1.7485	-0.283554	1.29042	0.795959	0.938108	1.30582	-1.17013	-0.0620558	0.158504	0.00779446	0.286574	-0.408181	-0.732724	-0.650317	-0.655093	-0.561058	-1.82408	-1.88606	3.43319	0.339057	1.45192	0.728616	0.45988	-1.06911	-0.405535	0.535877	0.0761624	0.930373	-0.202603	-0.579047	-0.117856	0.377968	0.0272034	-0.396207	-0.534431	-0.876053	-0.14232	-0.163879
3662.89	0.902804	0.00932455	9	511	0	-3636.7	0.784631	0.666281	-1.75265	-1.0389	1.21047	1.14181	-1.88295	1.38749	0.844033	0.874658	0.996659	-1.00208	0.185253	0.0685426	-0.0891643	0.31756	-0.362408	-0.725548	-0.382638	-0.901546	-1.31873	-1.79958	-2.19239	2.53051	2.98763	1.77673	0.782885	0.8527	-0.921881	-0.463167	0.280068	0.332614	0.746519	-0.235572	0.469676	0.184879	0.181594	-0.775727	-0.596047	-0.286293	-0.124732	0.159574	0.335706
3661.86	0.987866	0.00932455	9	511	0	-3606.19	-0.297889	0.663141	-0.168334	0.704125	-0.317239	2.41153	-0.259059	1.53259	0.840057	0.881254	0.962666	-0.78916	0.187373	-0.0303376	-0.186904	0.592722	-0.488474	-0.721531	-0.0539057	-1.94414	-0.327879	-1.64557	-0.67892	2.37994	-0.9887	0.111862	0.853664	0.73762	-1.21694	-0.164927	0.311819	-0.761738	0.593835	-0.0432178	-0.290581	0.532835	1.07065	0.33976	-0.292339	-0.568738	-0.454626	-0.465575	-0.0998667
3662.7	0.994929	0.00932455	9	511	0	-3617.48	-0.979656	1.29779	0.0568385	0.828516	-0.0615434	1.9378	-0.336483	1.47484	0.906594	0.938383	0.786664	-0.952962	-0.14641	-0.102169	-0.15899	0.534985	-0.254824	-0.740499	0.0197005	-2.11848	-0.0835715	-1.17143	-1.60763	2.00981	-2.29089	-0.45015	0.690408	0.622478	-0.725747	-0.179423	0.302925	-0.656446	0.399282	-0.0455895	0.0505992	0.592876	0.830569	-0.268454	-0.0111571	-0.290022	0.300467	-0.372614	0.3213
3686.91	0.951617	0.00932455	9	511	0	-3634.08	-0.168811	0.337696	-0.956343	1.16715	0.381098	2.13183	-0.881289	1.23406	0.853969	0.777538	0.743683	-0.853713	0.258696	0.182497	-0.231734	0.256817	-0.159124	-0.568646	0.308053	-1.01176	-0.180035	-1.40702	-0.568423	1.68099	-1.54156	1.43646	0.847416	1.34314	-1.02866	-0.326578	0.555319	-0.0615479	0.568004	0.321862	0.274169	0.339602	0.495217	-0.259234	-0.335611	-0.211074	-0.604314	-0.0421636	-0.306393
3681.55	0.97544	0.00932455	9	511	0	-3645.48	-0.384076	1.52965	-0.0949159	0.415357	1.36082	1.77697	-0.987022	1.32048	0.717092	0.940142	1.30497	-0.810248	0.442134	-0.493044	-0.0430417	0.116567	-0.453958	-0.683494	-0.472905	0.0542678	-0.922506	-0.390615	-1.5343	0.257328	2.07807	-1.51091	0.778246	0.402074	-1.39834	0.0271237	0.240804	-1.45483	0.470706	-0.193518	0.0121562	0.552479	0.335149	-0.511051	-0.022087	0.106506	0.35168	-0.2932	-0.0540127
3680.74	0.960364	0.00932455	9	511	0	-3644.23	-0.401791	0.327733	0.273497	1.77892	-0.265934	1.37058	-0.887515	2.06639	0.750882	0.752992	0.670489	-1.10772	0.7078	-0.00297489	-0.0768697	-0.062364	-0.356205	-0.504811	-0.626619	0.398442	-0.901776	-0.974575	-1.68022	2.08823	0.73196	-0.975963	0.919721	0.141509	-1.91961	-0.0395767	0.220158	-1.34367	0.586542	0.224513	0.345447	0.0626067	0.656297	-0.242602	-0.48493	-0.136164	0.265873	0.0237971	-0.12766
3680.43	0.921528	0.00932455	9	511	0	-3634.89	0.497667	0.407237	-1.15574	-0.689296	0.45367	2.3867	-0.632139	1.14199	0.816411	0.89434	1.14434	-0.969358	0.241869	-0.041006	-0.155918	0.380752	-0.461673	-0.778166	-0.083387	-1.06567	-1.12352	-0.938657	-2.18905	0.81871	2.18988	0.717968	0.716751	0.544372	-1.12683	-0.0836767	0.143888	-1.18043	0.310294	-0.743041	0.348915	0.966369	0.714881	0.33322	0.0660836	0.287784	-0.691302	0.139326	0.0602657
3675.48	0.892931	0.00932455	9	511	0	-3636.7	-0.380608	0.807888	-0.121442	0.647628	1.68248	0.999553	-2.01571	2.15056	0.675772	0.877493	1.31234	-0.733973	0.536584	-0.195017	-0.0636335	-0.160814	-0.643318	-0.304228	-0.279028	1.16585	-0.123509	-1.76495	-1.34654	2.34494	-1.32383	-0.237554	0.985839	-0.159969	-1.95544	0.00531387	0.041517	-1.44765	0.481912	0.524478	-0.00530191	0.40214	0.484343	0.0381625	0.0285087	0.00224923	0.423932	-0.635323	-0.121943
3675.79	0.973026	0.00932455	9	511	0	-3642.32	0.282155	0.216141	-1.14472	0.0824853	-1.36661	3.2546	0.168895	1.34641	0.827123	0.890608	1.38542	-0.985157	0.180866	0.0600177	-0.126519	0.472561	-0.482001	-0.918033	-0.13915	-1.42577	-0.951809	-0.978539	-2.1027	0.799849	1.76799	1.13726	0.653766	0.800108	-0.730756	-0.108657	0.349457	-0.871613	0.518695	-0.620953	0.209326	0.46753	0.621566	-0.223569	-0.397842	-0.11126	-0.609969	0.549666	-0.104883
3662.66	0.946587	0.00932455	9	511	0	-3614.63	-0.489418	1.9195	-0.28836	0.462292	0.924217	0.915439	-1.26523	1.92729	0.748382	0.800855	0.74415	-1.07904	0.514536	0.0810495	0.0612024	0.0765921	-1.22887	-0.497359	-0.623991	0.0628751	-0.533067	-2.19088	-1.51229	3.95309	0.396691	1.06711	0.971638	-0.0961465	-2.28889	-0.180584	0.327023	-0.644602	1.14706	-0.296712	-0.165154	-0.0532821	-0.103414	-0.449012	-0.585007	-0.929748	0.160273	-0.850399	0.117575
3670.36	0.925675	0.00932455	9	511	0	-3610.64	-0.0287416	0.340975	-0.328192	0.379482	1.39102	2.74835	-0.832559	0.774856	0.862876	0.975104	0.964872	-0.857312	-0.122147	0.0430243	-0.212234	0.286503	-0.384515	-0.507049	0.428085	-0.909724	-0.977326	-1.86692	-1.77131	2.47993	2.11042	0.499861	0.615365	0.943133	-0.330736	-0.361082	0.346291	-0.0990857	0.187242	-0.302705	0.235512	0.795431	1.36481	0.368254	0.157157	0.286732	-0.814118	-0.214018	-0.248832
3665.42	0.957427	0.00932455	9	511	0	-3612.6	0.319045	0.739567	-1.28894	-0.192683	1.04849	1.08923	-1.87364	2.19828	0.951352	0.884876	0.710564	-0.647536	-0.267404	0.0863365	-0.108145	0.175284	-0.752981	-0.318951	-0.49754	-0.311489	-0.879282	-1.76009	-2.68741	1.82091	0.0451195	2.69819	0.593716	-0.0325259	-0.821887	-0.17081	0.286764	-0.769179	1.01162	0.0129176	-0.215578	1.11912	0.66965	0.95871	-0.411478	-0.146117	0.0105815	-0.138174	0.401654
3668.03	0.959194	0.00932455	9	511	0	-3630.38	-1.10057	0.970731	0.373051	1.03352	-0.239202	1.98749	-0.172781	1.19173	0.84609	0.838018	1.22097	-1.06434	0.252	-0.0815408	-0.178255	0.264894	-0.673464	-0.699577	-0.0895277	-0.897753	-0.795871	-1.9409	-0.970684	4.39688	1.11949	0.036097	0.792964	0.585327	-1.17743	-0.46254	0.382454	0.413538	0.437964	-0.335233	0.235574	0.859803	0.422805	-0.390171	0.041358	-0.0636194	-0.635692	-0.425759	-0.361651
3675.78	0.98169	0.00932455	9	511	0	-3632.18	0.53775	0.871907	-1.26277	-0.471813	1.63526	1.24636	-1.97947	0.991426	0.870121	0.873183	0.814186	-0.835638	0.0599881	-0.106718	-0.0941674	0.101446	-0.574698	-0.48498	-0.31086	-0.213323	-0.650189	-1.46584	-1.48918	2.32868	0.349878	0.512627	0.880826	0.120399	-1.80812	-0.23627	0.304236	-0.419096	0.813394	-0.433137	-0.656078	0.365714	0.481414	0.241325	-0.302647	-0.164537	-0.537967	0.0799941	-0.065587
3673.91	0.937135	0.00932455	9	511	0	-3632	0.690833	1.16992	-0.943908	-0.441957	1.5784	1.90656	-1.37627	0.560456	0.8289	0.946668	0.57754	-1.20488	0.141056	-0.00967682	-0.170845	0.127846	-0.627963	-0.680482	-0.209335	0.0951987	-1.14555	-1.54122	-2.40447	2.43391	1.62654	1.04264	0.947784	-0.236554	-2.1642	-0.288403	0.220669	-0.388701	0.755924	0.318683	0.661271	0.106054	0.184805	0.270351	-0.632397	0.085618	-0.259335	-0.43009	0.285224
3671.38	0.949078	0.00932455	9	511	0	-3632.13	-0.536975	0.742785	-0.422895	1.03432	0.672235	0.699788	-2.07704	2.86023	0.902591	0.890469	0.683099	-0.901573	0.05231	-0.170274	-0.12781	0.251452	-0.564189	-0.470532	-0.259148	-0.862391	-0.933187	-1.86355	-2.27081	3.25968	0.855126	0.689428	0.596318	0.382898	-0.449165	-0.369242	0.45055	0.045542	0.807463	-0.889448	-0.937445	0.640618	0.471898	-0.0800935	0.0884954	-0.275372	-0.6401	0.0642253	-0.489513
3671.21	0.952237	0.00932455	9	511	0	-3628.67	-0.573306	0.883339	0.35352	0.692108	1.32661	1.18138	-1.56824	0.613419	0.7294	0.897482	1.17768	-1.31	0.436412	-0.0396672	-0.213333	0.134404	-0.810936	-0.516375	0.284485	-0.176542	-0.943328	-2.19574	-2.42069	4.59281	1.9175	1.75459	0.873449	-0.393185	-1.92641	-0.296161	0.422184	-0.206011	0.782997	0.278616	0.67756	0.308606	0.0998704	0.0287337	-0.111235	-0.394945	0.00715341	-0.645944	0.496596
3672.77	0.872889	0.00932455	9	511	0	-3614.95	-0.2867	0.534653	-1.06973	0.565515	-0.998385	2.34199	0.110568	1.37863	0.923415	0.92828	0.859387	-0.913037	-0.135173	-0.186332	-0.11023	0.117622	-0.590977	-0.498794	-0.305327	-0.197161	-0.789495	-2.18132	-1.8444	4.7304	0.490206	0.364103	0.692952	0.256178	-0.989752	-0.264569	0.373859	-0.427649	0.695307	-0.321042	-0.460133	0.557375	0.467993	-0.193134	-0.0984141	0.542149	-0.680092	-0.0360426	-0.158866
3677.85	0.715939	0.00932455	9	511	0	-3637.79	0.240916	0.497597	-0.782719	-0.0818805	0.31538	1.48333	-0.774404	1.35223	0.696017	0.709288	1.07828	-0.970981	0.58001	0.156361	-0.285772	0.399206	-0.658494	-0.843917	0.49351	-1.35356	-0.505597	-1.77868	-1.8962	2.88964	-0.345521	2.13164	0.820777	0.74841	-1.10724	-0.424473	0.395093	0.208763	0.408384	-0.270129	0.140271	0.8114	0.710696	0.46577	-0.201601	-0.331696	-0.384518	-0.62876	0.24167
3674.55	0.953924	0.00932455	9	511	0	-3635.22	-0.227799	1.07811	-0.98242	0.288783	0.422846	1.60336	-0.622662	1.07615	0.785207	0.691211	0.471274	-0.902562	0.525125	0.0089128	-0.327623	0.161267	-0.760839	-0.584495	0.442518	-0.525861	-0.656933	-1.32607	-2.08131	2.40935	-0.365038	1.22968	0.81517	0.295591	-1.3313	-0.316974	0.449247	-0.131812	0.696806	-0.328914	-0.0299975	1.32883	0.597788	-0.0442254	0.0475779	0.443386	-0.0485857	0.295453	0.358981
3684.09	0.994799	0.00932455	9	511	0	-3631.62	-0.233684	0.600096	-0.465874	0.751579	0.710737	2.39657	-0.732716	0.998171	0.706218	0.814256	0.541466	-0.842216	0.697496	-0.0927756	-0.379917	0.236943	-0.59122	-0.487341	0.715318	-0.547453	-0.693387	-2.08265	-1.79461	2.76152	-0.14888	2.16986	0.73335	-0.0169563	-1.25329	-0.283313	0.424065	-0.148287	0.794722	-0.302284	0.0705299	1.45779	0.844219	0.0208923	-0.113631	0.72524	-0.166942	0.400223	-0.100652
3673.38	0.753747	0.00932455	9	511	0	-3638.51	-0.800436	0.981776	0.453315	0.94581	0.585961	0.728317	-1.38587	2.28479	0.825593	0.895704	1.32987	-1.07511	0.0223695	-0.0853626	-0.0170212	0.177597	-0.732952	-0.481465	-0.527366	-0.731634	-0.619179	-1.5762	-3.01325	2.98706	0.240877	1.00528	0.709953	0.23588	-1.12495	-0.364704	0.432678	-0.0921242	0.231019	-0.194002	-0.0169003	-0.121243	0.502551	0.019892	0.407793	-0.225605	-1.5885	-1.33229	-0.0972977
3673.4	0.85997	0.00932455	9	511	0	-3629.27	0.087917	0.71968	-0.383205	-0.0190892	1.29094	0.924765	-1.89906	1.62093	0.913849	0.970334	1.34096	-0.810034	-0.548357	0.0745518	-0.0894033	0.065993	-0.890236	-0.298953	-0.207763	-0.0461889	-0.600936	-1.9706	-2.15394	2.66575	0.478688	2.62575	0.835921	-0.0472694	-1.75131	-0.136662	0.497451	-0.657174	0.531653	-0.455101	-0.0776763	0.590474	0.465528	-0.17812	0.395444	0.0719357	0.163768	-0.20068	0.537426
3669.08	0.983799	0.00932455	9	511	0	-3622.07	0.0550658	0.486782	-0.488372	0.135049	-0.77326	3.4314	-0.212041	1.00704	0.960393	0.918819	0.806541	-0.885775	-0.16434	-0.0342683	0.214852	0.160432	-0.319103	-0.532298	-1.83855	-0.304375	-0.890242	-1.49975	-2.14219	2.3187	0.0372695	0.973061	0.806736	0.125391	-1.47144	-0.216426	0.37563	-0.619068	0.548655	-0.278354	0.785677	0.84686	0.116808	0.194719	-0.387927	-0.0979393	-0.469014	-0.570983	0.0834163
3672.89	0.964831	0.00932455	9	511	0	-3630.86	-0.0675079	0.729853	-0.463005	0.651597	1.36643	0.846962	-1.95995	2.27753	0.708547	0.841642	1.37663	-0.898489	0.400461	0.114682	-0.33359	0.183733	-1.16471	-0.519057	0.795035	-0.458703	-0.889182	-1.89613	-2.36735	2.1878	1.8676	2.5419	0.840526	0.076938	-1.58039	-0.252079	0.256315	-0.499151	0.524269	-0.241854	-0.16003	0.595689	1.01665	0.104839	0.0817499	-0.253097	0.270127	0.0587763	-0.0849314
3674.63	0.94578	0.00932455	9	511	0	-3631.15	0.450571	0.45076	-0.0278384	-0.615677	0.0659634	1.32883	-0.770958	2.70593	0.766587	0.850682	1.30903	-0.803471	0.31786	0.0362934	-0.16331	0.124491	-0.890272	-0.424928	-0.261551	-0.183315	-0.623722	-2.64461	-2.98049	3.48429	-0.808008	0.911283	0.962107	-0.238325	-2.16598	-0.166707	0.306607	-0.694006	0.444883	-0.046661	-0.247723	0.819326	0.526878	0.32555	-0.00665082	-0.433371	0.426821	-0.285248	0.397646
3678.88	0.98705	0.00932455	9	511	0	-3640.29	-0.147151	0.531335	-0.0762098	0.378629	1.34539	2.04066	-1.0861	1.04385	0.783929	0.970854	0.795668	-0.902531	0.127872	-0.00927362	-0.157421	0.231663	-0.693207	-0.51948	-0.142823	-0.53137	-0.749811	-3.15057	-0.945085	3.98045	1.11565	1.9717	0.741286	-0.3116	-1.19068	0.0926106	0.203528	-1.67743	0.316291	0.40517	-0.423908	0.679225	0.899949	0.458327	-0.157359	0.43615	-0.54181	0.741509	0.126843
3669.46	0.928625	0.00932455	9	511	0	-3637.14	-0.00943406	0.795254	-0.353361	0.261959	-0.784354	2.07889	-0.157261	1.674	0.876547	0.958717	0.988735	-1.14417	0.0912148	-0.353385	-0.216536	-0.0800921	-0.898486	-0.474427	-0.165844	0.551241	-0.698634	-3.04644	-1.49336	5.71275	0.118276	0.323715	0.876493	-0.181742	-1.69966	-0.0364587	0.00595793	-1.43398	0.619914	0.901522	0.122736	0.534846	0.230677	0.185175	0.0694483	-0.0595963	1.11146	-0.129802	-0.651457
3662.53	0.710398	0.00932455	9	511	0	-3610.48	-0.201468	0.702574	-0.572973	0.749489	0.651652	0.66009	-1.65088	1.94772	0.793569	0.941351	1.03815	-1.53497	0.210803	-0.0770121	-0.0848398	0.31828	-1.16106	-0.891135	-0.416754	-0.990832	-0.964783	-1.65407	-3.20912	4.26987	1.37188	0.148442	0.857176	0.258504	-1.56492	-0.313698	0.159813	-0.356834	0.00909815	-0.957857	-0.370087	0.686073	1.13988	0.588273	0.57594	0.174391	-1.21167	-0.518894	-0.249177
3669.54	0.771438	0.00932455	9	511	0	-3624.5	0.00733174	1.45917	-0.181905	0.142927	1.03339	2.65904	-0.715314	0.80487	0.787236	0.848147	0.699927	-0.840161	0.00585178	0.182083	-0.10607	0.0676658	-0.594374	-0.453876	-0.219614	0.321811	-0.63134	-2.63256	-1.53181	3.67453	0.355798	2.06164	0.989562	0.18208	-2.01421	-0.286762	0.102673	-0.309604	0.862841	-0.273664	-0.397117	0.518793	0.411254	-0.988325	-0.633785	-0.0879343	-0.152998	0.206288	-0.145717
3675.09	0.979542	0.00932455	9	511	0	-3630.97	0.0904849	0.238339	-2.23513	0.648273	1.47897	2.0304	-1.16362	0.967949	0.894239	0.823994	1.12907	-0.699359	0.0506832	0.104603	-0.220307	0.210275	-0.494405	-0.466603	0.305512	-0.526271	-0.520149	-1.45939	-2.19661	1.41858	-0.662889	2.18971	0.947987	0.67229	-2.02121	-0.448795	0.453093	0.298337	0.641202	0.0889739	0.0176536	0.0790266	0.377198	-0.505081	-0.129897	-0.110734	-0.956895	-0.341792	0.256208
3672.51	0.923645	0.00932455	9	511	0	-3636.03	0.113178	0.364668	0.253215	0.70046	0.229147	1.07208	-0.681109	1.63109	0.618332	0.862618	1.28746	-1.53951	0.725129	-0.26934	-0.0661925	0.0724374	-0.517465	-0.818502	-0.628616	0.101308	-1.06016	-1.95617	-2.77177	4.22671	2.26091	1.94313	0.795515	0.00158754	-1.46928	0.00507926	0.284394	-1.4163	0.825088	-0.234988	0.451047	0.525692	0.480629	0.568907	0.26173	-0.300468	-0.24338	-0.100153	0.262448
3663.73	0.946079	0.00932455	9	511	0	-3616.24	-0.852168	1.07325	-0.0610854	0.866732	0.747657	1.64339	-0.690501	0.916087	0.763184	0.89097	0.738621	-1.09612	0.317098	-0.218124	-0.136586	0.121936	-1.16784	-0.542143	-0.289475	-0.259987	-1.30211	-1.52181	-3.97437	2.75008	2.78716	1.0949	0.835628	-0.0248914	-1.33022	-0.0820475	0.176031	-1.10836	0.567187	0.0983535	-0.665048	0.184511	0.452571	0.26785	-0.075937	0.608317	-1.01666	0.390958	-0.122376
3662.61	0.997366	0.00932455	9	511	0	-3622.55	-0.31212	0.727048	-0.053133	0.610625	0.172504	1.42001	-0.949919	1.59739	0.926934	0.859633	1.10721	-1.13097	0.0597795	0.0341746	0.0131532	-0.0239799	-0.170507	-0.662023	-0.840754	0.460944	-0.351136	-1.31215	-1.0153	2.50021	-0.930119	-0.00878897	0.997895	0.327466	-1.90433	-0.196638	0.179146	-0.677845	0.270941	0.289019	0.625569	0.847589	0.768025	-0.125031	0.436263	-0.239625	0.733354	-0.782776	0.336907
3689.67	0.976711	0.00932455	9	511	0	-3636.33	-0.746793	0.913491	0.394221	1.02773	0.481926	1.82023	-0.469731	1.75421	0.806814	0.965084	1.22757	-0.928168	-0.0711534	0.159013	-0.00578566	0.113715	-0.844807	-0.502559	-0.520899	-0.031806	-0.575577	-1.47613	-2.70271	1.80859	0.423752	0.506282	0.983379	-0.190694	-2.25768	0.00132047	0.284183	-1.38521	0.678101	-0.461626	-0.327275	0.233022	0.303332	-0.290079	-0.57326	-0.261436	-0.0935273	0.222038	0.142157
3682.89	0.779646	0.00932455	9	511	0	-3653.61	-0.286473	0.771928	0.11941	0.637158	1.23762	1.37199	-1.45322	2.13533	0.878841	0.888285	1.59213	-0.699989	0.144355	-0.196267	0.0648049	0.241659	-0.381357	-0.410746	-0.872065	-0.917562	-0.699573	-1.51586	-2.69261	1.40723	0.0736601	1.46285	0.975617	0.499029	-2.0033	-0.168259	0.637528	-0.620754	0.475785	0.563633	0.66357	0.0493704	0.22039	-0.460303	-0.238629	-0.519214	-0.626393	-0.665456	-0.421181
3676.48	0.992414	0.00932455	9	511	0	-3642.78	0.0487159	0.0103372	-0.286282	-1.90385	1.68122	1.2993	-1.97625	0.5907	0.772032	0.894862	1.14638	-1.10717	0.247343	-0.139596	-0.0219187	0.197755	-0.453697	-0.774555	-0.628107	-0.420771	-0.810192	-1.07605	-2.33039	2.10944	0.59927	-0.375881	0.90202	0.0646524	-1.96051	-0.111461	0.260376	-0.958822	0.614757	-0.569824	-1.25687	0.138708	0.624652	-0.402741	-0.332195	-0.00285769	0.399803	0.266755	-0.0708547
3676.06	0.919311	0.00932455	9	511	0	-3634.64	-0.0491463	0.0100566	-0.906002	0.187006	0.407553	1.45317	-0.9669	1.56802	0.818372	0.961033	1.17296	-1.11847	0.177707	-0.153747	-0.108424	0.0875864	-0.510711	-0.643306	-0.267913	0.193352	-0.391594	-1.85082	-0.784614	2.72834	-0.630499	1.35429	0.971132	0.173016	-1.99385	0.0141083	0.0442508	-1.43057	0.474125	0.292339	1.18061	0.452353	0.215161	-0.216301	0.0223912	-0.369862	0.362666	-0.586765	0.288046
3669.44	0.964311	0.00932455	9	511	0	-3628.61	0.149853	0.218304	-0.809446	0.0800329	0.715154	0.788541	-1.57449	1.3437	0.7629	0.789954	1.38579	-1.43313	0.177333	0.477658	-0.0499718	0.119393	-0.631953	-0.814069	-0.539362	-0.219196	-0.509213	-1.66838	-3.11545	4.62195	-0.461206	0.107216	0.839224	0.267041	-1.2698	-0.0671224	0.435687	-0.896726	0.778365	-0.488318	0.226972	0.678189	0.410127	-0.312789	0.0554171	-0.276579	-0.319386	0.631477	0.173303
3671.78	0.928999	0.00932455	9	511	0	-3633.32	-0.364525	0.306718	-0.773059	2.01281	0.995519	0.975009	-1.24508	1.72301	0.687596	0.867833	1.37475	-1.3305	0.349165	0.312591	0.0132566	0.183952	-0.574512	-0.878766	-0.691027	-0.0616088	-0.371747	-2.32479	-1.81938	4.70205	-0.321371	-0.88304	0.725968	0.153127	-1.24951	-0.105084	0.223813	-1.02517	0.88165	-0.564659	-0.157498	0.590325	0.319171	-0.394047	-0.201354	-0.409825	0.096874	0.701336	0.695583
3674.33	0.993005	0.00932455	9	511	0	-3631.73	-0.282871	0.254294	-1.5252	1.5912	0.602028	1.09601	-0.863927	1.38848	0.774516	0.830465	1.43883	-1.25924	0.185932	0.39972	-0.02678	0.135177	-0.541182	-0.822021	-0.498025	0.0467733	-0.289052	-2.12518	-1.72092	5.41396	-0.816909	-0.74167	0.825991	0.157552	-1.35643	-0.0326777	0.195287	-1.29553	0.900356	-0.556465	-0.463289	0.311402	0.351451	-0.217057	-0.15943	-0.279237	-0.0955624	0.509094	1.08704
3676.9	0.95861	0.00932455	9	511	0	-3638.85	-0.104042	0.158815	-0.547769	1.22831	0.263574	1.23941	-0.459506	1.60007	0.718109	0.953462	1.56402	-1.39944	0.198221	-0.0609928	-0.10698	0.240887	-0.646094	-0.828093	-0.208578	-0.498715	-0.18228	-2.01664	-2.24313	4.77368	-1.24779	-0.645159	0.753525	0.00763651	-1.16576	-0.0703918	0.326254	-0.994245	0.681943	0.150978	-0.856126	0.0328877	0.609086	-0.187351	-0.159152	-0.269958	-0.675165	0.102642	-0.473862
3682.01	0.996653	0.00932455	9	511	0	-3637.72	-0.0155423	0.475107	-1.11314	0.253435	1.97362	1.96627	-1.55928	0.90582	0.76998	0.717753	0.76815	-0.581097	0.578688	0.0341403	-0.0952278	0.0547385	-0.421819	-0.436035	-0.383965	-0.000209236	-1.31944	-1.48701	-1.48086	1.29941	3.05602	2.22409	0.811738	0.127788	-1.4471	-0.0580425	0.336848	-0.983816	0.558169	-0.49311	0.335907	0.773005	0.631758	-0.0226691	0.0364109	0.181292	-0.0776826	-0.311492	0.0558819
3672.07	0.924473	0.00932455	9	511	0	-3635.12	-1.36478	1.44075	0.417738	1.20559	1.02779	1.28312	-1.10559	1.31134	0.823824	0.918689	1.31862	-1.17182	0.128423	-0.0114044	-0.0463304	0.193897	-0.687516	-0.674732	-0.535864	-0.36235	-0.809202	-1.76852	-3.83158	3.13525	0.656274	0.428217	0.69469	0.0616134	-1.12762	-0.0541618	0.158213	-1.36246	0.46967	-0.471222	-0.0664431	1.23125	0.618838	0.355984	0.168671	0.345866	-0.28897	-0.559907	-0.304511
3677.75	0.899241	0.00932455	9	511	0	-3630.48	0.103776	0.158748	-1.93217	0.474461	1.41522	1.51076	-1.88488	1.27079	0.689963	0.754621	0.690133	-0.782639	0.828254	-0.0697465	-0.14681	0.336558	-0.312186	-0.498991	-0.134442	-1.06446	-0.957605	-1.99421	-1.66023	2.83958	1.06779	0.744703	0.904635	-0.0563513	-1.74846	0.0309475	0.209175	-1.51458	1.04346	0.0513797	0.704955	0.0826809	0.291738	0.169327	-0.549051	-0.247015	-0.00565633	0.481962	0.120371
3674.27	0.95656	0.00932455	9	511	0	-3634.14	-0.0229064	2.00068	-0.309958	0.062489	1.77823	2.11644	-1.06289	0.555508	0.883432	0.884182	1.5385	-0.846971	-0.0613567	0.00937528	-0.183815	-0.0990233	-0.603561	-0.427379	0.204222	0.714668	-0.868582	-1.70439	-3.72684	2.45405	0.98743	0.998296	0.828527	0.188477	-1.54784	-0.129909	0.153221	-0.953782	0.180866	-0.176459	-0.122821	0.961426	0.638969	-0.170509	0.375234	0.0601685	-0.514203	-0.465696	-0.262346
3677.75	0.985598	0.00932455	9	511	0	-3642.63	0.0967683	0.0879094	-0.502925	1.6296	-1.36878	1.84322	0.228614	2.97222	0.823644	0.90377	1.41957	-0.742714	0.21509	-0.0537479	-0.0143512	0.31416	0.0469761	-0.542573	-0.447812	-0.781557	-0.509996	-2.09214	-0.741771	2.28035	0.0783841	1.06806	0.901027	-0.104993	-1.75089	-0.0070929	0.16687	-1.46332	0.837329	-0.0737026	0.234884	0.419568	0.242169	0.075407	-0.253786	-0.318617	0.167372	0.00546763	0.37888
3668.04	0.858888	0.00932455	8	255	0	-3632.36	0.0148042	0.354592	-1.80927	0.522561	-0.988626	3.3043	0.216881	1.70109	0.755169	0.918343	1.32704	-0.645295	0.334583	-0.179258	-0.0939809	0.294014	-0.511693	-0.42885	-0.101755	-0.651356	-0.3749	-2.2252	-3.05362	2.54497	-0.525481	-0.332242	0.955624	-0.0804299	-1.91578	-0.0120735	0.305976	-1.32915	0.820103	0.178604	-0.0483289	0.191317	0.0924772	0.501471	-0.417351	-0.561608	0.466136	-0.17015	-0.211793
3677.79	0.3444	0.00932455	9	511	0	-3632.26	-0.0152701	0.495827	-0.987537	0.300653	-0.839984	2.98928	0.152865	1.43138	0.79937	0.889384	1.22424	-0.735375	0.0610435	-0.0310244	-0.0450928	0.279713	-0.809185	-0.468839	-0.453841	-0.877676	-0.447563	-1.51343	-2.66995	1.82776	-0.287169	1.10567	0.965284	0.0831137	-2.19202	-0.00513105	0.494328	-1.28201	0.913415	0.148391	-0.180377	0.0473377	0.183803	0.587392	-0.505261	-0.393155	0.975464	0.00523509	-0.0991747
3672.84	0.997295	0.00932455	9	511	0	-3641.05	-0.0997709	0.847796	0.0674291	0.324757	2.49587	1.27928	-2.82147	0.904504	0.809392	0.913847	1.13336	-0.884636	0.313552	-0.103076	-0.117368	-0.165305	-0.458728	-0.396684	-0.225772	1.03073	-1.19117	-1.34879	-2.28458	1.63785	2.23833	0.295991	0.995024	-0.230808	-1.87289	-0.00183354	0.315105	-1.49609	0.637516	-0.0100012	-0.562629	0.481907	0.458985	-0.806013	-0.230921	-0.37527	-1.13043	0.221301	-0.285138
3671.39	0.850418	0.00932455	9	511	0	-3636.83	-0.0746407	0.403616	-0.460964	0.484173	1.2359	1.81485	-1.11432	0.843442	0.655888	0.909918	0.912818	-1.21937	0.718428	-0.17531	-0.0398196	0.330397	-0.532186	-0.749925	-0.767729	-0.82123	-0.710656	-1.75029	-1.39515	2.48926	0.372096	1.73869	0.814357	-0.132299	-1.58494	-0.0690358	0.326424	-1.30279	0.61465	0.0667333	0.617327	0.545297	0.157359	0.238891	-0.4405	-0.170573	0.838774	-0.583979	0.15584
3678.89	0.99909	0.00932455	9	511	0	-3640.48	0.00663544	0.613945	-0.827336	0.319259	2.28846	1.21751	-2.4603	1.62132	0.79162	0.906839	1.08349	-0.659462	0.485548	-0.511261	-0.0714786	0.146121	-0.707005	-0.41234	-0.630486	-0.229673	-0.968141	-2.1452	-2.68912	2.23723	1.20056	1.22717	0.828771	0.19954	-1.40995	0.00274965	0.105773	-1.34494	0.579639	-0.106576	0.008036	0.862384	0.647407	-0.407579	-0.0548658	0.0068617	-0.11858	-0.167006	0.0741637
3682.82	0.998958	0.00932455	9	511	0	-3642.74	-0.0269602	1.38751	-0.610609	0.0758855	2.0265	1.39146	-1.96107	0.379511	0.835784	0.811957	0.980825	-1.01553	0.1488	0.264684	-0.0844268	0.160012	-0.308027	-0.685105	-0.386886	-0.087634	-0.602987	-1.58935	-0.988491	2.69321	0.341777	0.775953	0.878364	0.242972	-1.60209	-0.0522083	0.128043	-1.05348	0.8146	1.14378	0.344878	0.295966	0.561686	-0.522733	-0.471048	-0.17779	0.531275	0.367098	-0.479587
3666.08	0.89404	0.00932455	9	511	0	-3632.09	1.23885	0.930106	-1.67297	-1.10339	0.933913	0.698962	-1.89081	1.68089	0.653719	0.935522	1.27972	-1.55877	0.735671	-0.456156	0.0612218	0.115243	-0.857674	-0.907951	-0.817156	0.192093	-0.623073	-1.7358	-3.30039	4.35015	0.456332	-0.558651	0.922278	0.278409	-1.81117	-0.0348062	0.238712	-1.49247	0.20326	-0.845196	-1.0453	0.545881	0.647781	0.172457	0.141212	0.197249	-1.01001	-0.14792	0.545023
3679.25	0.820871	0.00932455	9	511	0	-3631.01	0.502923	0.600593	-0.906018	-0.0686462	1.48332	0.874407	-2.16624	1.46644	0.61802	0.780088	1.46441	-1.08725	0.896966	-0.208767	-0.0452145	0.237914	-0.913651	-0.714342	-0.411574	-0.70035	-0.656413	-2.08526	-2.56548	3.69532	0.85536	0.934882	0.771953	-0.136711	-1.39479	-0.0881848	0.275611	-1.16725	0.523824	0.102239	-0.493431	0.158541	0.398334	-0.0756794	0.186776	0.299437	0.0564376	-0.75956	-0.17535
3665.61	0.987011	0.00932455	9	511	0	-3633.31	0.631717	1.09374	-0.917093	-0.596417	0.841299	0.837571	-2.71112	2.22805	0.703491	0.788012	0.663764	-1.09503	0.983057	-0.109233	-0.10727	0.0930466	-0.492286	-0.70089	-0.392384	0.0936235	-1.07022	-1.28462	-1.56171	1.95711	1.44504	0.223463	0.971699	0.201214	-1.99014	-0.15985	0.284961	-0.880312	0.771412	-0.322014	-0.694996	0.252347	0.242218	-0.129893	-0.39641	-0.0185913	-0.177246	0.225122	0.216867
3672.52	0.917643	0.00932455	9	511	0	-3618.56	-0.723395	0.337131	-0.25959	2.08191	2.11863	1.67266	-1.44752	0.271463	0.950562	0.951535	1.53419	-0.955797	-0.501702	0.321279	-0.151232	0.195174	-0.548474	-0.756315	0.0275604	-0.307394	-0.620915	-1.32829	-4.90339	1.89334	0.0491051	0.916001	0.825181	0.326216	-1.52092	-0.0806114	0.344254	-1.18865	0.674524	0.419283	0.120729	0.52797	0.513045	-0.161318	-0.196945	-0.473118	-0.164985	-0.0620283	-0.302703
3663.05	0.916535	0.00932455	9	511	0	-3619.41	-0.819527	1.17254	0.0502841	0.999158	2.37062	2.45701	-1.4931	0.686865	0.672883	0.731597	0.527514	-0.684668	0.997478	-0.0995303	-0.257839	0.190102	-0.37059	-0.541763	0.35081	-0.454827	-0.853092	-2.05406	-0.930145	2.31516	1.11174	1.30259	0.917157	0.237916	-1.94745	-0.0509879	0.331877	-1.05839	0.844209	-0.235331	-0.681967	0.19998	0.289271	-0.656994	-0.472903	-0.18652	0.182414	0.346231	0.438336
3674.06	0.998849	0.00932455	9	511	0	-3625.47	-0.0297173	0.620211	-0.299022	0.42205	1.80894	1.65027	-1.60002	0.632023	0.776374	0.827916	1.0707	-0.904816	0.264016	-0.030403	-0.260064	0.166783	-0.624144	-0.675775	0.169532	-0.277869	-1.06671	-2.01907	-2.15739	3.37309	1.70192	0.70296	0.867185	0.194037	-1.6794	-0.110827	0.100721	-1.09508	0.551707	-0.122676	0.663516	0.601561	0.596529	0.220728	-0.0473084	-0.328282	-0.482333	0.674957	-0.331556
3672.37	0.953757	0.00932455	9	511	0	-3627.78	-0.00835027	0.554364	-0.521741	0.218024	0.326787	1.67783	-0.754968	1.77402	0.725867	0.815037	0.984471	-0.851906	0.543555	-0.130549	-0.0972688	0.0389158	-0.574041	-0.513072	-0.369193	0.317775	-0.488415	-1.11265	-1.71018	1.58689	-0.605762	-0.260487	0.909504	0.143769	-1.44006	-0.0218426	0.0482574	-1.53097	0.45363	0.415941	-0.551413	0.497057	0.843774	-0.361306	-0.333789	0.213575	0.335005	-0.288106	0.380034
3672.79	0.929689	0.00932455	9	511	0	-3626.7	-0.162278	0.945379	-0.461424	0.309072	0.826955	1.62414	-1.00498	0.870904	0.889158	0.918429	0.984084	-1.38364	-0.0961747	0.173373	-0.197615	0.190375	-0.0877037	-1.10894	0.114743	-0.309279	-0.806001	-1.20497	-1.18582	-0.802435	0.981184	1.94509	0.882956	0.618205	-1.62692	-0.257348	0.233884	-0.592769	0.443275	-0.126372	-0.104443	0.477575	0.187662	-0.358562	-0.17462	-0.176197	-0.337954	-0.0167485	-0.579768
3666.31	0.997818	0.00932455	9	511	0	-3630.89	-0.535372	0.731238	-1.29171	0.846791	0.482584	0.843887	-1.48338	2.59884	0.978751	0.895342	0.167931	-0.9253	-0.153628	0.101463	-0.129532	0.185668	0.337192	-0.711776	-0.202378	-0.67146	-1.26831	-0.596851	0.381375	0.157822	2.92515	-0.130021	0.742778	1.0201	-0.86629	-0.237358	0.450676	-0.484839	0.0963902	0.692448	0.0155968	0.74606	0.853597	-0.486846	-0.0500795	0.0487094	0.901676	-0.144014	0.00734244
3669.04	0.907937	0.00932455	9	511	0	-3628.92	0.572991	0.675596	-1.20474	-0.700651	0.170468	2.18308	-0.258575	0.956382	0.634468	0.889054	1.0196	-1.27103	0.470707	-0.155792	-0.197898	0.218545	-0.0312595	-0.805534	0.169259	-0.444668	-0.755588	-1.61792	-1.24889	3.27452	1.60249	0.216207	0.92748	0.73208	-1.30315	-0.141666	0.237333	-0.984713	0.686676	0.0652335	-0.201453	0.800551	0.393869	-0.301695	-0.319876	-0.363042	-0.166228	-0.317407	-0.194876
3677.53	0.999977	0.00932455	9	511	0	-3635.77	0.616551	0.769553	-1.06817	-0.749163	1.02026	2.0598	-1.10093	0.691159	0.805534	0.852904	1.14388	-1.14868	0.466212	-0.223885	-0.207833	0.12251	-0.0791029	-0.800802	0.0549925	-0.0452786	-0.902009	-1.55959	-0.251423	2.53422	1.26314	0.486977	0.931366	0.501275	-1.84471	-0.112657	0.227359	-0.978386	0.666343	0.31083	0.304348	0.68981	0.33968	-0.478694	-0.147199	-0.281208	-0.273045	-0.557163	-0.695227
3669.44	0.904491	0.00932455	9	511	0	-3632.24	-0.699448	0.410707	0.0510323	1.93828	0.575962	1.04755	-1.10303	1.84482	0.809007	0.871204	1.17527	-1.19793	0.215647	0.171034	-0.0409102	0.28358	-0.549732	-0.754741	-0.446414	-0.930374	-0.820965	-1.26421	-6.54033	2.30112	-1.25925	-0.0138515	0.925777	0.924148	-1.64483	-0.205935	0.520762	-0.534969	0.41719	-0.770577	-0.0638135	0.405324	0.683607	-0.103362	0.0108295	-0.215698	0.578565	-0.21662	0.421621
3669.25	0.779603	0.00932455	8	511	0	-3621.15	-0.741424	0.367081	0.46088	1.99006	-0.0255267	0.856683	-0.724455	2.22104	0.775988	0.738988	0.851261	-1.22478	0.385247	0.0433297	-0.173921	0.229034	-0.697736	-1.07963	0.134014	-0.46926	-0.652893	-0.897883	-2.97324	2.16705	-0.180864	-0.256869	0.940706	0.290189	-1.66223	-0.352542	0.222517	-0.295264	0.57374	-0.0719567	-0.538605	0.173864	0.402897	-0.490274	-0.343427	-0.231561	-0.0168865	-0.286736	0.70446
3667.67	0.976161	0.00932455	9	511	0	-3620.26	0.0344055	0.258471	0.451646	0.673325	-0.756129	2.93066	-0.171409	1.04698	0.776055	0.884131	0.81947	-1.3265	0.30477	-0.0469001	-0.119885	0.147593	-0.40325	-0.749605	-0.160183	-0.334499	0.0908855	-1.42794	-0.271084	2.39239	-2.60067	1.01547	0.733247	0.350262	-1.37779	-0.216304	0.651909	-0.573844	0.4406	-0.228956	0.430739	0.404778	0.302821	-0.00299586	0.21535	0.267504	0.0837058	-0.0841898	-0.0670261
3668.85	0.97843	0.00932455	9	511	0	-3618.2	0.470649	0.733167	-1.63716	-0.575663	2.55285	1.03083	-2.73989	1.78557	0.850029	0.978461	1.2817	-0.597721	-0.117693	-0.183132	0.0357201	0.228161	-0.382954	-0.380298	-0.801766	-0.567714	-0.944721	-1.21426	-2.32783	1.47943	1.74867	-0.926147	0.868945	0.137322	-1.4587	-0.0248326	0.0348971	-1.44447	0.609448	-0.524911	-0.174073	0.936276	1.14825	-0.347116	-0.0353859	-0.21051	-0.0515127	-0.224472	-0.4461
3673.99	0.795487	0.00932455	9	511	0	-3629.9	-0.58865	0.691312	-0.177673	1.3989	0.722904	1.18163	-1.51956	1.60451	0.895228	0.834865	0.852257	-0.853827	0.184538	-0.210786	0.0293558	0.156537	-0.048302	-0.627556	-0.725482	-0.327821	-0.860218	-0.744595	-1.30067	1.06849	0.880348	0.0668101	0.899583	0.450701	-1.72461	-0.0941587	0.210677	-1.01589	0.427006	-0.104192	0.494354	0.27743	0.486054	0.0936808	0.102961	0.33946	0.751528	-0.699209	-0.406093
3665.08	0.987752	0.00932455	9	511	0	-3623.43	-0.607094	1.12746	-0.506009	0.926379	1.89307	0.99916	-2.38886	0.912561	0.918676	0.927562	0.659636	-1.19938	-0.0149618	0.224787	-0.0642584	0.191671	-0.0786239	-0.688108	-0.201458	-0.328072	-0.5896	-0.77851	-1.54875	1.39371	0.352098	-0.576874	0.755843	0.727586	-1.20834	-0.0843869	0.170966	-0.985719	0.192862	-0.312201	-0.0666688	1.16939	1.05624	-0.117225	0.0549573	0.299286	-1.46021	0.325236	-1.18579
3670.82	0.967937	0.00932455	9	511	0	-3620.72	0.0179168	0.315199	-0.630187	0.326996	0.398665	1.50999	-0.786547	2.32975	0.900159	0.912013	1.42804	-0.759376	-0.0877269	0.185092	-0.0538252	0.137658	-0.808085	-0.337041	-0.651045	-0.478283	-0.628514	-1.83996	-2.47479	1.83931	-0.319439	1.87641	0.925654	-0.14013	-1.82901	-0.0461027	0.387653	-1.03216	0.273987	-0.0858442	0.62764	0.329582	0.411151	0.65178	0.138854	0.327313	0.178913	-0.642521	0.942076
3673.11	0.989013	0.00932455	9	511	0	-3630.81	-0.370005	0.685331	0.867096	0.819243	2.39985	1.55163	-1.67475	1.05273	0.686745	0.948662	1.91889	-0.832362	0.0503169	0.175841	0.0417138	0.165838	-1.02348	-0.354494	-0.769115	-0.431902	-0.514805	-1.01648	-2.56026	1.18751	0.340515	-0.106401	0.90389	-0.0679415	-1.95839	0.0072783	0.335602	-1.37769	0.360498	-0.678241	-0.00320089	0.878781	0.570154	0.0506433	-0.327596	0.180206	0.759688	-0.411281	-0.228739
3676.5	0.950505	0.00932455	9	511	0	-3633.78	0.213987	0.196692	-0.540885	-0.274004	0.588718	1.42719	-1.32146	1.46449	0.715512	0.86348	0.858844	-0.899382	0.571285	-0.407908	-0.123647	0.12265	-0.307681	-0.631534	-0.266945	0.0182005	-0.775615	-2.77455	-1.55091	4.93684	0.576833	0.832712	0.815142	-0.0461861	-1.45133	0.00112215	0.158989	-1.42707	0.769137	0.475401	-0.118723	0.536836	0.437279	-0.309248	0.119628	-0.335917	-0.560026	0.189304	-0.168133
3676.1	0.976798	0.00932455	9	511	0	-3630.84	-0.371566	0.955575	0.0771024	0.584816	1.79162	1.81253	-1.33153	1.10397	0.782831	0.810152	1.23687	-0.606116	0.419869	-0.10532	0.00598924	0.264047	-0.682727	-0.525657	-0.773281	-0.592404	-0.913331	-1.72846	-3.17077	2.28661	1.10729	-0.0633803	0.80794	-0.205307	-1.48931	0.0888665	0.0712268	-1.8902	0.731181	0.347613	0.189499	0.824036	0.710733	-0.496943	-0.417103	0.0560815	1.0351	0.0638098	-0.400801
3668.78	0.978762	0.00932455	9	511	0	-3636.73	0.0227247	0.802991	-1.14874	0.0222919	0.63633	1.39551	-0.897179	1.43584	0.969638	0.949778	0.741615	-0.932391	-0.321355	-0.109289	-0.244948	0.0470562	-0.610578	-0.447738	0.217981	0.0304583	-0.736438	-2.71673	-3.01114	4.40442	-0.0210853	2.04381	0.764557	-0.10246	-1.16366	-0.0195071	0.174914	-1.18806	0.869909	-0.74784	0.0257753	-0.438794	0.361983	0.0306689	-0.302645	-0.0210819	-1.2522	-0.445374	0.0811216
3671.02	0.817816	0.00932455	9	511	0	-3617.27	-0.674537	1.07118	0.00753313	0.679987	1.31336	1.4199	-1.71322	1.00054	0.988301	0.990336	0.956225	-1.05953	-0.233706	0.00371797	-0.291823	-0.0628895	-0.219151	-0.528873	0.411531	0.571452	-0.528616	-2.39577	-0.930028	4.00452	-0.205994	0.994044	0.78931	0.635516	-1.03879	-0.0937136	0.00189946	-1.03868	0.769716	-0.164901	0.372645	0.0977186	0.621582	-0.564164	-0.0461643	-0.578612	-1.44958	-0.00516764	-0.385567
3679.71	0.998853	0.00932455	9	511	0	-3629.7	0.324947	1.26963	-0.924758	-0.0116183	0.0742107	1.52891	-0.647444	1.24487	0.92026	0.939765	0.751694	-1.40413	-0.0901231	-0.111731	-0.435145	0.0240696	-0.511417	-0.6334	1.02769	0.288056	-0.41598	-1.3343	-1.4622	3.38152	-0.921835	0.0625243	0.793895	0.199084	-1.36228	-0.0131713	0.122617	-1.27624	0.844087	0.0927564	0.295899	0.11749	0.275171	-0.720495	-0.350288	-0.174682	0.0420892	0.139543	1.00836
3663.18	0.989115	0.00932455	9	511	0	-3627.88	-0.253461	0.693252	-1.5497	0.288718	-0.909073	1.6217	0.12918	1.87876	0.847901	0.768333	0.63144	-0.838163	0.350761	-0.144198	-0.418894	0.0927	-0.343651	-0.59797	0.936969	-0.348732	-1.07057	-1.77184	-0.879217	3.05842	2.1427	1.65227	0.943494	0.392168	-1.58921	-0.0952327	-0.174647	-1.35184	0.571444	-0.519228	0.281219	0.689477	0.275706	0.0799754	-0.117528	0.0601963	-0.454844	0.578491	-0.268387
3667.67	0.985168	0.00932455	9	511	0	-3623.01	0.769027	0.862076	-1.76625	-0.36331	0.632124	1.211	-0.965081	1.04001	0.941489	0.940235	0.835669	-1.45937	-0.376008	0.175751	-0.367998	0.0675749	-0.771277	-0.764189	0.841746	0.0293478	-0.942834	-1.21677	-2.13275	3.1734	1.51326	0.097797	0.925542	0.324023	-1.64519	-0.124073	-0.00370302	-0.95813	0.905417	0.311033	0.0875726	0.0551425	0.0217669	-0.229447	-0.0367085	-0.26507	-0.369654	-0.278203	0.265168
3672.01	0.797841	0.00932455	9	511	0	-3624.77	-0.166151	0.488492	0.231505	0.457345	1.05141	2.08256	-0.915099	0.776623	0.857813	0.934011	1.22897	-1.0053	-0.0478769	0.0548097	0.0217764	0.293194	-0.283244	-0.665812	-0.767484	-0.752556	-0.708274	-1.12084	-1.01178	2.19022	1.06632	-0.439879	0.873653	0.150197	-1.56005	0.176998	0.141515	-1.89883	0.376402	0.238037	-0.129925	0.537546	0.787587	-0.830421	-0.184662	0.344555	0.812738	-0.720534	-0.270653
3662.6	0.973836	0.00932455	9	511	0	-3630.08	-0.413877	0.280949	-1.06152	1.92745	0.983352	1.82648	-0.928571	1.42671	0.940359	0.969428	1.10064	-0.874541	-0.000870163	-0.0481904	0.0752508	0.136623	-0.328477	-0.47396	-1.06429	-0.0955877	-0.443246	-1.49665	-0.983207	1.48981	-0.452052	1.39259	0.821607	0.369977	-1.47175	-0.131806	0.32925	-0.79912	0.285865	-0.530355	-0.106319	0.418818	0.747493	0.493127	0.106147	0.0501935	-1.03603	1.13118	0.328171
3672.5	0.943936	0.00932455	9	511	0	-3621.39	0.33958	0.316302	-1.37604	-0.740051	-1.03826	2.12321	0.0812037	1.93796	0.877267	0.873544	1.26943	-0.812517	-0.0364966	0.0308661	-0.264959	0.240416	-0.788886	-0.569019	0.201307	-0.584349	-0.848272	-0.844065	-1.51421	1.68168	1.2747	-1.4129	0.902749	0.0595515	-1.4567	0.224144	0.146633	-2.21678	0.560004	-0.0752737	0.368965	0.788364	0.498644	-0.597077	-0.159344	0.185578	0.847937	-0.162471	-0.213674
3661.78	0.924135	0.00932455	9	511	0	-3624.47	-0.161356	0.206289	-2.38578	0.91614	0.690187	1.53543	-1.67988	1.88652	0.970885	0.941115	0.478236	-0.785978	-0.180475	0.12218	-0.219344	0.126361	-0.255831	-0.504316	0.202035	-0.169181	-0.965861	-0.940208	-1.28279	0.87637	0.771531	0.549062	0.751945	0.363722	-1.31224	-0.106718	0.105232	-1.0269	0.497218	-0.45208	0.374098	0.368788	1.00064	0.139258	-0.171474	0.260772	-0.615856	-0.741713	0.559969
3673.55	0.989601	0.00932455	9	511	0	-3626.56	0.638364	1.54995	-0.41977	-0.291528	-0.453871	1.36294	-0.394033	2.38382	0.821541	0.924246	1.2701	-0.923195	0.209227	-0.141762	-0.12614	0.290814	0.212066	-0.672374	-0.0661781	-0.90734	-0.774302	-1.70159	-0.468448	3.47081	1.06681	-1.2302	0.885276	0.7192	-1.37703	0.0541252	0.113511	-1.65149	0.325239	-0.44492	0.628451	1.03411	0.450955	-0.245008	0.136199	0.256091	-1.03594	0.0365875	-0.0321782
3671.92	0.8362	0.00932455	9	511	0	-3630.02	0.110929	0.0945144	-1.19576	-0.634527	1.15059	1.19707	-1.42961	1.03416	0.655312	0.797838	0.996322	-1.08511	0.588367	0.126629	0.00515854	0.269254	-0.588221	-0.803368	-0.718351	-0.87962	-0.616345	-1.89983	-2.1176	2.73326	0.511928	2.43882	0.662099	0.0276524	-0.941112	0.068741	0.562931	-1.35158	0.919057	-0.0182752	-0.268939	0.446565	0.82504	-0.0992161	-0.312056	0.66688	1.202	-0.0861347	0.271844
3678.51	0.76664	0.00932455	9	511	0	-3638.19	-1.04237	1.12237	0.519365	1.02054	0.403541	1.65718	-0.565175	1.46536	0.769541	0.915466	0.872212	-0.95017	0.19437	-0.156138	-0.274467	0.0370115	-0.824629	-0.430451	0.444143	-0.105874	-0.573035	-1.49963	-2.11075	2.14535	0.272109	0.930572	0.895478	0.389691	-1.53625	-0.32022	0.359163	-0.0357864	0.652243	-0.158133	0.626994	0.714264	0.260179	-0.123002	-0.365061	-0.399775	-1.59169	-0.105685	-0.387228
3671.48	0.817247	0.00932455	9	511	0	-3640.48	-0.535517	0.430402	-0.570313	1.62219	1.10779	1.21055	-1.29591	1.57901	0.87851	0.938872	0.985367	-1.05526	-0.0265359	0.0751522	0.0714986	0.393708	-0.121805	-0.694248	-1.12049	-1.27414	-0.903516	-1.38935	-2.44639	1.73563	1.25858	1.36139	0.793877	0.662662	-1.05229	-0.275753	0.406728	-0.253705	0.416276	-0.686805	-0.454732	0.545336	0.759929	-0.138769	-0.139717	0.297352	0.988849	-0.60381	0.588158
3677.39	0.989119	0.00932455	9	511	0	-3625.37	0.217455	1.08185	-0.267938	0.0676447	1.49981	1.6564	-1.50508	0.544341	0.818181	0.901232	0.947355	-1.31527	0.131574	0.0524726	-0.0936475	0.311067	-0.398897	-0.886256	-0.49806	-1.00646	-0.844454	-1.30139	-1.53777	1.98636	1.08062	1.37127	0.804648	0.060551	-1.49942	-0.129342	0.15404	-0.932747	0.506616	-0.294827	0.164477	0.586679	0.90803	0.125078	-0.0338459	-0.265194	-1.04535	0.10811	0.118452
3673.06	0.977967	0.00932455	9	511	0	-3645.1	-0.342226	0.549263	0.784624	1.17349	1.12801	1.73722	-1.28369	0.827843	0.626343	0.669923	0.967792	-0.947184	1.12471	-0.14994	0.13057	0.063559	-0.137917	-0.5428	-1.1625	-0.219938	-0.94271	-1.51817	-2.20734	2.33524	1.28647	1.27918	0.808553	0.638098	-1.24687	-0.188236	0.61892	-0.458583	0.633676	-0.0719212	0.230641	-0.0671338	-0.028157	-0.228396	-0.272461	-0.0843999	0.284103	-0.932779	-0.105933
3669.99	0.905524	0.00932455	9	511	0	-3622.84	-0.113201	0.725594	-0.839304	0.541287	3.08784	2.29248	-1.62547	0.352064	0.921752	0.93562	1.17226	-0.770897	-0.184589	0.0875731	-0.0847702	0.32666	-0.517949	-0.589485	-0.327094	-0.966652	-0.980524	-1.02483	-1.83542	1.07908	1.66761	0.168066	0.92261	0.178475	-1.8813	-0.00543555	0.0225613	-1.57245	0.64497	-0.446429	-0.327954	0.834308	0.851316	-0.154199	0.0265824	-0.33162	-0.992269	0.767245	-0.19226
3664.21	0.979816	0.00932455	9	511	0	-3625.85	-0.597713	1.16317	-0.274712	0.487505	0.260535	1.12773	-0.872198	2.32055	0.777449	0.835357	0.719269	-0.908274	0.540573	-0.19608	-0.119078	-0.0181824	-0.655518	-0.601	-0.342488	0.487057	-0.899163	-2.21888	-1.16809	3.23292	1.24138	1.43942	0.840366	0.187977	-1.69096	0.13985	0.0955591	-1.99002	0.799389	0.137983	0.117796	0.115567	0.597824	-0.0272877	-0.76174	-0.0298401	0.554089	-0.74999	-0.374454
3677.48	0.990139	0.00932455	9	511	0	-3630.16	-0.517911	0.563307	0.54332	1.11013	1.65724	1.39926	-1.77851	1.40881	0.818772	0.81864	1.19879	-0.623535	0.179018	-0.000497383	-0.0357987	0.0803556	-0.193196	-0.449245	-0.437719	-0.114036	-0.734452	-0.549806	-1.45378	0.746454	0.910625	-0.978305	0.783504	-0.0510609	-1.36407	-0.0834841	0.328399	-1.10412	0.895571	0.207376	-0.146938	0.440396	0.52428	-0.277158	-0.341224	-0.0240737	-0.388565	-0.00299126	-0.145952
3669.65	0.979095	0.00932455	9	511	0	-3626.76	0.161985	0.200522	-2.25941	-0.00876152	-0.164719	2.03126	-0.356297	1.5907	0.828723	0.938616	0.988854	-0.985587	0.146267	-0.0512673	-0.376288	-0.0317859	-0.678948	-0.487229	0.957074	0.58755	-0.720567	-2.03915	-1.56389	2.91014	0.793048	1.17901	0.872544	0.205855	-1.51073	0.0259509	0.228556	-1.53293	0.891121	0.194101	-0.0294501	0.608738	-0.0667028	-0.244529	-0.2065	-0.18023	0.702506	0.177742	-0.0773027
3679.28	0.976521	0.00932455	9	511	0	-3631.88	-0.970708	1.36301	0.0696243	0.839929	1.36307	1.43551	-1.22833	1.72894	0.811765	0.834226	1.4946	-0.741999	0.340001	-0.0463493	0.104768	0.338441	-0.194763	-0.541068	-1.02211	-1.1072	-0.551047	-0.567425	-0.883963	0.603767	0.416778	-0.778912	0.805095	0.607608	-1.23363	-0.0783231	0.39748	-1.03638	0.34655	0.188239	-0.409674	0.429947	0.656461	0.152862	-0.0279783	0.216147	-0.576039	-0.366196	0.0929443
3680.55	0.8991	0.00932455	9	511	0	-3636.94	0.0469564	0.561611	-0.407482	0.262838	1.06764	2.05445	-1.27023	1.03935	0.896624	0.912634	0.709337	-0.893633	-0.0663243	0.0178466	0.100846	0.290687	-0.0522523	-0.665023	-1.0832	-0.988691	-1.09509	-0.877223	-1.79625	1.11135	1.61419	-0.243329	0.988098	0.480405	-2.09347	-0.284508	0.421846	-0.303962	0.310119	0.306629	-0.229959	0.427537	0.671667	0.0098677	0.289979	0.0224265	0.428284	0.216994	-0.489816
3673.98	0.974264	0.00932455	9	511	0	-3636.83	0.0584635	0.560425	-1.53013	0.548376	0.928674	1.25203	-0.910592	1.4928	0.734461	0.816147	1.64741	-1.14581	0.329278	0.100918	0.206023	-2.32E-06	-0.332701	-0.848559	-1.63173	0.529141	-0.669863	-1.05162	-0.913159	0.297852	0.950954	1.76693	0.743053	0.529073	-0.914277	-0.169073	0.487359	-0.768618	0.165974	-0.339486	-0.141211	0.15585	0.420396	0.413029	-0.0273281	0.442619	-0.161004	-0.708059	0.0502766
3669.64	0.981101	0.00932455	9	511	0	-3631.31	-0.510861	1.08755	0.507969	0.564792	0.47093	1.1149	-1.21623	1.52715	0.857571	0.928801	1.59804	-1.27654	0.069587	-0.0854566	0.0996981	0.12853	0.0945693	-1.03584	-1.03794	-0.235798	-0.659656	-0.981648	-1.22397	-0.629522	0.706807	1.19724	0.872883	1.12426	-1.12256	-0.273453	0.238337	-0.387679	0.101169	-0.137243	0.130505	0.497981	0.227352	-0.139219	0.309161	0.172996	-0.487471	-0.989036	0.283132
3667.61	0.976788	0.00932455	9	511	0	-3628.18	0.328402	0.786658	-1.99414	-0.202948	2.26043	2.17409	-1.50839	1.01943	0.823729	0.842669	0.366522	-0.708331	0.502782	-0.105689	-0.528042	0.187575	-0.32239	-0.566093	1.37058	-0.312292	-1.0534	-0.911282	-1.04134	-0.296723	1.60578	1.38319	0.879878	0.225176	-1.54931	0.063767	0.415498	-1.52491	0.34985	0.174355	-0.21291	0.89399	0.101014	-0.0870311	0.0429809	0.00853394	0.212955	0.570429	-0.598815
3684.01	0.997128	0.00932455	9	511	0	-3626.45	-0.530305	1.31975	-0.363718	0.527721	0.890871	1.72714	-0.890035	1.19742	0.676668	0.762881	0.722563	-1.0359	0.816347	-0.0467307	-0.275637	0.220036	-0.418802	-0.907957	0.572148	-0.220395	-0.946433	-0.844157	-1.18588	-1.64956	1.66819	1.38161	0.998278	0.254653	-1.87311	-0.105353	0.366575	-1.07323	0.214572	0.0846273	-0.493288	0.266111	0.702413	0.223717	0.0805905	0.177751	-0.219162	0.757368	-0.634571
3685.76	0.95076	0.00932455	9	511	0	-3638.44	-0.701946	0.638539	-0.724862	1.27484	0.69707	1.61754	-0.767702	1.1253	0.783682	0.885074	0.6158	-1.2459	0.505874	-0.232047	-0.342957	0.0943749	-0.404673	-0.920486	0.723192	0.057079	-0.781494	-1.03908	-2.23317	0.839027	0.594965	1.15221	0.873142	0.594163	-1.55809	-0.125038	0.335084	-0.956402	0.123913	-0.528868	-0.512733	0.809957	0.329307	-0.20418	0.294888	0.261842	0.562735	0.137669	0.294526
3678.35	0.962072	0.00932455	9	511	0	-3642.46	0.399747	1.42574	-0.990854	-0.243098	-1.06876	2.17166	-0.0158475	1.55713	0.816963	0.737484	0.433442	-1.17261	0.35068	0.375204	-0.0528867	0.0830804	-0.111231	-1.03768	-0.629934	0.11632	-0.668737	-1.10114	-0.229663	-2.15016	0.565985	-0.352359	0.815101	0.86634	-1.17784	-0.107381	0.22191	-1.01906	0.517604	0.304384	0.320529	0.369949	0.121188	-0.630462	-0.298172	0.0419522	-0.25129	-0.156738	-0.108008
3671.51	0.896208	0.00932455	9	511	0	-3626.05	-0.686247	0.774407	-0.427617	1.05364	-1.06977	1.5579	0.118709	2.61469	0.935244	0.908725	0.668313	-0.823063	-0.112179	-0.126101	-0.312536	0.293722	0.405635	-0.850483	0.608803	-0.880234	-0.940926	-1.16917	1.89951	-1.02476	1.57738	2.00295	0.645101	0.785228	-0.650873	-0.128328	0.502158	-0.964294	0.417849	0.189201	0.111222	0.28976	0.648753	-0.519771	-0.196247	-0.34336	1.15417	-0.490763	-0.50838
3667.72	0.931336	0.00932455	9	511	0	-3626.59	-0.749766	0.823811	-0.458356	1.23415	-0.555296	1.50113	-0.643277	2.67502	0.947347	0.968813	0.46916	-0.891645	-0.149738	0.00129306	-0.282189	0.343223	0.190852	-0.70253	0.474927	-1.09417	-0.916729	-0.946579	1.58578	-1.15477	1.36874	1.04424	0.721247	0.674843	-0.832446	-0.171819	0.534342	-0.701886	0.475045	0.938496	-0.0975819	0.12224	0.685433	-0.404378	-0.410616	-0.571605	0.690035	-0.145693	-0.454078
3675.14	0.991383	0.00932455	9	511	0	-3629.79	-1.08639	1.11115	-0.348459	1.08024	0.92544	2.00878	-0.914716	1.25122	0.968632	0.820878	0.297319	-0.716987	-0.100158	0.312909	0.117941	0.199676	0.544183	-0.630869	-1.07054	-0.647938	-1.19172	-0.690096	1.27386	-0.318441	2.63778	0.295387	0.886821	1.48463	-0.784897	-0.311585	0.403479	-0.287512	0.218138	0.174788	0.0364318	0.393688	0.529088	-0.24179	-0.136204	0.112135	-0.0277007	-0.013849	-0.766481
3674.73	0.973309	0.00932455	9	511	0	-3630.56	-0.69425	1.3516	-0.244428	0.675405	1.17227	1.32968	-1.66884	2.1618	0.94765	0.925051	0.616491	-0.760648	-0.197947	0.141816	0.0189725	0.367433	0.367628	-0.634483	-0.81673	-1.20559	-1.38407	-1.11554	2.06316	-0.533877	2.86567	1.36418	0.735001	0.774172	-0.876803	-0.221986	0.331024	-0.604109	0.317303	0.695875	0.222901	0.474401	0.527617	0.210512	-0.0268497	0.126126	0.174804	-0.275566	-0.39297
3671.79	0.963945	0.00932455	9	511	0	-3624.85	-0.696099	1.04736	-0.435074	0.74018	0.425053	1.59151	-0.813122	1.89571	0.970117	0.90098	0.720098	-0.788691	-0.104444	0.15827	-0.0714412	0.326296	0.40259	-0.752915	-0.432324	-0.916405	-1.25553	-1.60463	0.777785	-1.89173	2.6999	1.81691	0.875247	1.11066	-0.994523	-0.286418	0.323507	-0.313086	0.0830102	0.0520573	-0.0877656	0.447512	0.567599	-0.19128	0.141576	0.306248	0.60027	0.426854	-0.694296
3678.81	0.78755	0.00932455	9	511	0	-3629.6	0.408622	1.13659	-1.26641	-0.163853	2.14522	1.91263	-1.84415	0.527269	0.797721	0.780387	0.371965	-0.865347	0.518793	-0.11837	-0.288852	0.202673	0.325875	-0.757711	0.527832	-0.522615	-0.620333	-0.740726	3.77049	0.702364	0.149291	-0.387149	0.694725	0.696851	-0.837287	-0.035748	0.301843	-1.24055	0.325783	1.07073	-0.257889	0.527277	0.637253	-0.357451	-0.395004	-0.324409	0.132053	-0.353839	-0.0839431
3683.62	0.984129	0.00932455	9	511	0	-3649.27	-0.38016	1.04716	-0.475799	0.611861	1.93727	1.90688	-1.7491	0.332268	0.920617	0.880999	0.703603	-1.25793	0.137124	0.173599	-0.32944	0.22439	0.247628	-0.719681	0.69713	-0.713984	-1.02841	-1.04842	3.12954	1.61333	1.27965	0.182496	0.853182	1.17844	-1.26496	-0.112857	0.46025	-0.946726	0.293081	0.977223	-0.30426	0.509372	0.395357	-0.834495	-0.173917	-0.201458	0.520733	-0.500309	-0.435717
3685.12	0.999504	0.00932455	9	511	0	-3646.68	-0.934555	0.88115	-0.369745	1.37881	-1.6822	1.59645	0.539609	2.58292	0.960631	0.891512	0.388905	-1.00824	-0.216171	0.0490707	-0.157325	0.125141	0.34587	-0.809	0.055014	-0.273406	-0.747578	-0.558668	-0.9957	0.950217	0.549632	-0.912545	0.922696	1.05441	-1.18736	-0.221754	0.471177	-0.593589	0.51654	0.299826	-0.537892	0.472036	0.429428	-0.750028	-0.421424	-0.342754	-0.149454	-0.271074	-0.794744
3681.82	0.51598	0.00932455	9	511	0	-3649.03	-1.25991	0.665758	0.465258	1.93678	-1.09787	1.7832	-0.210661	2.04574	0.978858	0.875307	0.620111	-1.02099	0.0476435	0.0283474	-0.241639	0.19642	0.0330147	-0.883368	0.361284	-0.292395	-0.755742	-0.319987	-0.0576058	0.732788	0.980249	-1.7085	0.701349	0.60941	-1.25225	-0.219937	0.551848	-0.424679	0.452602	0.391979	-0.111836	0.611733	0.750891	-0.244948	-0.155994	-0.266275	-0.122144	-0.115816	-0.0292841
3671.07	0.836987	0.00932455	9	511	0	-3634.21	-0.770469	1.07286	-0.639077	0.755209	1.11355	1.48066	-0.884197	1.48495	0.959616	0.983475	0.345837	-0.858141	-0.0791515	-0.148873	-0.233278	0.266037	0.632756	-0.599359	0.22433	-0.896864	-0.771414	-1.79873	-1.43284	1.85364	1.23347	2.32057	0.958976	1.40724	-1.56416	-0.294168	0.533585	-0.173137	0.621305	0.579212	-0.417167	-0.196834	-0.0570766	-0.438918	-0.497074	-0.27062	0.223988	-0.337395	-0.652909
3676.05	0.451743	0.00932455	9	511	0	-3628.75	0.301791	0.45533	-0.648456	-0.288812	0.784167	1.43724	-1.55962	1.36092	0.992161	0.94031	1.03619	-0.814779	-0.333159	-0.0664786	-0.259147	0.268489	0.0741148	-0.542033	0.507808	-0.926573	-0.859976	-1.09736	-1.19013	1.78247	1.07311	0.00399998	0.799387	1.53929	-0.701449	-0.172852	0.487242	-0.607197	0.00716202	0.322531	0.346406	1.08299	0.674145	0.0154323	0.148954	0.1437	-0.0108827	-0.273601	0.39874
3660.95	0.999128	0.00932455	9	511	0	-3629.77	-0.901294	1.53507	-0.111233	0.82548	0.221837	1.85426	-0.885984	1.62113	0.805139	0.805201	0.462369	-0.774612	0.546134	-0.109736	-0.151475	0.316759	-0.0720574	-0.666007	-0.0102099	-0.919368	-0.859733	-1.509	-1.23399	2.07669	0.562136	1.01319	0.914935	1.21138	-1.80999	-0.236614	0.630662	-0.266817	0.971217	0.508515	-0.213677	0.561574	-0.103916	-0.743802	-0.679667	-0.498251	0.183864	-0.37645	-0.211056
3671.43	0.999285	0.00932455	9	511	0	-3616.04	0.589622	0.787507	-1.81468	-0.54491	0.798215	1.62095	-1.1521	1.05366	0.849798	0.83021	0.637764	-0.95394	0.354902	-0.202706	-0.117704	0.243276	-0.0119916	-0.742599	-0.15785	-0.838196	-0.922438	-0.495455	-1.15693	1.04896	1.21697	-1.12085	0.711645	1.07798	-0.734226	-0.144783	0.0400042	-0.922513	1.01771	-0.472342	0.357205	0.0302934	0.267787	-1.14935	-0.773276	-0.438409	0.00774391	-0.0276912	-0.292735
3671.27	0.985543	0.00932455	9	511	0	-3619	-0.0173314	0.167937	-1.0464	0.833639	0.672253	1.06918	-0.810637	2.03399	0.624078	0.890669	1.4995	-1.03618	0.464108	-0.0320348	0.119881	0.270247	-0.583453	-0.629768	-0.951031	-0.588072	-0.54217	-1.99406	-3.55264	2.83253	0.677135	1.82132	0.973649	-0.182977	-2.10748	-0.00227371	0.47226	-1.14874	0.111877	0.259407	-0.258041	1.02922	0.558535	0.637959	0.230917	0.0419496	-0.29705	-0.624304	0.242635
3668.27	0.919778	0.00932455	9	511	0	-3626.84	-0.402772	0.950332	0.629939	0.695654	0.476391	1.16381	-0.714084	2.24428	0.644942	0.820662	1.67196	-0.842179	0.47614	-0.0925596	0.306662	0.138295	-0.394967	-0.366286	-1.89602	-0.158721	-0.15818	-1.89109	-2.09996	2.66163	-1.53724	1.7822	0.927616	0.208683	-1.85809	-0.142219	0.254854	-0.784136	0.0923287	-0.228888	-0.741942	0.757486	0.69957	0.554705	0.176784	0.108106	-0.194968	-0.607191	-0.190882
3673.31	0.904287	0.00932455	9	511	0	-3623.51	-0.0985208	0.178051	-1.33029	0.282338	2.59032	2.55992	-1.47763	-0.0544826	0.89963	0.851324	0.941319	-0.862045	0.0418219	-0.086963	-0.397595	0.224844	-0.205083	-0.773541	1.08029	-0.694119	-0.677418	-1.24689	-1.23765	2.60766	0.235107	-0.813622	0.860797	1.09952	-1.34341	-0.178216	0.267785	-0.669916	0.61919	0.433377	0.527551	0.0712785	0.690125	-0.67181	-0.261111	-0.0507771	0.20089	-0.144479	0.246091
3678.91	0.978049	0.00932455	9	511	0	-3639.41	-0.169279	0.927619	-0.222443	0.482158	1.34911	1.62196	-1.62756	0.635657	0.831032	0.805864	0.75172	-0.996213	0.298904	-0.0818751	-0.345908	0.215586	0.0759228	-0.548378	0.848676	-0.760388	-0.571301	-1.62215	0.0213871	3.41407	0.412783	0.0691924	0.865596	1.41475	-0.947605	-0.134778	0.398864	-0.895849	0.557684	0.315595	0.514941	0.809037	-0.0712779	-0.565006	-0.254841	-0.357185	0.253828	-0.0339476	0.00457422
3676.07	0.545345	0.00932455	9	511	0	-3642.64	-0.732197	0.513529	-0.831978	1.78528	2.49279	1.22749	-2.66387	0.544087	0.892391	0.852962	0.706069	-0.764265	0.0759128	-0.0865802	-0.166705	0.286207	0.149521	-0.561112	0.12756	-0.729725	-0.882077	-2.02713	-0.540662	3.18806	1.4239	0.245208	0.646512	0.783087	-0.586399	0.0799508	0.285602	-1.64018	0.455009	0.307587	0.00392454	0.446185	0.933872	-0.396969	-0.358137	0.236185	0.600064	0.492997	0.281672
3667.61	0.982276	0.00932455	9	511	0	-3630.13	-0.281503	0.296513	-2.25488	1.75798	2.14106	2.02011	-1.55277	0.365337	0.878626	0.840393	0.762137	-0.836545	0.195984	-0.210131	-0.0865609	0.201931	0.452854	-0.50294	-0.284994	-0.844736	-1.02573	-2.31628	0.234882	4.20189	2.06173	-0.327695	0.797889	1.86773	-0.305385	-0.196968	0.134614	-0.684839	0.456567	0.143586	0.292601	0.467797	0.166262	-0.367207	-0.162207	-0.0940103	-0.599763	0.0643996	0.182691
3675.59	0.332976	0.00932455	9	511	0	-3633.42	-0.545828	0.313926	-1.92815	2.01379	2.59704	1.69891	-2.04268	0.183657	0.892199	0.890799	0.670197	-0.843267	0.16963	-0.21557	-0.0985234	0.178598	0.26686	-0.444319	-0.244023	-0.591871	-1.0443	-2.19183	0.87491	4.00593	1.75065	-0.77018	0.672162	1.61718	-0.466164	-0.100154	0.21336	-1.07663	0.457091	0.244436	0.255746	0.40753	0.197746	-0.371579	-0.132717	0.0061071	-0.605284	-0.396577	0.168754
3681.18	0.393424	0.00932455	9	511	0	-3637.45	-0.438889	0.526035	-1.05949	1.04762	2.592	1.19042	-2.74174	0.427243	0.921582	0.890779	0.919163	-0.799434	-0.0678552	0.0208983	-0.128943	0.274025	0.366017	-0.591953	-0.0030162	-0.910841	-0.787169	-2.17363	0.155462	3.02648	1.33494	1.2056	0.739709	1.15631	-0.98134	-0.0860134	0.139124	-0.962418	0.481575	0.517784	0.301657	0.265797	0.335347	-0.611496	-0.249967	-0.195441	-0.613201	-0.279401	0.0944824
3678.83	0.971689	0.00932455	9	511	0	-3639.02	-0.0837761	0.843861	-1.41998	0.18763	0.744222	1.23507	-1.2905	1.90687	0.874422	0.926408	0.423599	-0.85718	0.265741	-0.232048	-0.133605	0.286067	0.360693	-0.497354	-0.106515	-1.16857	-0.629146	-1.80817	0.947978	2.771	0.716575	0.0489477	0.864327	1.25152	-0.952962	-0.0361096	0.55073	-1.02792	0.629785	-0.486938	0.222246	0.793924	0.301866	-0.374008	-0.306911	-0.310819	-0.538442	-0.102103	0.0297686
3680.38	0.969865	0.00932455	9	511	0	-3631.05	-0.897152	0.680679	0.265171	1.30779	0.99634	1.01951	-1.82814	1.23312	0.911979	0.80898	1.01248	-0.99125	0.132028	0.218916	-0.0689013	0.210752	0.264519	-0.798954	-0.220917	-0.521946	-0.663505	-0.411453	-0.70716	0.930317	0.676816	-1.31578	0.821079	1.40148	-1.0567	-0.31522	0.435053	-0.2641	0.680979	0.526493	0.361805	-0.0210089	0.472182	-0.609992	-0.343004	-0.236625	0.286	0.472134	-0.154572
3669.55	0.882939	0.00932455	9	511	0	-3628.03	0.1114	0.71984	-1.93653	0.0346986	0.775295	1.65155	-1.0463	1.96849	0.8606	0.972892	0.439882	-0.605937	0.26796	-0.657263	-0.32472	0.360073	0.224544	-0.449334	0.693862	-1.21983	-1.55793	-1.5966	0.112379	1.64633	4.4607	1.08104	0.874865	1.14849	-1.13353	-0.0913161	0.45148	-1.02384	0.701646	0.0712469	-0.264859	0.55506	0.390972	-0.447393	-0.584774	-0.285474	-0.0184959	-0.237137	-0.0995922
3669.51	0.984477	0.00932455	9	511	0	-3627.5	-0.118335	1.61025	-0.809019	0.200899	0.727889	1.4483	-1.37281	2.043	0.864503	0.977078	0.309366	-0.784898	0.493345	-0.551573	-0.295722	0.301992	0.17642	-0.422045	0.545563	-1.19162	-1.70233	-1.67805	0.515474	2.09985	4.55149	0.266737	0.721355	1.55586	-0.713069	-0.133654	0.285845	-0.945506	0.755187	-0.15403	-0.336118	0.281427	0.442844	-0.348306	-0.312047	-0.24125	0.188793	-0.189316	-0.462949
3678.84	0.955071	0.00932455	9	511	0	-3635.75	-0.228289	0.608258	-1.00771	0.663575	0.589302	1.98551	-0.478208	1.34042	0.671877	0.799241	1.31791	-0.828354	0.686839	-0.0116172	-0.248921	0.151616	0.252362	-0.624958	0.297715	-0.199918	-0.969343	-1.01267	1.19245	0.860706	1.35217	0.704323	0.910994	0.5946	-1.6042	-0.134728	0.285759	-0.960903	0.606774	0.403042	0.377757	0.883714	0.790299	-0.137326	-0.150821	-0.117471	-0.325614	-0.396677	-0.6584
3676.22	0.611065	0.00932455	9	511	0	-3634.18	-0.371939	1.18276	-0.282714	0.376455	1.28581	2.05306	-0.951129	1.03406	0.768008	0.739107	1.26439	-0.691557	0.55552	-0.133342	-0.256214	0.13709	0.294802	-0.592142	0.432127	-0.450857	-0.726	-0.776475	0.833372	0.314573	1.28022	0.941966	0.809966	0.326041	-1.40313	-0.0863397	0.475881	-0.941532	0.459954	0.297603	0.58746	0.988143	0.532298	-0.0432402	-0.259548	-0.236881	0.129044	-0.526526	-0.773348
3678.05	0.947337	0.00932455	9	511	0	-3633.24	-0.018892	0.611886	-1.96588	0.57651	-0.241429	1.42423	-0.336683	2.20258	0.94276	0.91622	0.503054	-0.877406	0.0224811	-0.281914	0.00390813	0.144924	0.375591	-0.550902	-0.555321	-0.30904	-1.20825	-2.10518	0.05487	4.06886	2.81203	-0.845225	0.79594	0.891504	-1.07683	-0.140885	0.462745	-0.806788	0.680745	0.525963	0.12609	0.340988	0.7737	-0.406422	-0.482114	-0.377521	0.803412	-0.318613	-0.560862
3682.13	0.978096	0.00932455	9	511	0	-3643.25	-0.0783135	0.678669	-1.44762	0.114835	-0.443362	1.4029	-0.497239	2.27481	0.946386	0.939928	0.471447	-0.888704	-0.0713283	-0.225081	-0.0257003	0.169599	0.203617	-0.598441	-0.572872	-0.409642	-1.20242	-2.24369	-0.150427	4.06699	2.77902	-0.285388	0.768484	0.754473	-1.12924	-0.209175	0.479254	-0.586911	0.652014	0.283404	0.011066	0.224955	0.75605	-0.569948	-0.404324	-0.271292	0.618499	-0.150866	-0.702416
3676.85	0.946645	0.00932455	9	511	0	-3640.9	-0.276765	0.441011	-2.12038	0.645874	0.743786	1.284	-1.1619	1.41904	0.947532	0.969168	0.54692	-1.01643	-0.0824054	-0.202636	-0.0951316	0.201868	0.235646	-0.572536	-0.280467	-0.705636	-0.991922	-2.0154	0.474135	3.93053	2.10891	-0.344016	0.87385	1.00047	-1.28808	-0.109563	0.635288	-0.803767	0.3951	0.311372	0.0735525	0.417508	0.732057	0.0238633	-0.419631	-0.0433495	-0.0971475	0.355895	-0.708862
3669.79	0.847213	0.00932455	9	511	0	-3620.81	0.0391258	0.343284	-0.714579	0.674554	-0.0105269	2.17808	-0.688666	1.35987	0.962737	0.879332	1.00227	-0.808897	-0.0629945	-0.182481	-0.319942	0.337953	-0.173628	-0.589112	0.520132	-1.14144	-0.656316	-0.912643	-1.21383	1.56312	-0.298194	-0.470266	0.942807	1.16994	-1.35366	-0.229979	0.196301	-0.507541	0.801358	1.15575	-0.863413	0.408112	0.90886	-0.686282	-0.380898	-0.101604	0.258428	-0.231676	0.372874
3674.88	0.436404	0.00932455	9	511	0	-3622.1	0.0208097	0.352538	-0.643087	0.75814	-0.234436	2.17315	-0.687581	1.42688	0.961408	0.879129	0.924506	-0.78124	-0.0604492	-0.202852	-0.303727	0.318093	-0.220924	-0.632763	0.497772	-1.17313	-0.620011	-0.979909	-1.07272	1.71748	-0.116588	-0.49533	0.947889	1.13766	-1.40393	-0.258569	0.143089	-0.499382	0.771179	1.21141	-0.837132	0.390757	0.875968	-0.669662	-0.435704	-0.0665537	0.321448	-0.150302	0.361733
3676.81	0.914333	0.00932455	9	511	0	-3632.38	-0.366643	0.582836	-1.00054	0.486344	0.972349	1.05029	-2.31325	1.0843	0.97079	0.985989	0.43888	-1.10025	-0.198676	-0.22129	-0.196509	0.185174	0.0676854	-0.531027	0.180685	-0.762782	-1.17686	-1.50929	-0.29045	2.65918	2.61356	1.36017	0.740182	0.921181	-0.853351	-0.224482	1.03383	-0.141217	0.32182	0.226487	0.295596	0.55796	0.926344	0.0905523	-0.209947	0.0293502	0.118178	0.0709868	-0.504667
3674.05	0.888303	0.00932455	9	511	0	-3634.41	-0.00380495	0.544621	0.317006	0.599753	1.73133	2.43204	-1.27655	0.698743	0.916258	0.91312	1.24106	-0.724257	0.137039	-0.463468	-0.412557	0.320447	-0.211996	-0.470679	1.01466	-1.16996	-0.706139	-1.22665	0.109228	1.76669	0.994755	-0.232184	0.880359	0.988192	-1.41648	-0.424047	0.638268	0.234866	-0.0249945	0.411336	-0.364875	1.40943	0.965088	-0.0518076	0.383655	0.38639	0.166522	-1.15157	-0.037547
3670.24	0.955065	0.00932455	9	511	0	-3633.23	0.0645244	0.149535	-0.897791	0.339898	0.308783	2.1276	-0.823157	1.35265	0.943195	0.951247	1.01499	-0.823876	-0.134561	-0.0599619	-0.366237	0.226651	-0.0560907	-0.407241	0.972915	-0.878308	-0.159876	-1.71565	0.357734	2.97123	-1.20226	-1.02679	0.835824	1.06042	-1.18576	-0.280815	0.638705	-0.0613459	0.0365015	0.710872	0.184646	0.914758	1.09246	0.191227	0.0837367	0.404976	-0.0681695	-0.167792	-0.536464
3669.43	0.995517	0.00932455	9	511	0	-3617.2	-1.21859	1.81101	0.152535	0.659319	0.49154	0.947677	-1.93177	2.08014	0.834928	0.881435	0.582203	-1.04349	0.487676	-0.231152	-0.135951	0.467843	0.250542	-0.903553	-0.0104635	-1.47281	-0.960581	-1.8362	-0.789358	2.82406	1.16701	1.76647	0.782748	1.18113	-0.776045	-0.107073	0.320575	-1.06458	0.331751	0.0859877	-0.518008	0.884351	0.876303	-0.176524	-0.133873	-0.201029	-0.205159	0.180088	0.119407
3664.27	0.922974	0.00932455	9	511	0	-3616.41	0.0822625	0.0820311	-2.14009	0.0807115	1.43388	3.21625	-0.692257	0.797138	0.914071	0.921514	1.49559	-0.567152	-0.248451	-0.0551433	-0.372853	0.177703	-0.375943	-0.433804	0.879984	-0.478505	-0.41665	-3.20933	-0.831146	3.97673	-0.385974	0.582857	0.973567	0.535907	-1.86575	-0.239011	0.360223	-0.480478	0.227119	0.134384	0.256097	1.04051	0.913109	-0.0416599	0.12433	-0.00669726	-0.0838289	-0.378409	-0.0086054
3669	0.939577	0.00932455	9	511	0	-3618.54	0.148248	0.0249276	0.123769	0.149725	2.45192	1.60805	-2.62823	0.657603	0.857217	0.816345	1.02033	-0.773854	0.304146	0.140018	-0.277018	0.185035	-0.41788	-0.514529	0.215669	-0.603008	-0.578573	-2.11788	-0.811425	2.43063	-0.0657347	2.00217	0.809224	0.243939	-1.30834	0.0783665	0.210801	-1.70993	0.456984	0.772573	0.201256	0.832039	0.489335	-0.206639	0.0809755	0.240201	0.165533	-0.131325	-0.589962
3678.7	0.998718	0.00932455	9	511	0	-3637.3	0.240796	0.0361222	-0.384182	-0.86572	1.76693	1.89328	-1.22909	1.30439	0.659514	0.831344	1.31372	-0.70325	0.442855	0.111587	-0.24814	0.330032	-0.612924	-0.545441	0.53117	-0.701687	-0.503364	-1.77689	-1.81986	1.96011	0.0973168	0.342832	0.715935	0.267979	-0.851621	0.036152	0.0453211	-1.78778	0.533479	0.333949	-0.283813	0.973978	0.49857	0.0279471	-0.102677	0.22188	0.391161	0.246667	-0.403294
3674.2	0.834372	0.00932455	9	511	0	-3643.34	0.140279	0.0379305	-0.482877	-0.95704	1.31421	2.15273	-0.948275	0.883198	0.760054	0.775384	1.50386	-0.766203	0.534685	0.0419669	-0.245518	0.316261	-0.780011	-0.599449	0.33526	-0.822258	-0.505565	-1.52775	-1.8439	2.28222	-0.192687	0.157153	0.645915	0.111978	-0.868026	0.180576	0.143727	-1.97241	0.460521	0.523905	-0.184835	0.788891	0.687634	-0.100533	-0.152327	0.155358	0.215722	0.122371	-0.636221
3673.09	0.98333	0.00932455	9	511	0	-3634	-0.00402524	0.0795927	0.306364	0.940099	0.634013	1.37325	-1.42565	2.02628	0.982888	0.953988	1.06211	-0.61426	-0.409466	-0.222945	-0.153395	0.158021	0.0455385	-0.393629	0.00785786	-0.648793	-1.0353	-2.00049	-0.761664	3.17675	2.27508	-1.14549	0.993318	1.36855	-1.52835	-0.416706	0.40729	0.234695	0.420922	0.568493	0.0769999	0.417069	0.732526	-0.592127	-0.00554414	-0.0977236	-0.377798	-0.581905	-0.22708
3677.55	0.878117	0.00932455	9	511	0	-3636.59	-0.630547	0.791756	-0.438773	1.06403	1.0159	1.45561	-1.25842	1.4828	0.816398	0.887615	0.886106	-0.99886	0.370956	-0.0494255	-0.434182	0.26626	0.25181	-0.718218	0.976517	-0.588508	-0.739985	-1.27173	0.894078	1.49047	0.768268	0.918937	0.808368	0.474288	-1.45921	-0.243481	0.703728	-0.284763	0.519933	0.470196	-0.113381	1.10547	0.278076	-0.314532	-0.425881	-0.113663	1.25202	-0.986304	-0.330753
3678.04	0.974786	0.00932455	9	511	0	-3643.97	0.322417	0.405642	-2.25118	-0.641282	0.528969	1.85819	-0.796613	1.28407	0.933785	0.934009	0.780729	-0.805	-0.253303	-0.0793485	-0.0716739	0.365679	0.250452	-0.686273	-0.316683	-1.2692	-0.850589	-2.26264	-0.534938	3.9042	1.47576	-0.520362	0.820749	1.77889	-0.729152	-0.330652	-0.0611045	-0.411199	0.442292	0.587699	0.321481	0.645697	0.726285	-0.3708	-0.198674	0.118005	-0.596294	0.403073	0.494547
3680.38	0.757069	0.00932455	9	511	0	-3634.57	0.892183	2.40957	-0.731322	-0.285902	2.09409	1.25687	-2.16604	1.04176	0.935823	0.992018	1.06341	-0.931939	-0.0876216	-0.0817685	-0.253961	0.366624	0.108182	-0.543433	0.488235	-1.2753	-0.499694	-1.29093	-0.767399	1.39423	0.0725841	1.09013	0.769849	1.17347	-0.848158	-0.258036	0.706604	-0.334998	0.605525	-0.39431	-0.406648	0.532642	0.530926	-0.63845	-0.379914	-0.0664587	0.595387	-0.971493	-0.532197
3680.13	0.749626	0.00932455	9	511	0	-3648.44	-0.193705	0.311418	-1.87398	1.27752	1.37215	1.54789	-1.17978	0.911601	0.758994	0.744321	0.933875	-0.869606	0.450118	0.102719	-0.106489	0.192171	0.0626864	-0.630012	-0.13753	-0.526261	-1.01654	-1.88616	-1.07747	3.52457	2.33607	-0.398905	0.893232	0.886735	-1.30489	-0.15633	0.0664371	-0.962003	0.676578	0.410317	0.672919	0.285492	0.399312	-0.205627	-0.448949	-0.207993	-0.755649	0.373482	0.158014
3684.77	0.799861	0.00932455	9	511	0	-3644.56	-0.426222	0.570896	-0.768291	0.942183	0.96376	1.84324	-1.15256	1.19114	0.851015	0.87089	0.584075	-0.794822	0.306301	-0.312533	-0.169266	0.292787	-0.23139	-0.516029	0.109726	-0.994521	-0.861162	-2.15731	-1.47647	3.23006	0.891301	0.637977	0.89935	0.749599	-1.40651	-0.173206	0.358334	-0.676494	0.832718	-0.576443	-0.0206316	0.365864	0.379051	-0.700478	-0.302596	-0.540052	0.101747	0.587117	-0.220908
3682.93	0.97544	0.00932455	9	511	0	-3649.61	0.109694	0.230539	-1.0682	0.237862	0.392456	1.57715	-0.660571	1.55151	0.804835	0.860571	1.2722	-0.92002	0.0518041	0.156166	-0.161001	0.140673	-0.804606	-0.667221	-0.194591	-0.108505	-0.955354	-1.42207	-3.07285	1.85177	1.31249	1.45494	0.771597	0.0754455	-1.30882	-0.0203851	0.0830189	-1.34175	0.611227	0.375866	0.344612	0.604713	0.339166	0.180802	0.0396562	0.197994	-0.273807	-0.765963	-0.00880692
3672.34	0.984306	0.00932455	9	511	0	-3638.94	0.785288	2.25911	-0.735854	-0.270528	-0.496435	1.85131	-0.412162	1.72626	0.82789	0.893474	0.797993	-0.990471	0.453948	-0.248616	0.00995673	0.314674	0.137727	-0.72663	-0.726975	-0.971066	-0.648881	-1.94272	-0.0180728	3.81929	0.443573	-0.693381	0.927298	0.86745	-1.6366	-0.154554	0.129318	-0.855298	0.146087	-0.574034	0.303796	0.818239	1.24549	-0.181277	0.332689	0.302763	-0.283174	0.566587	0.735653
3665.74	0.157813	0.00932455	9	511	0	-3641.4	0.770367	1.8463	-0.82389	-0.392796	-0.806725	2.24751	0.00380106	1.68547	0.772769	0.940633	0.710414	-1.01373	0.394559	-0.0703951	0.0805191	0.362593	0.012408	-0.791469	-1.02638	-0.803521	-0.734022	-2.35587	-0.713444	3.88854	1.10034	-0.0803899	0.947099	1.04503	-1.41175	-0.103098	0.218097	-1.00942	0.147343	-0.374699	-0.131689	0.797243	1.39155	-0.136735	0.302064	0.362742	-0.444424	0.379561	1.00834
3662.89	0.00855263	0.00932455	9	511	0	-3610.84	0.701626	1.59074	-0.767707	-0.388659	-0.855793	2.25942	-0.0704135	1.69756	0.775694	0.928777	0.692767	-1.01838	0.358381	-0.0682136	0.0989242	0.355694	0.00894193	-0.761072	-1.05418	-0.841864	-0.720574	-2.35424	-0.633267	3.9478	1.16541	0.0337463	0.957372	1.01477	-1.32206	-0.104287	0.250348	-1.0188	0.148855	-0.430166	-0.128717	0.777257	1.36218	-0.193798	0.306603	0.319513	-0.439914	0.339189	0.952657
3665.49	0.213554	0.00932455	6	77	1	-3617.25	0.873499	1.74061	-0.792887	-0.381142	-1.03277	2.69023	-0.0940347	1.68652	0.787909	0.93697	0.768454	-0.971173	0.414362	-0.0568933	0.0507349	0.360614	0.00827595	-0.683716	-0.913549	-0.878595	-0.826944	-2.61428	-0.740906	3.79577	1.65453	-0.0910728	0.904175	0.792189	-1.46709	-0.0735852	0.197085	-0.96	0.129817	-0.360677	-0.0989845	0.84226	1.34647	-0.106995	0.276812	0.448106	-0.448977	0.247273	0.965767
3672.41	0.919732	0.00932455	9	511	0	-3624.48	-0.0317819	0.548926	-1.29613	0.383323	0.806442	1.03044	-1.69766	1.18592	0.896328	0.873435	0.875958	-1.38478	0.0906605	0.0167326	-0.520152	-0.0510665	-0.901945	-0.836235	1.35923	0.623458	-0.750528	-0.847932	-2.426	1.68272	-0.292118	0.0127103	0.757681	0.136532	-1.16269	0.0784028	0.0830225	-1.7003	0.468652	0.406087	0.41777	0.712685	0.160138	0.378919	0.00633447	0.118235	0.308582	-0.373113	-0.663065
3669.56	0.952574	0.00932455	9	511	0	-3626.77	0.195738	0.295239	-0.994443	-0.107877	-0.0868777	2.51306	-0.538744	1.61121	0.672368	0.803854	0.758675	-0.744288	0.911435	-0.258237	0.275992	0.141221	-0.186854	-0.403121	-1.96477	-0.362687	-0.948241	-1.46198	-1.76619	1.70534	1.02585	0.0731223	0.978482	0.126522	-2.03815	0.006585	0.224116	-1.29358	0.45269	-0.0371709	-0.562479	0.833466	0.928855	-0.331318	0.135988	0.0394704	-0.124233	0.145657	0.656098
3675.85	0.889217	0.00932455	9	511	0	-3626.85	0.281072	0.449387	-1.7429	-0.593155	-0.873417	1.37915	0.194715	3.01977	0.832171	0.879097	1.15077	-0.758857	0.0168193	-0.0999198	-0.102902	0.0951824	-0.909415	-0.444324	-0.334998	-0.0907978	-0.289547	-1.80248	-1.42523	2.60898	-1.1537	-0.0473882	0.89051	-0.102886	-1.78235	-0.00818063	0.186449	-1.23545	0.499103	-0.0777602	-0.318128	0.315991	0.141781	0.308689	-0.069665	-0.0556686	0.015631	0.112649	-0.39304
3677.28	0.954219	0.00932455	9	511	0	-3632.03	-0.766935	0.592819	-0.0116826	1.80509	2.51638	2.14108	-1.59795	0.289669	0.902163	0.999586	0.622217	-0.974355	-0.0766997	-0.212359	-0.116269	0.118204	-0.188584	-0.517984	-0.209276	-0.203617	-1.06468	-2.64938	-1.42798	4.06846	2.08953	0.895582	0.849836	0.600177	-1.18063	-0.0261234	0.231893	-1.46962	0.596905	0.0856163	0.564205	0.331508	0.730688	-0.769829	-0.318929	0.0687609	-0.518104	-0.329397	0.218429
3668.28	0.913143	0.00932455	9	511	0	-3632.17	-0.721233	0.404814	-0.388157	1.93349	2.74231	2.18153	-1.62742	0.00722705	0.955942	0.988161	0.751224	-0.873945	-0.297466	-0.183466	-0.0166788	0.174729	0.0135435	-0.583198	-0.698953	-0.318178	-1.05431	-1.5995	-0.258578	3.0434	2.20203	-0.536928	0.794939	0.324351	-1.21535	-0.0421382	0.162804	-1.34494	0.820802	0.0450576	-0.388961	0.729443	0.573207	-1.04245	-0.310341	0.324456	-0.273837	0.00303576	-0.274549
3678.76	0.990225	0.00932455	9	511	0	-3629.97	0.242618	1.10181	-0.412186	-0.0223445	-0.0238258	1.179	-0.341395	2.16611	0.671897	0.723276	1.26392	-0.891167	0.444242	0.228016	-0.189378	0.297721	-0.533148	-0.783666	0.172182	-0.864623	-0.735775	-1.42275	-1.8645	2.00916	1.05692	1.77854	0.978817	0.651947	-1.62338	-0.221957	0.485001	-0.599873	0.381481	-0.210152	-0.235939	0.766005	0.548535	0.298739	-0.197763	-0.198812	-0.223582	-0.27591	0.416474
3668.32	0.887588	0.00932455	9	511	0	-3628.17	-0.292637	0.679588	-0.848452	0.50336	1.84337	1.22797	-2.0377	0.13988	0.796575	0.883867	1.12329	-1.31126	0.434519	-0.34821	-0.0166003	0.0820352	-0.236539	-0.766689	-0.674364	-0.0476835	-0.849813	-1.58388	-1.04249	3.64065	1.36385	0.181468	0.853127	1.11277	-1.23688	-0.137348	0.0504381	-0.876183	0.598652	-0.208435	0.107227	0.0316062	0.548653	-0.872911	-0.129628	-0.206334	-0.188414	0.0863387	-0.455191
3673.72	0.940701	0.00932455	9	511	0	-3637.54	0.681429	1.17914	-0.728786	-0.45692	-0.731939	1.74434	-0.0126239	2.29939	0.693255	0.8328	1.04176	-0.81973	0.666804	-0.199669	-0.0799075	0.295914	-0.399768	-0.556515	-0.337646	-0.969226	-0.833104	-1.28359	-2.5361	1.45132	0.836061	1.11678	0.791203	0.0608296	-1.24005	-0.281085	0.795945	-0.279482	0.959479	-0.11408	-0.173443	0.574505	0.588897	0.654343	-0.506205	-0.405764	-0.553854	-0.443151	0.31539
3676.76	0.998236	0.00932455	9	511	0	-3623.94	-0.398579	0.309401	-0.232646	1.63835	0.643796	1.2183	-1.27329	1.75298	0.91285	0.891086	1.18565	-0.953087	-0.098341	0.219141	0.00641919	0.214993	-0.198626	-0.574747	-0.585936	-0.698078	-0.492969	-2.00639	-1.65551	3.23141	-0.608178	0.878946	0.906974	1.65052	-0.81359	-0.287544	0.14307	-0.440019	0.519908	-0.116643	0.116189	-0.0319119	0.158714	-0.608774	-0.189668	-0.215849	0.278252	0.616271	-0.572164
3676.8	0.989371	0.00932455	9	511	0	-3638.27	-0.104073	0.374655	0.539787	0.506571	2.13423	2.37572	-1.26712	0.543305	0.749624	0.932568	1.13538	-0.885018	0.458768	-0.344913	-0.106714	0.303432	-0.708839	-0.525895	-0.267588	-0.873013	-0.763186	-2.21828	-2.74912	3.18822	0.350507	-0.00374364	0.934569	-0.160341	-1.984	-0.113121	0.404267	-0.913033	0.355832	-0.385507	-0.0891071	0.83139	0.788617	0.0327372	0.0374745	0.199509	-0.799677	-0.415551	0.307367
3676.37	0.95007	0.00932455	9	511	0	-3640.27	-0.0892557	0.657175	-1.07596	0.108954	-0.0210059	1.32015	-0.893752	2.0862	0.96166	0.860855	0.763555	-0.837475	-0.14644	0.136787	-0.0322868	0.045775	-0.506719	-0.510403	-0.891064	0.187731	-0.674976	-1.47992	-0.91247	2.26383	0.108109	0.778155	0.776153	-0.0769363	-1.29585	0.0548396	0.132313	-1.60799	1.04956	0.876444	-0.257734	-0.227772	-0.00137866	-0.86678	-0.686398	-0.438328	0.781664	0.539535	-0.496954
3672.41	0.95637	0.00932455	9	511	0	-3633.17	1.07907	1.36993	-1.37	-0.652278	2.48482	2.73062	-1.03558	0.670158	0.773325	0.987443	1.36316	-0.668517	0.283317	-0.531536	-0.267777	0.174693	-0.697716	-0.297708	0.358766	-0.458038	-0.889425	-1.18511	-2.35343	1.43974	1.42406	-0.504869	0.932609	0.0738904	-2.00759	0.0139299	0.139226	-1.31654	0.532458	-0.251707	-0.1544	0.769743	0.533295	-0.173203	-0.230668	-0.159754	-0.3358	-0.549787	0.0481621
3659.44	0.935524	0.00932455	9	511	0	-3616.66	0.130631	0.236319	-0.873135	-0.131457	1.97669	1.25102	-2.65324	0.572748	0.865049	0.997814	1.06971	-1.0671	0.0954965	-0.338637	-0.0517224	0.177509	0.053331	-0.660254	-0.287744	-0.276131	-1.1169	-1.35065	-1.60679	2.20065	2.10686	0.433187	0.82285	0.519251	-1.35748	-0.170475	0.0650754	-0.945373	0.554045	-0.75613	-0.410436	0.474925	0.406199	-0.407365	-0.136684	-0.0208592	0.00836232	-0.691513	0.963017
3658.34	0.992015	0.00932455	9	511	0	-3618.84	-1.4587	0.607448	1.01877	2.54224	-1.37979	2.31686	0.262831	1.84645	0.946045	0.890897	0.545422	-0.770199	-0.133682	-0.15331	-0.315328	0.138558	-0.945774	-0.434164	0.384897	-0.366826	-0.791749	-1.16498	-3.05363	1.49233	-0.137869	1.11913	0.83035	-0.121148	-1.79523	-0.0602648	0.318824	-0.968803	0.38419	0.424956	0.668719	0.996872	1.34187	0.0783243	0.174981	-0.037261	-0.164872	0.555547	-1.21872
3661.58	0.94393	0.00932455	9	511	0	-3620.51	0.125643	2.09913	-0.228726	-0.0138548	1.53216	1.29834	-1.76799	0.930761	0.780435	0.820703	0.903489	-0.869215	0.244041	-0.0978661	-0.0293935	0.182517	-0.588613	-0.670086	-0.872794	-0.367434	-1.32638	-1.94977	-4.74063	3.25969	1.40475	0.427188	0.870548	0.034758	-1.59517	-0.178199	0.110447	-1.03395	0.849237	-0.112903	-1.0045	0.399413	-0.122659	-0.542251	-0.192603	0.23077	0.131053	-0.330586	0.52381
3663.89	0.928498	0.00932455	9	511	0	-3615.26	0.161279	0.276738	-0.789733	-0.0676957	1.17776	2.55153	-0.945583	0.713339	0.822101	0.959589	0.818698	-0.920251	0.166913	-0.302414	-0.0876129	0.0918822	-0.609942	-0.348141	-0.518414	-0.0886407	-0.859293	-1.29985	-1.42179	1.78096	1.10587	0.970871	0.802637	-0.0682098	-1.39727	0.00668723	0.0401649	-1.30089	0.821169	-0.374	-0.682848	0.309596	0.216812	-1.10215	-0.659776	-0.315538	-0.476243	-0.311381	-0.334049
3661.26	0.982203	0.00932455	9	511	0	-3617.76	0.11578	0.132846	-1.54976	-0.031037	1.10498	2.03239	-1.12851	1.08584	0.856187	0.961237	1.04327	-0.792907	0.113229	-0.263586	-0.0597399	0.068957	-0.388896	-0.550948	-0.60558	0.271269	-1.0272	-1.3742	-2.36403	1.88238	1.07161	0.386027	0.800922	-0.0824852	-1.66573	-0.126666	0.242984	-0.809405	1.27421	0.183805	-0.735163	-0.0100784	0.314864	-1.07975	-0.476048	-0.7575	-0.389717	-0.776169	-0.461772
3671.76	0.978497	0.00932455	9	511	0	-3625.71	0.0261674	1.73603	-0.452238	0.138801	1.42663	1.99306	-0.97109	1.28016	0.886078	0.957339	1.28685	-0.719567	-9.77E-06	-0.131382	0.0417444	0.0320268	-0.439205	-0.347517	-1.04952	0.278248	-0.811593	-2.10575	-1.74851	2.59974	1.1563	0.590335	0.792527	-0.212902	-1.32019	0.190554	0.273836	-2.11145	0.565783	0.38077	1.2455	0.639606	0.28248	0.528181	-0.290845	0.32622	0.173566	0.451495	0.400783
3669.75	0.997004	0.00932455	9	511	0	-3627.19	-1.27176	0.811034	0.39601	1.74929	1.0899	1.42134	-1.14788	1.66842	0.842763	0.799219	0.846295	-0.73504	0.273877	0.231326	-0.0603326	0.0989246	-0.543134	-0.399588	-0.696301	-0.106509	-0.989149	-1.52672	-1.87421	2.06587	1.43069	0.0485809	0.840571	-0.351101	-1.56426	0.0193165	0.271033	-1.44084	0.437453	0.443717	0.00481481	0.659472	0.81414	0.0668152	-0.414147	-0.122812	-0.044869	-0.598091	-0.12962
3681.07	0.859975	0.00932455	9	511	0	-3631.47	-0.785466	0.658439	0.576732	1.28421	1.36027	2.29796	-0.906055	0.970179	0.784507	0.905704	1.09235	-0.880801	0.308697	-0.126002	-0.180228	-0.093507	-0.670303	-0.339441	0.0965669	0.686285	-0.990499	-1.12147	-1.81325	1.13293	1.9477	0.649393	0.822252	-0.10477	-1.80501	-0.0329407	0.176975	-1.1871	0.481316	-0.516261	0.539167	0.718424	0.696281	0.264815	0.285683	0.169318	-0.490177	-0.360819	-0.269359
3664.77	0.911865	0.00932455	9	511	0	-3626.68	-1.93658	2.40493	0.527808	0.764694	-0.154388	1.10941	-0.831948	2.43184	0.849957	0.830713	0.755322	-0.936488	0.195829	0.0470913	-0.170743	0.114216	-0.541033	-0.63865	-0.133041	0.0617722	-1.18055	-1.04838	-1.42545	2.23017	2.34937	-1.26639	0.949267	-0.0412638	-1.77729	-0.0546606	0.0453736	-1.24359	0.235566	-0.80169	0.406749	0.72315	0.628612	-0.292362	0.120306	0.290214	-0.988413	0.0433261	0.239234
3665.64	0.814843	0.00932455	9	511	0	-3622.15	-0.729832	0.255885	0.460211	2.14262	1.65547	0.858585	-2.90745	0.522227	0.832718	0.912563	0.963001	-1.15596	0.326256	-0.403082	-0.0861678	-0.0205317	-0.388172	-0.780258	-0.313339	0.465176	-1.1024	-1.18346	-2.04962	2.3079	2.12409	0.304703	0.799427	0.290717	-1.24522	0.0540261	0.270364	-1.38522	0.449542	0.0116244	0.732221	0.861021	0.766861	0.225442	0.1871	0.217322	0.307388	-0.827813	0.00472377
3676.89	0.92129	0.00932455	9	511	0	-3624.64	-0.00249202	0.668838	-0.0596895	0.443743	2.30962	1.39481	-2.0288	0.758867	0.576792	0.787467	0.797415	-0.815978	0.827211	-0.0880039	-0.0728	0.00922293	-0.723106	-0.351792	-0.467617	0.327122	-0.949075	-1.49823	-2.40609	2.19709	1.87975	0.150155	0.767136	-0.148079	-1.02712	0.049014	0.128125	-1.8231	0.761205	0.356778	0.819203	0.371363	0.892563	0.44958	0.38183	-0.150848	0.107084	-0.250076	-0.720253
3676.87	0.946879	0.00932455	9	511	0	-3637.17	0.202976	0.237288	-1.44496	-0.318202	0.0311932	2.12775	-0.480834	1.26876	0.951458	0.96946	1.11429	-1.05396	-0.322772	0.136809	-0.175375	0.0191416	-0.558298	-0.55133	0.137258	0.219926	-0.647725	-1.18385	-2.01493	1.59188	0.00548496	1.04272	0.762995	0.0389046	-1.43672	-0.050814	0.208803	-1.30699	1.16114	-0.619248	-0.372117	0.35491	-0.30496	-0.823658	-0.866981	-0.613455	-0.363982	-0.07475	-0.116078
3668.95	0.954031	0.00932455	9	511	0	-3636.49	0.151393	0.126571	-0.648329	-0.264968	0.277838	2.25572	-0.457144	1.12154	0.846648	0.912748	1.34841	-0.914197	-0.15879	0.130358	0.0202264	0.266957	-0.0741139	-0.787328	-0.545007	-0.499841	-0.140614	-1.44215	-0.836748	2.43425	-1.37257	-0.00261603	0.899339	0.41079	-1.79669	-0.19376	-0.0270661	-0.785888	0.611595	-0.758726	0.381477	0.00892169	0.216766	-0.316339	-0.515135	-0.230554	-0.0677857	-0.343952	0.675065
3669.13	0.964908	0.00932455	9	511	0	-3629.56	0.139882	0.172804	0.888287	0.605747	0.340128	1.6083	-0.779444	2.103	0.881547	0.942955	1.3459	-0.742364	-0.299141	0.0613928	-0.25721	0.187418	-0.466805	-0.436486	0.630963	-0.451374	-0.453676	-1.19566	-1.28177	0.952376	-0.0236798	1.77975	0.8847	0.36667	-1.42501	-0.114128	0.478301	-0.927085	0.628814	0.3946	0.151704	0.641042	0.723187	-0.0595022	-0.13904	-0.248271	-0.273394	0.224374	-0.732201
3665.74	0.977607	0.00932455	9	511	0	-3629.61	0.353141	0.282598	0.491723	-0.803578	-0.243886	1.59538	-0.614616	2.12376	0.936561	0.791883	1.79557	-0.719202	0.0849501	0.0128636	-0.275493	0.16435	-0.520538	-0.558587	0.299993	-0.574696	-0.73912	-1.58151	-1.99357	2.36698	0.0936189	0.191358	0.867105	0.0193662	-1.52397	-0.0196713	0.345714	-1.13903	0.527635	0.688362	1.10467	0.233496	0.480687	0.0143837	-0.633044	-0.291453	-0.398405	-0.305123	-0.167943
3663.43	0.939406	0.00932455	9	511	0	-3621.9	0.0545971	0.0466875	-2.79302	-1.04563	0.0581295	2.24084	-0.54901	1.33081	0.892873	0.986792	0.904771	-0.987863	-0.255455	0.240637	-0.278727	0.107684	-0.679704	-0.641208	0.224354	-0.154677	-0.830486	-1.0737	-2.01702	1.32714	0.504174	0.203046	0.815316	-0.083625	-1.44897	0.119634	0.105006	-1.86265	0.647721	0.051229	-0.938187	0.677106	0.400536	-0.550615	-0.0862026	-0.25533	0.270808	0.820163	-0.693381
3656.96	0.935755	0.00932455	9	511	0	-3615.25	-0.023271	0.0478461	1.87346	0.252809	-0.529386	0.930711	-0.891024	2.67995	0.826758	0.993666	1.0457	-1.37274	0.240451	-0.420452	0.0521654	0.270622	0.102193	-0.775135	-0.851188	-1.1001	-0.976062	-1.41023	-0.910131	3.00286	1.96858	0.470392	0.964828	0.963047	-1.65953	-0.527532	0.816317	0.934788	0.580587	0.440811	0.551596	0.379339	0.45369	-0.537263	-0.160568	-0.318787	-0.220992	-0.883393	0.282488
3670.89	0.976068	0.00932455	9	511	0	-3612.92	-0.624029	0.818868	0.425479	1.08524	2.92292	1.88649	-1.71109	0.720769	0.755351	0.763559	1.91293	-0.629701	0.201454	0.402363	-0.0229454	0.29693	-0.830292	-0.468277	-0.500567	-0.850357	-0.430607	-1.04496	-2.49201	0.800119	0.0210598	0.912156	0.885715	0.62173	-1.41979	0.0133808	0.23568	-1.47483	0.384968	-0.103856	-0.571105	0.625419	0.42397	0.493598	-0.208787	0.201331	0.0756392	0.748712	-0.401723
3683.78	0.985122	0.00932455	9	511	0	-3634.11	0.425568	0.736399	-0.425325	-0.366164	-0.0284944	1.38025	-0.683734	1.7913	0.687334	0.844665	1.068	-1.11485	0.672858	-0.393801	-0.0821568	0.143348	-0.477455	-0.79983	-0.462428	-0.023925	-0.753541	-1.41811	-2.22296	2.37975	0.374967	0.913062	0.853594	0.351559	-1.52419	-0.134916	0.42687	-0.778039	0.182304	-0.286759	0.430585	0.724174	0.948658	0.964153	0.214366	0.201343	-0.557684	-0.050383	-0.31095
3675.62	0.948187	0.00932455	9	511	0	-3636.09	-1.09711	0.895291	1.1251	1.21309	0.81744	1.65758	-0.961111	1.00223	0.806619	0.84373	1.1444	-1.05501	0.123344	0.249508	0.00545343	0.191427	-0.229556	-0.616025	-0.664208	-0.557224	-0.675321	-1.64411	-1.85509	2.64059	0.526524	1.29877	0.91102	0.985958	-1.23221	-0.315764	0.403371	-0.269535	0.915181	-0.54637	-0.0621412	-0.0130352	-0.18088	-0.762856	-0.65586	-0.792884	0.0283419	-0.634354	0.649932
3681.07	0.623678	0.00932455	9	511	0	-3633.46	0.401068	0.638155	-1.12813	-0.612719	0.394417	1.27316	-0.849126	1.29716	0.548865	0.641422	0.88978	-1.22155	1.27649	-0.215698	-0.169255	0.222694	-0.443839	-1.07718	0.0208892	-0.55262	-0.571485	-0.638278	-1.51514	0.715334	0.0460551	-0.0468897	0.908275	0.407179	-1.42319	-0.0764614	0.456073	-1.11778	0.13343	0.135128	-0.340645	0.3694	0.618375	0.205112	0.0632594	0.297608	-0.300216	0.176966	-0.612381
3683.47	0.983221	0.00932455	9	511	0	-3643.83	-0.375581	0.878818	-0.413924	0.534289	-0.217783	1.77802	-0.259623	1.36879	0.651984	0.834413	0.79399	-1.37342	0.838015	-0.185336	-0.104364	0.308961	0.0840406	-1.17645	-0.170157	-0.628238	-1.03909	-0.778198	-1.234	1.28773	2.32756	-0.276801	0.888055	1.10519	-1.25601	-0.352849	0.438585	0.248485	0.27721	-0.0677145	0.610531	0.671749	0.47727	-0.212168	-0.00351617	0.166701	0.66567	0.278737	0.0684915
3679.06	0.787601	0.00932455	9	511	0	-3641.76	-0.614705	0.878273	-0.221648	0.96941	0.789167	1.55512	-1.10148	1.28903	0.897385	0.91548	0.774045	-1.07135	-0.0870206	0.0485909	-0.230938	0.0871282	-0.548032	-0.766617	0.189793	0.0740604	-0.649768	-1.12353	-1.4307	1.83707	0.189464	-0.514129	0.870403	0.298838	-1.59188	-0.0140857	0.244268	-1.39791	0.339605	0.16865	-0.196829	0.485884	0.839005	0.291939	0.175865	0.189822	-0.510417	-0.696573	-0.399501
3667.57	0.988623	0.00932455	9	511	0	-3630.91	-0.860988	0.66551	-0.62271	1.50846	1.33855	1.37061	-1.48902	1.01134	0.976168	0.904905	0.468315	-1.08609	-0.0844468	0.174354	-0.113508	0.032507	-0.386956	-0.669016	-0.194953	0.341642	-1.11036	-1.3415	-1.07522	1.78931	1.99751	1.58321	0.940307	0.419042	-1.66733	-0.0733402	0.247532	-1.15297	0.136438	-0.390415	0.0495574	0.465202	0.652381	0.315737	0.407201	0.340001	0.632367	-0.368613	0.281695
3670.02	0.987893	0.00932455	9	511	0	-3621.15	-0.442831	0.343269	-0.059274	0.948225	0.886096	1.50693	-0.667769	1.05689	0.679283	0.967208	1.49591	-1.12797	0.221722	-0.0250711	0.0113666	0.31611	-0.0599625	-0.87615	-0.639584	-0.580605	-0.606331	-0.827595	-3.49999	1.72515	1.0575	-0.976738	0.71358	0.868345	-0.774723	-0.0979882	0.442092	-0.90903	0.717975	0.409443	-0.128407	0.0907982	0.286786	-0.825174	-0.534596	-0.297427	-0.896779	-0.0713977	-0.371997
3654.59	0.995446	0.00932455	9	511	0	-3612.7	1.06395	0.575385	-1.71232	-1.29659	0.742596	1.81945	-1.1192	1.19961	0.874325	0.745128	1.35902	-0.895554	0.42617	-0.0363665	0.117392	0.176867	-0.238722	-0.569385	-1.20533	-0.736681	-0.956637	-1.35803	-2.026	1.65274	1.20412	1.28189	0.820023	0.618797	-1.18191	-0.259212	0.272138	-0.528132	0.626076	-1.42317	0.465794	-0.377085	-0.0819686	-0.17877	-0.395251	-0.915218	0.944614	0.00984803	0.641127
3666.42	0.978647	0.00932455	9	511	0	-3603.91	-0.313455	0.924972	-0.545896	0.558842	1.5224	1.95698	-0.969852	1.04023	0.912889	0.962359	1.00608	-0.784246	-0.29082	0.236112	-0.1618	0.39847	-0.856175	-0.546766	-0.0189297	-1.19963	-0.469557	-1.49416	-2.40053	1.59989	-0.300172	1.81337	0.878736	0.0242474	-1.81761	-0.0455924	0.324581	-1.03523	0.571018	0.864002	0.37805	0.755738	0.673227	-0.230942	-0.100235	-0.234989	-1.3931	-0.437251	-0.17027
3675.18	0.974077	0.00932455	9	511	0	-3625.53	-0.0862495	0.753718	-0.815955	0.416018	1.00243	2.31739	-0.603738	1.22974	0.912462	0.961613	1.09083	-0.746634	-0.293552	-0.0481592	-0.155138	0.38052	-0.634775	-0.588904	0.0439771	-1.06489	-0.431621	-1.51214	-1.78049	1.37886	-0.362792	1.99282	0.845943	0.263386	-1.57675	-0.166786	0.36631	-0.886556	0.550306	0.71288	0.496959	0.830858	0.782162	-0.379564	-0.349666	-0.144786	-1.36605	-0.461756	-0.163769
3678.88	0.998627	0.00932455	9	511	0	-3638.43	0.113817	0.230438	-0.656348	0.675393	0.0882719	1.65147	-0.633073	1.56306	0.700502	0.809946	1.05267	-1.01616	0.645385	-0.215315	-0.0631963	0.093137	-0.387611	-0.55517	-0.461485	-0.0884277	-0.876675	-1.49253	-1.35596	2.8254	1.65822	-0.138609	0.924529	0.402325	-1.66316	-0.108201	0.262815	-1.03029	0.411755	-1.44149	-0.305952	0.568646	0.724778	-0.000416505	0.0396655	0.0439379	0.709182	0.426563	-0.0484098
3674.1	0.785448	0.00932455	9	511	0	-3631.91	0.567641	0.391904	0.223231	-1.1516	-0.723886	2.07944	-0.23768	2.05355	0.69892	0.874716	0.994822	-0.893111	0.511339	-0.174696	-0.0352896	0.0493879	-0.489205	-0.466275	-0.637726	0.132213	-0.750002	-2.03757	-2.58325	2.56181	-0.0563324	0.735913	0.91372	0.137124	-1.87503	-0.0997852	0.13154	-1.08596	0.375027	-0.802036	0.288441	0.381202	0.801288	-0.202026	0.15671	0.13607	-0.500626	0.0514091	-0.892506
3668.51	0.92727	0.00932455	9	511	0	-3625.77	-0.369961	0.266276	-0.459679	1.99025	1.52298	1.35031	-1.61809	0.907296	0.891339	0.95499	0.736464	-0.934995	-0.306559	-0.0084431	-0.0514856	0.0195441	-0.837934	-0.342093	-0.799689	-0.042216	-1.05415	-1.4252	-2.33508	2.25335	1.99114	0.768851	0.76073	-0.166167	-1.2485	0.123881	-0.0024161	-1.8486	0.592832	0.683008	-0.084539	0.695116	0.637854	-0.0231776	-0.13904	-0.0754796	0.336876	-0.313865	0.420592
3677.81	0.991321	0.00932455	9	511	0	-3621.34	-0.517778	0.281465	-0.571083	2.58041	1.62575	1.35354	-1.76659	1.22541	0.918308	0.952592	0.780325	-0.829546	-0.10287	0.0714876	-0.121683	0.0633436	-0.909561	-0.317329	-0.388415	0.135709	-1.10301	-1.4324	-2.17088	1.89629	1.84202	0.880138	0.699439	-0.308735	-1.27143	0.139413	0.132477	-1.93276	0.809225	0.850455	-0.213284	0.57347	0.645413	0.0587007	-0.114521	-0.147849	0.214024	-0.103666	0.344091
3674.24	0.701095	0.00932455	9	511	0	-3635.91	-0.357917	0.260262	-0.569649	1.97602	2.44717	1.6174	-1.71362	0.225775	0.766838	0.92853	1.21393	-1.02921	0.0383835	0.000465022	-0.0704795	0.139591	-0.56712	-0.675656	-0.348261	-0.221519	-0.297643	-1.96548	-1.81744	2.95905	-0.703494	1.21833	0.729935	0.218649	-0.750196	0.0131598	0.13055	-1.43376	0.889118	0.191941	-0.429034	0.0345512	0.0712219	-0.323704	-0.429789	-0.285849	0.567605	0.59603	-0.305214
3666.41	0.987245	0.00932455	9	511	0	-3626.99	0.0563842	1.19959	-0.299689	-0.00402554	0.539641	1.33506	-1.2009	1.91577	0.58112	0.625098	0.746127	-0.585683	1.18806	-0.356203	-0.0829284	0.273592	-0.313823	-0.466898	-0.36031	-0.972101	-1.22477	-1.98391	-1.95367	3.15	2.63667	-0.192748	0.97401	-0.13312	-1.98304	-0.00714393	0.150914	-1.48721	0.198946	1.42042	-0.426941	0.937977	0.977468	0.0404151	0.0309454	0.564281	-0.434667	-0.078256	0.666245
3662.23	0.953104	0.00932455	9	511	0	-3618.65	0.294556	0.875995	-0.993588	0.0689897	1.26116	1.50637	-1.25999	1.108	0.615536	0.821607	0.709838	-1.01599	0.897778	-0.233982	-0.259972	0.309363	-0.711635	-0.616407	0.326743	-0.704936	-1.17819	-2.47466	-2.17331	3.92169	2.49689	1.71802	0.940077	-0.490446	-2.18359	0.0127893	0.168755	-1.59252	0.572262	0.814539	-1.16637	0.853429	0.627359	-0.0913688	-0.125091	0.378514	-0.127821	-0.254067	0.460582
3676.02	0.738661	0.00932455	9	511	0	-3622.12	-0.958432	0.907935	-0.122315	1.20842	2.59345	1.19863	-2.885	0.458744	0.761792	0.708975	0.838642	-0.579941	0.76187	-0.27927	-0.133862	0.220153	0.100965	-0.41738	0.000942953	-0.923102	-1.06873	-1.40321	-0.611066	2.57226	2.20462	-1.58737	0.879907	1.36925	-1.33591	-0.0840974	0.156646	-1.09008	0.392789	-0.122424	0.118745	0.309621	0.631609	0.083463	-0.0819028	0.0368794	0.232858	0.150465	0.420087
3679.43	0.987246	0.00932455	9	511	0	-3638.55	-0.581292	0.428936	-0.206301	1.6017	-0.141656	2.8594	-0.15577	1.40405	0.897685	0.965467	1.18397	-0.717782	-0.0962327	-0.0280742	-0.25487	0.415718	0.171221	-0.495654	0.374538	-1.32401	-0.685592	-2.11679	-0.137177	2.03959	0.642634	2.68989	0.651896	0.890125	-0.706119	-0.390558	0.576749	0.135207	0.526191	0.270445	0.493527	1.09085	0.987942	-0.494866	0.00156631	-0.0597511	-0.209887	-0.634155	-0.742911
3669.87	0.970353	0.00932455	9	511	0	-3635.72	0.00351098	0.295265	-0.110951	0.499922	0.977167	1.19984	-2.19113	1.82473	0.88149	0.926772	0.840246	-0.803636	0.131473	-0.322691	-0.0978191	0.209449	-0.0361098	-0.535078	-0.192773	-0.683757	-0.692576	-2.52768	-0.736579	4.44324	0.628498	-1.22492	0.818074	0.601836	-1.12186	0.0181432	0.0723427	-1.45918	0.480233	-0.323562	-0.125378	0.377366	0.309108	-0.401816	-0.17147	0.111779	0.833434	0.704421	0.55822
3680.6	0.843834	0.00932455	9	511	0	-3626.89	0.140688	0.516546	-0.349429	-0.0439379	1.75761	2.55793	-1.0521	1.09864	0.896199	0.959375	1.21582	-0.635184	-0.246501	0.0630262	-0.397077	0.137953	-0.368862	-0.401365	1.11495	-0.0165748	-0.930023	-2.13977	-1.3142	1.89159	1.92435	2.0698	0.854146	0.485103	-1.56382	-0.0425643	-0.0524138	-1.35852	0.472835	-0.272879	0.52126	0.835915	0.630932	-0.462747	-0.184019	-0.0397165	-1.08283	-0.375176	-0.592068
3679.66	0.836572	0.00932455	9	511	0	-3640.54	-0.208608	1.02764	-0.692606	0.412787	0.938463	1.27847	-1.30647	1.45666	0.700621	0.801875	0.683085	-1.07368	0.765261	-0.125603	-0.0835706	0.251503	-0.39717	-0.72965	-0.441923	-0.554883	-0.954991	-1.31842	-0.745893	2.54961	1.68427	-0.844677	0.769915	0.0490412	-1.28113	0.136865	0.130872	-1.8549	1.09552	-0.860476	0.0588869	-0.0215126	0.333519	-0.342931	-0.347101	-0.465859	0.929353	-0.206007	0.200994
3676.35	0.861393	0.00932455	9	511	0	-3627.14	-0.243948	0.519558	-0.737275	0.707924	1.93281	2.4108	-1.06245	0.969925	0.979188	0.946266	1.36362	-0.643582	-0.371101	0.0486184	-0.235261	-0.0989099	-0.576924	-0.287619	0.198262	0.588989	-0.876405	-1.36259	-1.49581	1.37336	1.21692	0.267312	0.855775	-0.213277	-1.74169	-0.0114219	0.173119	-1.36223	0.126265	1.15762	-0.27498	0.829511	0.889593	-0.113622	0.371939	0.459878	-0.470462	0.130791	-0.0640737
3681.55	0.984517	0.00932455	9	511	0	-3636.64	0.306321	1.14741	-0.94509	-0.0478131	0.0286354	1.48623	-0.245121	1.94617	0.740767	0.995761	0.930722	-1.15932	0.439431	-0.379255	0.15874	0.139192	-0.636409	-0.48497	-1.25137	-0.242276	-0.388645	-1.6517	-1.69177	2.52086	-0.339364	0.972574	0.744401	-0.154095	-1.32999	0.120037	0.371902	-1.73847	0.804955	-0.178832	-0.296591	0.419896	0.326504	0.222211	-0.00694344	-0.64471	0.0926287	0.161038	-0.324843
3671.38	0.915875	0.00932455	9	511	0	-3627.98	-0.878337	0.637835	-0.78486	1.67887	2.42885	1.83639	-1.71027	0.837777	0.906398	0.75721	0.460409	-0.64759	0.189029	0.287722	-0.420681	0.231496	0.161681	-0.554369	1.17233	-0.594395	-1.08033	-0.789499	-0.546044	0.432696	2.27412	0.540425	0.882517	0.781664	-1.53772	-0.116789	0.529566	-0.71812	0.490454	0.228279	-0.0635698	0.890937	0.378435	-0.65111	-0.333475	-0.222132	0.0145847	-0.0655322	0.371073
3673.01	0.984232	0.00932455	9	511	0	-3632.72	-0.552892	1.99653	-0.37037	0.369721	0.572608	1.66875	-0.808922	1.75419	0.926288	0.969031	0.476769	-0.730087	-0.010209	-0.381014	0.118717	0.147421	0.286718	-0.447958	-1.09853	-0.369337	-0.505085	-2.40656	0.851483	3.67128	0.0502359	-0.586651	0.806872	0.888465	-1.16508	-0.048144	0.330705	-1.08868	0.789746	0.143306	-0.00244384	0.143278	0.408432	-0.618039	-0.601517	-0.603487	0.565082	-0.902346	-1.2169
3677.51	0.863188	0.00932455	9	511	0	-3625.53	0.0959966	0.0898727	-1.20793	0.681888	-0.484006	3.07292	-0.044957	1.47438	0.70306	0.836946	1.1101	-0.740246	0.497819	0.0845129	-0.403389	0.182342	-0.925368	-0.524879	1.23014	-0.222942	-0.504292	-1.63208	-1.79261	1.70733	0.0248773	0.975085	0.810186	-0.178563	-1.63963	0.0364391	0.307369	-1.3962	0.697415	0.63656	-0.175431	0.193625	0.450827	-0.294993	-0.179934	-0.156886	0.313475	0.461687	0.0143522
3671.62	0.992094	0.00932455	9	511	0	-3641.34	-0.351597	0.770785	0.294281	0.559866	-0.417226	1.28901	-0.757623	2.28736	0.892849	0.946102	0.877281	-1.02793	-0.146336	-0.093254	-0.148843	-0.0201397	-0.370995	-0.622551	-0.321884	0.46619	-1.0934	-0.791704	-2.30585	1.54461	0.944349	-0.840802	0.925248	-0.0495279	-1.81885	-0.059712	0.182445	-1.30674	0.376131	-0.0892646	-0.129774	0.960219	0.585125	0.113459	0.0885044	0.284416	-0.702747	-0.190705	0.283705
3671.58	0.893153	0.00932455	9	511	0	-3630.87	-0.0380059	0.707661	-0.843609	0.246914	0.804338	1.47399	-0.907741	1.61124	0.915318	0.932824	1.08473	-0.940066	-0.156088	0.174178	0.0397466	0.190191	-0.734594	-0.682547	-0.919994	-0.264457	-0.784654	-1.50172	-2.16941	1.85401	0.974888	1.2436	0.710091	-0.0701869	-1.15551	0.0698645	0.230836	-1.74148	1.03638	0.0769721	-0.452267	-0.325503	0.4378	-0.53184	-0.244092	-0.447008	0.59561	-0.355091	0.295132
3675.07	0.939621	0.00932455	9	511	0	-3629.35	-0.174167	0.779427	-0.573196	0.384629	0.727433	1.59918	-0.892017	1.30736	0.637018	0.758059	1.00634	-1.02541	1.13171	-0.226619	-0.205897	0.23258	-0.195747	-0.637319	0.249238	-0.561239	-0.590233	-1.24284	-1.41194	2.17028	0.342317	-0.476848	0.921494	0.854831	-1.49349	-0.0768515	0.263485	-1.07719	0.216269	-0.156311	0.913731	0.513933	0.562345	-0.0081574	0.247149	0.529151	-0.930736	-0.137094	-0.507065
3670.42	0.938873	0.00932455	9	511	0	-3640	-0.146992	1.09124	0.0278751	0.480358	0.696908	1.58197	-1.00481	1.1538	0.55288	0.629839	0.882706	-0.941325	1.2579	-0.305309	-0.157807	0.192002	-0.40537	-0.729497	-0.0489221	-0.487918	-0.548655	-1.27691	-1.49911	2.2252	-0.109777	0.451535	0.930545	0.915082	-1.25881	-0.14102	0.317948	-0.923445	0.303954	-0.257359	0.643375	0.533182	0.465972	0.18262	0.0843994	0.400986	-0.965363	-0.243793	-0.328384
3663.3	0.99774	0.00932455	9	511	0	-3626.78	-0.0998552	0.0790897	0.250436	0.685132	0.85463	1.03214	-1.58995	1.61063	0.748626	0.832118	1.25008	-1.13966	0.333634	0.242033	0.0211538	0.104135	-0.310272	-0.741807	-0.872032	-0.214805	-0.605874	-0.958572	-1.10506	1.31097	0.434979	0.330204	0.966651	0.357295	-1.78565	-0.176447	0.293084	-0.527897	0.302559	-0.25077	-0.778915	0.422604	0.907513	0.158893	0.149406	-0.022949	0.622878	-0.0124187	-0.0235144
3668.47	0.988522	0.00932455	9	511	0	-3615.58	-0.519259	0.446953	-0.965297	1.90203	-0.578801	0.922341	-0.00924488	2.85817	0.73114	0.686818	0.932982	-1.05976	0.780048	-0.212989	0.0486338	0.23075	-0.814103	-0.665956	-0.968233	-0.72188	-0.696748	-1.41398	-2.34071	3.64301	0.0426999	-0.241068	0.95339	0.0967128	-1.91438	0.0228087	0.409931	-1.24841	0.298602	0.680968	0.41049	0.596299	0.714792	-0.215257	0.369297	-0.0729261	-0.393713	-0.254014	0.192435
3671.15	0.877264	0.00932455	9	511	0	-3620.96	0.371819	0.417411	-2.18585	-0.393458	3.68915	2.25651	-1.87068	-0.601131	0.886275	0.9276	1.00127	-1.12406	-0.182014	0.0372271	-0.138803	0.186868	-0.546961	-0.694761	-0.0894704	-0.539279	-0.63328	-1.23421	-2.9418	2.44256	-0.176999	0.222463	0.910764	0.701835	-1.39468	-0.226376	0.365526	-0.479844	0.417311	-0.332609	-0.268337	0.452665	0.524233	-0.263461	-0.158571	0.0865151	-0.215935	0.158587	0.0422497
3658.37	0.945981	0.00932455	9	511	0	-3610.7	0.399667	0.434079	-1.99719	-0.449248	2.95752	2.20932	-1.75425	-0.179306	0.924134	0.931812	1.06161	-1.08906	-0.0324418	-0.0350589	-0.229205	0.158388	-0.626859	-0.612505	-0.02838	-0.349677	-0.696842	-1.35494	-2.73518	2.58774	-0.540157	0.00703514	0.891043	0.783618	-1.1373	-0.254604	0.282179	-0.366877	0.409515	-0.605918	0.0198942	0.304494	0.586217	-0.337849	-0.144668	0.0135113	-0.420268	0.351087	0.263347
3659.62	0.963076	0.00932455	9	511	0	-3609.47	-0.467889	0.412737	0.0615621	1.63876	1.56198	1.73632	-1.35889	1.09465	0.574616	0.63183	0.821853	-0.615097	1.10373	-0.326299	-0.083989	0.211041	-0.375472	-0.489367	-0.483058	-0.599924	-0.939789	-1.30918	-2.22476	1.48028	0.670463	1.04134	0.95809	0.332407	-1.53783	-0.191688	0.471374	-0.74945	0.55973	0.29088	-0.0516028	0.376848	0.182955	-0.536877	-0.203903	-0.157408	-0.499997	-0.782156	-0.308062
3666.7	0.980952	0.00932455	9	511	0	-3608.82	-0.211366	0.287381	-0.305585	1.4896	1.48573	1.44597	-1.86733	1.72868	0.71276	0.701648	0.835646	-0.563727	0.953959	-0.331006	-0.110157	0.181009	-0.229603	-0.342652	-0.343862	-0.48428	-0.77196	-1.52983	-1.13931	1.39593	0.936674	2.12279	0.915375	0.637948	-1.81976	-0.235961	0.370911	-0.274819	0.750328	0.242377	0.1866	0.780722	0.164209	-0.343907	-0.0314836	-0.0266031	-0.340952	-0.493227	-0.153061
3667.26	0.974539	0.00932455	9	511	0	-3626.76	-0.203573	0.612984	-1.31882	0.422052	2.95661	1.56124	-2.1923	0.593201	0.621641	0.730482	1.01727	-0.613177	1.1217	-0.564145	-0.0775284	0.223863	-0.269593	-0.489114	-0.161055	-0.716861	-0.562953	-1.82788	-1.37374	1.57979	0.136298	2.28253	0.907717	0.467871	-1.60958	-0.403602	0.362072	0.175068	0.396455	0.170545	0.374931	0.707437	0.504367	-0.0151059	-0.105676	0.243013	-0.754962	-0.689753	-0.289323
3669.5	0.985701	0.00932455	9	511	0	-3623.16	-0.175755	2.14752	-0.075106	0.12821	0.464915	1.52555	-0.788346	1.48173	0.874992	0.870096	1.13126	-1.03698	-0.0766594	0.358958	-0.0457951	-0.0646123	-1.04603	-0.423018	-0.783642	0.46316	-1.27533	-0.99922	-4.52708	2.301	1.56127	-1.82594	0.845751	0.233795	-1.3716	-0.0123755	0.0338526	-1.47533	0.64279	-0.210543	-0.0459229	0.048486	0.83393	0.0361133	0.034964	-0.290677	0.316648	0.0557839	0.304426
3669.95	0.987654	0.00932455	9	511	0	-3623.49	-0.27474	0.140329	-1.402	1.03833	1.76646	1.73921	-1.72869	0.378328	0.783348	0.788262	1.15452	-0.833966	0.823623	-0.487193	-0.0492325	0.188002	-0.101952	-0.639672	-0.541589	-0.503862	-0.353857	-1.75231	-0.115752	2.33982	-0.523928	2.60609	0.797957	0.537673	-1.39066	0.0347296	0.375675	-1.44355	0.340044	-0.178058	0.896401	0.851675	0.633601	0.276291	-0.128335	0.264039	-0.576828	-0.608464	-0.783194
3673.65	0.991872	0.00932455	9	511	0	-3637.57	0.266064	0.631358	0.290054	0.155542	-0.475705	1.46791	-0.273193	1.90397	0.87532	0.921161	1.51502	-1.11497	-0.258233	0.0320621	-0.14215	0.200111	-0.837476	-0.746669	-0.14122	-0.530477	-1.17188	-1.34319	-3.91082	2.36021	1.98472	1.22329	0.915662	0.233287	-1.89075	-0.196719	0.42301	-0.612962	0.529156	-0.0411671	-0.357272	0.41837	0.371561	-0.377147	-0.488061	-0.787943	0.286297	0.30066	0.721913
3671.08	0.984267	0.00932455	9	511	0	-3635.06	-0.0571079	0.419069	-0.796503	0.791566	0.248759	1.25487	-0.564359	1.73631	0.855166	0.97067	1.62132	-1.09204	-0.0319367	-0.388069	0.0725974	0.0711006	-0.536998	-0.61857	-0.999186	-0.072514	-0.803897	-1.27533	-4.28474	2.32652	0.521331	0.455636	0.841204	-0.00565906	-1.6926	-0.406879	0.265024	0.0568276	0.849482	0.302098	0.0264343	0.388665	0.34265	-0.208402	0.0314077	-0.23272	-0.72954	-0.99821	-0.525327
3673.15	0.920218	0.00932455	9	511	0	-3632.93	-0.0342719	0.333924	-1.3357	0.771805	1.37262	2.12088	-1.24752	0.773849	0.909316	0.818756	0.872743	-0.800885	0.0571428	0.0931933	-0.386616	0.375754	-0.600843	-0.457658	0.666908	-1.15337	-0.796843	-1.73614	-2.02656	2.8865	-0.0576998	0.267499	0.785976	0.0168289	-1.24276	-0.354523	0.454649	-0.19518	0.815725	0.030437	-0.418577	1.16311	0.434419	-0.060209	-0.144402	0.429883	0.104487	0.0195395	-0.274864
3668.26	0.979173	0.00932455	9	511	0	-3629.61	-0.0096102	0.0419264	-1.73416	1.28871	1.33405	2.66383	-0.799879	0.752747	0.70493	0.830047	0.967039	-0.888596	0.48476	0.229215	-0.413367	0.35534	-0.814343	-0.668588	0.927964	-0.739699	-0.838547	-1.51147	-1.37767	1.77774	1.19132	1.15377	0.805243	0.414286	-1.19659	-0.4744	0.259163	0.427243	0.302014	-0.929932	0.961136	0.733072	0.565498	-0.0534526	0.0402657	0.0508107	-0.72531	0.267699	0.472302
3675.86	0.954888	0.00932455	8	255	0	-3639.61	-0.0500998	0.11594	-2.72646	0.324671	0.590038	1.93859	-0.884741	1.15474	0.767201	0.738408	0.928676	-0.844144	0.679452	0.0959616	-0.36449	0.249098	-0.66094	-0.533773	0.506679	-0.712949	-0.756262	-1.59053	-1.667	2.21351	-0.043916	1.22046	0.804088	0.368587	-1.16678	-0.399707	0.435821	0.2365	0.626856	-0.468691	0.828177	0.745998	0.80286	-0.318252	-0.0231346	0.0278205	-0.131189	0.960447	0.567909
3676.57	0.899208	0.00932455	9	511	0	-3630.91	-0.0855797	0.207288	-0.13352	1.7834	0.844869	0.837577	-1.67316	1.65216	0.765795	0.88112	1.19844	-1.09815	0.138584	-0.240448	-0.00516864	0.195887	-0.614359	-0.775908	-0.703308	-0.429027	-0.71874	-1.53224	-1.82427	3.05406	0.932267	1.03508	0.605352	0.403776	-0.526467	-0.359931	0.195418	-0.0917901	0.603483	-0.0130557	-0.393543	0.391378	0.355358	-0.0624829	-0.447443	-0.113426	-0.765399	-0.642275	-0.510609
3677.03	0.997455	0.00932455	9	511	0	-3625.84	0.336168	0.568722	-1.18356	-0.230535	-2.92924	2.4406	0.737936	2.69458	0.852495	0.810906	0.795042	-0.796866	0.11333	0.256878	-0.0689357	0.302977	-0.396722	-0.572256	-0.610412	-0.793836	-0.644062	-1.78163	-1.17159	2.14726	0.129579	1.04808	0.872385	0.0785286	-1.7025	-0.213854	0.343646	-0.519157	0.454856	-0.262458	0.436082	0.723168	0.486045	-0.0275564	0.115038	-0.112621	0.55519	-0.328045	0.231675
3670.36	0.995399	0.00932455	9	511	0	-3631.43	-0.468221	1.44011	0.321464	0.526281	2.92406	1.13348	-3.18636	-0.390815	0.698378	0.824887	1.36999	-1.11171	0.594356	-0.0922214	-0.250675	0.198819	-0.69281	-0.705395	0.291766	-0.344267	-0.922231	-2.24877	-1.89064	4.012	1.54291	1.70716	0.474938	0.488088	-0.167383	-0.406801	0.339976	0.0757068	0.936878	-0.603294	-0.191156	0.244588	0.562827	-0.0656244	-0.502041	0.0854193	-0.952045	-0.273069	-0.378799
3674.84	0.887243	0.00932455	9	511	0	-3623.72	0.136531	0.0945026	-1.20661	1.04079	2.91287	1.88784	-2.2825	-0.435522	0.828386	0.76969	0.884801	-0.971081	0.332021	-0.165076	-0.173697	0.20154	-0.553911	-0.550422	-0.20481	-0.696959	-0.953458	-1.15628	-1.98269	2.10838	0.689425	1.05524	0.771996	0.151253	-1.38796	-0.311571	0.489409	-0.0838826	0.938204	-0.43891	-0.0438886	0.332731	0.124693	-0.129261	-0.359621	-0.436874	0.0667179	0.0244049	0.49334
3683.85	0.971747	0.00932455	9	511	0	-3639.46	0.247464	0.353546	-0.259912	-0.1333	0.556556	1.5796	-0.726185	1.04133	0.634034	0.676644	1.43867	-1.07725	0.820698	0.00665011	-0.0651788	0.0112882	-1.01704	-0.645451	-0.641349	0.172779	-0.346353	-1.93292	-2.3201	3.24011	-1.06789	2.45541	0.966848	0.310798	-1.76546	-0.186181	0.262629	-0.755649	0.736254	0.0674983	0.0786918	0.53617	0.720936	-0.379719	-0.348508	-0.298143	-0.461277	-0.268868	-0.380883
3679.24	0.741637	0.00932455	9	511	0	-3645.57	-0.189245	0.282251	0.118986	1.48358	0.321469	1.41395	-0.938261	1.86344	0.884738	0.948713	1.17652	-0.958016	0.188042	-0.309774	-0.185168	0.22309	-0.634798	-0.63523	0.00905843	-0.662025	-0.515453	-1.96224	-2.22016	3.21419	-0.863808	0.501036	0.861963	0.318426	-1.57497	-0.197928	0.476339	-0.448166	0.707065	-0.461943	-0.0869554	0.389491	0.0394263	0.155709	-0.425105	-0.466042	-0.0428598	0.0830037	0.252755
3676.38	0.988231	0.00932455	9	511	0	-3636.32	0.305024	0.833241	-1.22886	-0.42744	2.10692	0.81958	-3.30612	0.899734	0.891024	0.819762	0.945217	-0.747991	-0.0636743	0.137462	-0.0816753	0.130159	-0.956177	-0.513511	-0.400718	-0.221828	-1.03216	-1.55168	-2.8981	1.81184	1.55718	2.0863	0.937211	-0.00565685	-1.73748	-0.348872	0.432573	-0.256446	0.69029	-0.110389	0.517537	0.303043	0.296465	-0.343515	-0.0973178	-0.0477375	-0.191012	-0.804491	-0.12638
3673.27	0.979183	0.00932455	9	511	0	-3634.43	-0.0863375	0.682774	-1.17348	0.754507	2.41517	2.81095	-1.25889	0.0700545	0.961493	0.89989	0.648536	-1.13937	-0.0503176	-0.12741	-0.291628	0.153711	-0.567497	-0.549607	0.358391	-0.508977	-0.780127	-2.01686	-1.80707	3.5376	-0.0981777	1.41586	0.772029	0.0133761	-1.27911	-0.168115	0.221037	-0.875292	0.804498	-0.632341	-0.287994	0.415716	0.274892	0.304889	-0.381514	-0.254671	-0.304012	0.23487	0.361659
3676.75	0.991091	0.00932455	9	511	0	-3626.23	0.0980169	0.205518	0.843028	-0.360481	0.208318	0.600341	-1.13482	2.65416	0.660487	0.752119	1.88422	-1.25141	0.53882	-0.0559644	0.0300594	0.218567	-0.425157	-1.00757	-0.892279	-0.539413	-0.849739	-1.21175	-4.33908	3.03337	1.31041	0.134382	0.874426	0.334782	-1.43335	-0.156163	0.371294	-0.575064	0.457935	0.223321	0.832149	0.63405	0.623013	-0.336919	-0.000503333	0.109319	-0.221634	-0.531188	-0.307843
3672.53	0.906223	0.00932455	9	511	0	-3639.43	-0.5841	0.50524	-0.337179	1.16088	0.984904	2.97053	-0.687829	0.45454	0.967999	0.95261	0.821669	-1.05998	-0.117697	-0.43396	-0.302164	-0.00129983	-0.77615	-0.617801	0.153442	-0.0333451	-0.898243	-1.39815	-2.36338	2.20268	0.220144	0.939713	0.914353	0.151958	-1.70934	-0.101586	0.270405	-0.909043	0.695127	-0.211205	-0.842246	0.353246	0.190074	-0.333274	-0.331915	-0.329726	0.042077	0.242123	0.00051354
3675.17	0.925854	0.00932455	9	511	0	-3637.03	0.453944	0.658887	-0.251157	-0.351119	0.713125	0.827915	-2.40791	2.38682	0.899218	0.834298	1.47862	-0.870942	0.0715986	0.00965954	0.0244914	0.157561	-0.285676	-0.509956	-0.942732	-0.316054	-0.808819	-1.72929	-1.51324	3.10662	0.775597	0.422747	0.802561	0.103069	-1.49319	-0.085965	0.241346	-1.3614	0.73445	-0.0757546	0.583209	0.531616	0.638535	0.00617794	-0.222577	-0.0253073	-0.321027	-0.446849	-0.0144743
3678.46	0.867435	0.00932455	9	511	0	-3640.44	-0.679532	1.03925	-0.500799	0.7365	-0.105236	3.03831	-0.217121	0.662631	0.9156	0.903495	0.607686	-1.47411	0.0547653	-0.162745	-0.240912	0.160355	-0.424445	-0.824178	0.0527061	-0.561008	-0.724061	-1.31907	-1.53818	2.507	-0.265806	1.31146	0.802622	0.23482	-1.19341	-0.219552	0.565626	-0.571685	0.41341	-0.168401	-0.202378	0.323837	0.543555	-0.125777	0.324217	-0.201191	-0.725828	-0.117538	-0.159465
3676.45	0.916623	0.00932455	9	511	0	-3639.59	0.157221	0.691248	-0.353833	-0.189641	1.13138	0.865805	-2.03593	1.98681	0.680595	0.837484	1.20577	-0.950394	0.552125	-0.057837	0.0796535	0.275018	-0.172904	-0.591132	-0.910461	-0.763702	-0.871894	-2.14945	-1.5888	3.83758	1.84921	-0.244747	0.945275	0.452409	-1.63751	-0.114508	0.776327	-0.70084	0.584083	0.418229	-0.141307	0.508284	0.293284	-0.293851	-0.159276	-0.444912	-0.610499	-0.0418358	-0.461552
3680.82	0.934681	0.00932455	9	511	0	-3634.19	-0.366832	0.224022	-0.823551	1.50872	0.767921	2.81013	-0.556834	0.685729	0.912458	0.960567	0.913014	-0.94004	-0.301753	-0.0795144	-0.204177	0.123231	-0.632292	-0.714744	0.223284	-0.0339675	-0.649734	-1.15041	-1.63845	1.77079	0.378779	0.179193	0.802029	0.338513	-1.55857	-0.140691	0.142544	-1.01964	0.515951	-0.797204	0.116996	0.473095	0.591846	-0.132328	-0.379727	0.0816548	0.149906	-0.121413	-0.0130815
3677.67	0.999923	0.00932455	9	511	0	-3647.22	-0.0141866	0.234955	0.631484	0.787215	0.424723	1.78455	-0.825107	1.47054	0.912533	0.853304	1.52332	-0.803551	-0.101769	0.271477	-0.229643	0.231075	-0.435844	-0.610462	0.351413	-0.52384	-0.959897	-1.71836	-1.79208	2.44017	1.76712	0.963095	0.934113	0.326241	-2.02827	-0.0923501	0.298469	-1.15145	0.430117	0.545515	-0.253791	0.597986	0.536888	-0.210026	0.174014	0.230762	-0.529935	-0.131825	0.213332
3671.94	0.860998	0.00932455	9	511	0	-3634.71	-0.000711702	0.141553	-0.424477	0.365141	2.22201	2.1464	-1.58027	0.277068	0.791825	0.971092	0.950441	-1.21405	0.269929	-0.16294	-0.00580913	0.175741	-0.30665	-0.831349	-0.824605	-0.0305914	-0.913336	-2.17538	-2.1315	3.93515	0.863373	-0.691945	0.950933	0.0724664	-2.12752	-0.00823876	0.134427	-1.32981	0.386845	-0.0266185	0.133353	0.598961	0.396076	-0.0531262	-0.115735	0.082529	0.424292	0.501252	-0.408432
3679.46	0.970805	0.00932455	9	511	0	-3630.19	-0.254185	0.648396	-0.660793	0.575665	1.58611	1.4021	-1.44224	1.43168	0.815295	0.955349	1.41733	-0.750428	0.243547	-0.425941	-0.171364	0.00911123	-0.610493	-0.429391	0.00791566	0.295988	-1.00073	-1.52284	-3.25811	1.67364	1.49492	1.33867	0.857084	0.241807	-1.60311	-0.0456361	0.227162	-1.14633	0.801618	0.0174704	-0.479872	0.450106	0.6277	-0.369593	-0.230372	-0.0544961	0.694499	-0.024822	-0.0922955
3675.78	0.999408	0.00932455	9	511	0	-3635.04	-0.230413	0.299352	0.701327	1.29847	0.772889	1.51947	-0.762929	1.88028	0.667119	0.688182	1.43731	-0.697574	0.567339	0.422976	0.0707328	0.0711198	-0.682012	-0.462355	-0.897859	0.18048	-0.5276	-1.29652	-2.59592	1.4274	0.237132	0.770248	0.829836	-0.368073	-1.56118	0.0962063	0.294301	-1.5906	0.639528	0.726632	0.835531	0.389666	0.713635	-0.162859	-0.2077	-0.409547	-0.363378	0.735518	-0.378672
3690.38	0.999258	0.00932455	9	511	0	-3643.31	-0.153838	1.13523	-0.313343	0.312517	1.21385	1.1628	-1.33457	1.93237	0.741361	0.872933	1.37103	-0.806081	0.264807	0.0144971	0.09877	0.0515394	-0.663681	-0.416362	-1.07335	0.0902802	-0.598715	-1.0924	-2.4871	1.53737	0.400448	-0.290436	0.875899	-0.0124307	-1.50966	0.110479	0.304032	-1.68984	0.667487	-0.012854	-0.407874	0.460147	0.57278	-0.337797	-0.0873401	-0.672968	0.144182	0.361779	0.209721
3680.47	0.968635	0.00932455	9	511	0	-3648.71	-0.2419	0.187255	-0.00245315	1.73033	-0.354259	2.47788	-0.399669	1.27228	0.863351	0.900249	0.9035	-0.941068	0.149535	-0.122962	-0.37732	0.134106	-0.454395	-0.550743	0.765199	-0.189018	-1.01713	-1.95136	-1.05958	2.88788	1.99647	1.33415	0.871317	0.216441	-1.65414	-0.125719	0.119534	-0.893467	0.466787	0.496056	0.480339	0.312454	0.754954	0.444575	-0.00459644	0.31847	-0.806113	0.00491563	0.275837
3670.31	0.990048	0.00932455	9	511	0	-3631.79	1.12243	1.25372	-0.889614	-0.658489	0.615823	1.10123	-1.0779	1.99736	0.724876	0.9345	1.203	-1.05468	0.403489	-0.356084	0.0675386	0.112565	-0.273726	-0.561826	-0.988185	-0.149069	-0.691197	-0.958024	-2.2636	1.71638	0.90785	-0.562411	0.87179	-0.0921378	-1.72462	-0.139713	0.291411	-0.962028	0.00347137	-0.055449	-0.755171	1.63276	1.46647	-0.20437	0.469856	0.494962	0.304291	-0.229041	-0.715525
3667.79	0.994022	0.00932455	9	511	0	-3631.57	-0.15848	0.643323	-1.09564	0.378966	0.65318	2.58996	-0.57167	0.741447	0.92119	0.955078	1.06388	-1.07159	0.0259272	-0.0567795	-0.082974	0.205104	-0.542461	-0.545448	-0.603194	-0.509177	-0.766019	-1.61592	-2.4851	2.33635	-0.314413	1.87555	0.859854	0.201613	-1.60249	-0.238466	0.232474	-0.457698	0.73148	-0.590393	0.322937	-0.130885	-0.169536	0.580884	-0.294374	-0.331943	-0.429968	-0.519513	1.07437
3663.01	0.872518	0.00932455	9	511	0	-3628.07	-0.335973	0.270539	-0.349282	0.908188	-0.0431195	0.590119	-1.16975	3.12734	0.857597	0.860929	0.713401	-1.14058	0.00598865	0.0163626	-0.0911051	0.0279663	-0.606607	-0.367849	-0.372863	0.0653112	-0.702211	-1.30255	-1.99295	3.24789	0.504731	0.107702	0.895329	-0.186033	-1.82969	-0.20344	0.472527	-0.585867	0.741183	0.140019	-0.716577	0.181455	0.79248	-0.817684	-0.333344	-0.184351	-0.0434828	-0.192488	-1.16012
3665.82	0.976159	0.00932455	9	511	0	-3624.42	-0.034546	1.48593	-0.795197	0.128648	1.44283	1.52787	-1.11699	0.496837	0.833743	0.95727	0.708798	-1.39122	0.268915	-0.154449	-0.140694	0.18203	-0.823245	-0.90605	-0.202239	-0.298367	-0.542456	-2.06899	-2.49824	3.481	-0.349463	2.69986	0.612916	0.123808	-0.828801	-0.259713	0.460862	-0.328582	0.633738	-0.179357	-0.316435	0.920053	0.383492	-0.00813498	0.0887778	-0.119678	-0.482287	-0.309826	1.0188
3661.15	0.505844	0.00932455	9	511	0	-3613.53	-0.363308	0.414705	-0.546206	1.096	-0.45851	1.48414	-0.207715	2.58919	0.677451	0.816557	0.684155	-0.793921	0.632108	-0.0899499	0.0181881	0.110721	-0.296509	-0.582416	-0.895291	0.150515	-0.765728	-1.31001	-1.55168	2.09104	0.744267	-1.2609	0.928079	-0.157088	-1.80664	-0.118992	0.291745	-1.00394	0.644059	0.116689	0.462165	0.233815	0.886679	-0.652531	-0.451779	-0.336362	0.127429	-0.0758872	-0.958606
3665.64	0.988465	0.00932455	9	511	0	-3623.36	0.543332	0.350819	-1.19759	-0.974568	0.287941	2.33225	-0.315445	1.72877	0.705164	0.901562	1.27938	-0.693041	0.240282	-0.0195562	-0.0220649	0.191178	-0.62691	-0.435989	-0.690389	-0.228797	-0.840379	-2.31655	-3.32576	2.0951	1.45845	2.77456	0.763384	-0.0887882	-1.30917	-0.0316588	0.12203	-1.48701	1.11954	0.0641597	-0.527502	0.298884	-0.308296	-0.334167	-0.675862	-0.520876	0.248155	-0.382886	0.0139971
3669.89	0.998518	0.00932455	9	511	0	-3627.03	-0.227426	0.783109	0.167536	0.610375	0.889536	1.45473	-0.80107	1.43792	0.656814	0.665453	1.8101	-0.691514	0.581013	0.193053	0.0477875	0.0532444	-1.25567	-0.444595	-0.830291	-0.182006	-0.403557	-1.46575	-3.49988	2.60435	-0.266125	-0.650856	0.858556	0.163407	-1.43733	0.0977964	0.148849	-1.7812	0.938307	-0.355106	0.668321	0.471007	0.16856	-0.0687679	-0.169788	-0.463808	-0.264488	0.0844118	0.727694
3671.13	0.955448	0.00932455	9	511	0	-3625.1	0.546886	0.370416	-2.21103	-0.641152	0.378148	1.48319	-0.702085	2.19977	0.661877	0.82952	1.08715	-0.75331	0.735914	-0.497304	-0.0495977	0.114336	-0.589326	-0.399682	-0.659307	-0.230502	-1.00772	-1.30707	-1.84602	1.29232	1.84957	1.57226	0.834794	-0.0515602	-1.27511	-0.0374579	0.0732049	-1.32284	1.32708	0.18845	-0.217837	-0.142592	-0.103355	-0.0287779	-0.396398	-0.3136	0.0601476	0.18946	-1.28177
3670.47	0.921524	0.00932455	9	511	0	-3625.26	-0.18177	0.415461	0.807254	0.955889	2.00311	1.15144	-2.28218	0.530142	0.765368	0.795785	1.52095	-0.984329	0.117181	0.478044	-0.224137	0.014997	-0.733106	-0.364653	0.315745	0.119797	-0.298576	-1.99369	-1.46345	4.19924	-0.856932	-0.828846	0.989962	0.0492643	-2.10775	0.163192	0.0278524	-2.11632	0.530711	0.205974	0.606028	0.674762	0.680073	0.156999	-0.311292	-0.178003	-0.391229	0.792044	0.857072
3677.67	0.993493	0.00932455	9	511	0	-3626.68	-0.701275	0.624436	-0.434215	1.49442	0.612574	2.00796	-0.767377	0.982831	0.825357	0.975415	0.872073	-1.17282	0.402972	-0.572193	-0.0527457	0.374328	-0.161269	-0.918506	-0.585399	-0.964101	-0.922155	-1.43518	-0.723953	1.56833	1.4932	2.57338	0.800537	0.3346	-1.18538	-0.109266	0.172178	-1.05475	0.525693	0.176218	-0.980408	0.841606	0.390024	-0.10316	0.0641437	0.14078	0.297801	-0.737665	-1.08733
3671.81	0.900957	0.00932455	9	511	0	-3638.96	-0.226009	1.20874	-0.386267	0.241816	-2.39887	1.26709	1.34666	3.53453	0.771315	0.636653	1.19	-0.988127	0.592727	0.433464	-0.0858469	-0.00268508	-0.503426	-0.682324	-0.361313	0.202442	-0.859642	-1.26796	-2.02572	3.6375	0.95873	-1.77677	0.983759	0.626567	-1.74644	-0.0926084	0.348938	-1.02098	0.47977	0.115362	0.705785	0.0569676	0.576283	-0.259895	-0.0494789	-0.0521588	-0.015258	0.530928	0.759224
3664.9	0.93482	0.00932455	9	511	0	-3635	-0.0691111	0.727414	-1.15512	0.589628	5.19155	1.68396	-3.30634	-1.00276	0.834088	0.998396	1.02933	-0.811427	0.0466272	-0.471158	-0.10902	0.32354	-0.53639	-0.451758	-0.231522	-0.94749	-0.789749	-1.41311	-3.10821	1.88009	0.800008	0.602255	0.74217	0.10868	-1.12271	0.130484	0.117994	-1.86874	0.944092	0.518395	-0.0825325	0.584945	0.023667	0.0525299	-0.459475	-0.277421	-0.581257	-0.889093	-0.553771
3678.51	0.924258	0.00932455	9	511	0	-3629.93	-0.0949416	0.757586	-0.0782204	0.371296	-2.19924	1.4562	0.550813	3.18948	0.845975	0.719411	1.08534	-0.877143	0.395039	0.145681	-0.271275	-0.0070255	-0.355866	-0.571038	0.352026	0.228195	-1.0642	-1.90808	-1.0287	4.00672	2.18859	-0.453533	0.960377	0.463737	-1.75231	-0.101904	0.267148	-1.11719	0.51033	-0.107723	-0.229011	0.382709	0.695291	-0.483431	0.0533945	-0.222485	0.289673	0.486788	0.355737
3677.33	0.983913	0.00932455	9	511	0	-3635.12	0.101818	0.163828	-0.07721	0.213152	3.58453	1.64993	-2.51715	0.370189	0.788145	0.987617	1.40051	-0.680545	-0.117595	-0.0425724	0.022339	0.219865	-0.196987	-0.406659	-0.697355	-0.373075	-0.410602	-1.70264	-1.06245	1.9383	-0.068494	0.299939	0.707985	-0.203706	-1.04888	-0.0357969	0.428737	-1.18794	1.0748	-0.222705	-0.0967407	0.286225	0.248694	-0.434131	-0.617509	0.131697	-0.370048	-0.213858	-0.0676001
3677.83	0.987131	0.00932455	9	511	0	-3632.57	0.206585	1.21011	-0.173805	-0.0700697	2.47686	1.29059	-2.31069	0.86893	0.89647	0.973705	1.92701	-0.735694	-0.308106	0.000112054	0.0608739	0.0828796	-0.633807	-0.348599	-1.0133	0.0208438	-0.440078	-2.75424	-2.30835	3.4235	-0.485724	1.82778	0.867477	-0.0131756	-1.57236	-0.0377769	-0.0259414	-1.4818	0.653752	0.339847	0.0790653	0.299579	0.555992	0.046081	0.301099	-0.0673738	-0.116299	-0.13452	0.29938
3667.53	0.659088	0.00932455	9	511	0	-3622.14	-0.0202999	0.219595	-1.8132	0.865614	-0.126808	1.80871	-0.737447	1.65907	0.856233	0.90994	0.788655	-1.01889	0.374006	-0.171095	-0.297891	-0.10791	-0.491898	-0.308869	0.360961	0.727172	-0.906191	-1.19118	-1.63156	2.00365	0.377679	-0.212479	0.880258	-0.0290988	-1.68796	-0.121669	0.334159	-0.725591	0.781876	-0.0619879	-0.655157	0.53642	0.290237	-0.423149	-0.885644	-0.263894	0.0946172	-0.0860006	-0.157378
3663.62	0.963182	0.00932455	9	511	0	-3623.36	-0.025873	0.213084	-1.82786	0.897304	-0.144021	1.95942	-0.623038	1.71149	0.854668	0.909544	0.79211	-0.987528	0.419678	-0.229177	-0.289136	-0.141082	-0.562859	-0.340278	0.206375	0.6818	-0.899459	-1.21841	-1.76475	1.80642	0.632144	-0.212536	0.856799	0.0636488	-1.71415	-0.119744	0.332203	-0.692614	0.800765	-0.128479	-0.659075	0.52144	0.24399	-0.414204	-0.914615	-0.245991	0.169881	-0.103028	-0.200355
3671.15	0.958942	0.00932455	9	511	0	-3623.84	-0.00408836	0.50741	-1.6526	0.362102	0.679191	1.66561	-0.879707	1.51257	0.825152	0.968648	0.607606	-0.972065	0.185306	-0.18991	-0.117811	0.0437564	-0.200422	-0.65209	-0.317712	0.495293	-0.975175	-1.37492	-1.25758	1.75073	1.52652	0.638053	0.902051	0.437351	-1.7099	-0.0170252	0.0389724	-1.56825	0.790273	-0.622604	-0.189902	0.3106	0.254854	-0.576138	-0.150101	-0.266702	0.367593	-0.64735	0.305886
3665.83	0.951548	0.00932455	9	511	0	-3614.69	0.198261	0.269112	-1.41081	-0.117542	-1.0853	2.50282	0.155985	2.35606	0.877334	0.910096	1.47366	-0.569084	-0.107916	0.100751	-0.0520752	0.204996	-0.582086	-0.362847	-0.54557	-0.536436	-0.604356	-1.67952	-2.64211	1.52192	-0.346986	0.693735	0.843031	-0.0541527	-1.17765	0.108013	0.277977	-1.95132	1.0765	0.214621	-0.10333	-0.103816	0.238112	-0.523903	-0.770126	-0.41849	0.91551	-0.191631	-0.169465
3666.34	0.989187	0.00932455	9	511	0	-3620.08	0.519977	0.330325	-1.87225	-1.19908	-0.47786	2.13055	-0.488242	1.92194	0.849754	0.790985	0.840757	-0.731338	0.233156	0.311002	-0.0331021	0.0662786	-0.178265	-0.439921	-0.576614	-0.0793683	-0.530484	-1.37571	-0.546644	1.68346	0.110624	0.226227	0.767305	0.183162	-1.24577	-0.0286706	0.206354	-1.13248	0.778265	1.18913	0.371115	0.55208	0.478744	-0.459342	-0.478168	-0.173573	0.694183	-0.135515	-0.703352
3669.36	0.969964	0.00932455	9	511	0	-3627.05	-0.735177	0.647195	-0.0780768	1.38746	1.38095	1.57773	-1.46356	1.28847	0.845677	0.950111	0.94521	-0.861183	0.362761	-0.221656	-0.179907	0.203118	-0.342147	-0.545193	0.0284923	-0.363019	-1.22976	-2.55496	-2.4454	3.60428	1.84724	0.63754	0.850185	0.254818	-1.49929	-0.0162656	0.166512	-1.44612	0.710319	-0.724197	-1.08896	0.421712	0.509884	-0.223916	0.00711542	-0.220957	-1.02875	0.371514	0.232075
3669.15	0.990537	0.00932455	9	511	0	-3614.58	0.309654	0.403768	-1.49974	0.136025	0.354888	1.47066	-1.0982	1.57209	0.851659	0.825622	0.902486	-0.905065	0.238892	-0.222878	-0.201394	0.300258	-0.446617	-0.616928	-0.0569017	-0.978283	-1.07937	-2.37569	-1.87566	3.70123	1.45378	2.72258	0.757338	0.146814	-1.14316	-0.0293792	-0.150307	-1.52098	0.609171	0.362335	-0.256116	0.9784	0.841438	0.356242	-0.225638	0.555756	-0.076911	1.6197	0.335186
3667.24	0.801995	0.00932455	9	511	0	-3619.92	-0.153287	0.216616	-1.68998	0.453503	-0.158115	2.08748	-0.50541	1.6315	0.831762	0.837706	0.876902	-0.700371	0.415501	-0.205045	-0.065328	0.347358	-0.44077	-0.537654	-0.578649	-1.12613	-1.27741	-2.53846	-2.05212	3.06744	2.16177	2.60942	0.741046	0.0917523	-1.21761	0.0727741	0.155111	-1.63014	0.771954	0.614551	-0.517509	0.681127	0.91659	0.16776	-0.176852	0.39142	-0.58337	1.28751	0.421531
3662.24	0.833327	0.00932455	9	511	0	-3612.8	-0.763876	1.7178	0.421523	0.592722	1.71753	1.58204	-1.39596	1.23857	0.888984	0.934817	1.80347	-0.785615	-0.23922	0.125156	-0.113763	-0.267502	-1.06929	-0.163424	-0.464129	1.2	-0.57756	-0.734242	-3.73871	1.32805	-0.513863	-1.83009	0.914079	-0.151281	-1.95289	-0.0960772	0.249855	-1.10391	0.558229	-0.238007	0.452452	0.356684	0.143291	-0.161786	-0.295463	-0.230427	0.482482	-1.09162	-0.205911
3670.93	0.997023	0.00932455	9	511	0	-3629.83	-0.225191	0.303163	0.324437	1.42549	0.693979	2.50231	-0.495982	1.69609	0.766329	0.862026	1.19649	-0.582202	0.148237	0.172704	-0.0678205	0.252273	-0.72497	-0.372851	-0.409134	-0.472464	-0.785524	-1.91295	-2.88931	1.62665	1.10222	1.71679	0.732805	-0.113524	-1.37815	0.017162	0.168146	-1.54118	0.76253	-0.0549249	-0.494502	0.634161	0.647411	0.15943	0.0470723	0.0151958	-0.593247	1.05637	0.373171
3665.79	0.693433	0.00932455	9	511	0	-3616.87	-0.0539223	0.276442	0.346561	0.935976	1.3224	1.97099	-1.12987	1.41659	0.805311	0.830497	1.21194	-0.686224	0.292249	0.0370831	-0.3437	0.150296	-1.16888	-0.446501	0.487002	-0.360747	-0.57068	-1.68606	-1.48369	1.25601	0.162207	2.59828	0.753813	-0.0695133	-1.28642	-0.0322797	0.250242	-1.20628	0.507319	-0.339659	-1.02985	0.579509	0.287661	-0.142843	0.0322325	0.208444	-0.137698	-0.384872	0.104959
3673.65	0.997767	0.00932455	9	511	0	-3614.69	-0.365531	0.643965	-0.518838	0.903461	1.36916	1.83974	-1.11152	1.01211	0.864655	0.900974	0.983881	-0.98608	0.205587	0.23985	-0.21266	0.174867	-0.843822	-0.420514	0.231542	-0.404368	-0.758112	-2.29214	-2.087	3.18179	0.706688	1.82378	0.932155	-0.0918766	-2.06661	-0.0629323	0.25323	-1.07602	0.574867	0.240244	-0.0670418	0.517321	0.459226	-0.50706	0.255632	-0.36026	0.0750289	-0.502785	-0.803091
3668.64	0.987097	0.00932455	9	511	0	-3629.86	-0.308708	0.520334	0.155278	0.557935	0.450755	0.999821	-1.34332	2.25846	0.891506	0.898519	1.21956	-0.941994	0.0464049	-0.132832	-0.0132137	0.254854	-0.615207	-0.613184	-0.775678	-0.918723	-0.573714	-0.922815	-1.74682	1.3316	-0.304076	0.220325	0.819677	-0.101784	-1.15326	-0.176146	0.485246	-0.643884	0.573853	-0.124817	-0.0590095	0.620679	0.589455	0.474182	-0.411402	-0.265452	-0.037896	0.126749	0.546382
3669.7	0.994959	0.00932455	9	511	0	-3621.14	-0.249505	0.256059	-0.847428	1.31531	0.284652	0.865385	-1.68975	2.14932	0.950491	0.987598	0.886364	-1.32935	-0.166606	-0.00219912	-0.0614197	0.073782	-0.453211	-0.716608	-0.715423	0.183859	-0.81092	-1.68944	-1.65111	3.24115	0.227911	1.34287	0.898911	0.0180608	-1.8383	-0.088476	0.385887	-0.936616	1.14336	0.546765	1.15782	-0.104333	0.314651	-0.225916	-0.584087	-0.185509	-0.923139	-0.494967	-0.533227
3677.14	0.725997	0.00932455	9	511	0	-3627.62	-1.06906	0.740761	0.672638	1.69138	0.719044	1.67117	-1.01895	1.18257	0.874729	0.907406	0.82783	-1.04054	0.105376	-0.172735	-0.149004	0.201304	0.0005938	-0.599218	-0.0267902	-0.698691	-1.14808	-1.23358	-0.681492	1.90578	2.74425	0.517737	0.802016	0.814257	-0.964818	-0.212315	0.114179	-0.697297	0.672014	-0.636415	-0.0772072	0.0380955	0.382943	-0.67629	-0.587557	-0.329065	-0.593771	0.42166	0.256681
3677.21	0.984894	0.00932455	9	511	0	-3641.44	-1.21473	1.73482	0.261202	0.730736	0.465883	2.29353	-0.625249	1.29136	0.930263	0.919885	0.696743	-0.75092	-0.0985445	-0.0644188	-0.15111	0.297043	-0.334741	-0.638696	-0.070024	-0.921088	-0.991249	-1.02375	-1.42346	1.08386	1.63515	0.364106	0.804373	0.468429	-1.4532	-0.185519	0.199711	-0.763331	0.937846	0.0805794	-0.304433	-0.0589067	0.340795	-0.322235	-0.442021	-0.559383	-0.77161	0.220436	0.512717
3674.36	0.973195	0.00932455	9	511	0	-3637.6	0.0318291	0.16488	-1.03972	-0.368905	0.50558	1.08969	-1.05939	1.71026	0.714809	0.794902	1.24442	-1.06572	0.570548	-0.142578	0.0487059	0.165083	-0.372092	-0.793615	-0.949576	-0.253627	-0.504219	-1.44376	-3.00199	2.48385	-0.566703	0.77102	0.836008	0.00191404	-1.71916	-0.217682	0.475974	-0.460845	0.450384	0.0392709	-0.269864	0.936534	0.705023	-0.219422	-0.178075	0.251737	0.39071	-0.334583	-0.448353
3674.26	0.960044	0.00932455	9	511	0	-3629.23	-0.252156	0.744003	0.408908	0.341801	0.517277	1.41155	-1.27371	1.5209	0.707063	0.703726	0.914519	-0.850697	0.774371	-0.112091	-0.0743011	0.180813	-0.477269	-0.647448	-0.594449	-0.489536	-1.11598	-1.32925	-1.87172	2.13182	1.86913	0.204315	0.919031	0.62206	-1.48479	-0.0567985	0.101068	-1.21484	0.504466	0.273561	0.0882883	0.46603	0.686688	-0.215295	0.0706518	-0.434474	-1.27126	-0.320447	0.928954
3666.19	0.911039	0.00932455	9	511	0	-3626.99	0.340571	0.461626	-1.29734	-0.380363	1.70019	0.98386	-2.56333	1.72217	0.823514	0.8919	1.16629	-0.807343	0.25467	-0.059539	-0.281787	0.0835028	-0.965098	-0.476078	0.337051	0.103325	-0.866187	-1.95323	-1.7117	2.57951	1.27492	0.914073	0.961143	0.0035929	-1.99301	-0.0209153	0.0803285	-1.44597	0.392732	-0.729666	-0.501375	0.69977	0.139219	-0.109527	-0.304624	0.473986	0.6022	-0.175897	-0.785578
3667	0.988739	0.00932455	9	511	0	-3621.46	0.687303	0.71559	-1.49874	-0.650706	0.850368	1.93913	-0.775509	1.43041	0.786341	0.737244	1.13439	-0.674457	0.13317	0.35169	-0.0338177	0.105846	-0.360316	-0.435831	-0.472815	-0.13249	-0.725798	-2.54215	-1.56982	3.23478	1.05034	1.45153	0.865036	-0.10786	-1.37784	-0.0852313	0.42546	-1.02242	1.01764	0.673737	1.18519	0.108862	0.58414	0.260697	-0.47633	-0.649334	-0.859292	-0.245781	0.0326241
3654.27	0.969624	0.00932455	9	511	0	-3618.26	0.790852	1.3337	-0.776446	-0.669901	2.00821	3.07447	-1.14264	0.341631	0.905478	0.828295	0.748189	-0.784371	-0.0191312	0.341516	-0.243368	0.0118829	-0.468507	-0.432437	0.0921789	0.229424	-0.90481	-2.14358	-1.24506	3.24984	1.06926	0.240723	0.843024	-0.31492	-1.35592	-0.00564876	0.204187	-1.48553	0.827457	0.852013	0.744079	0.190765	0.579876	0.111712	-0.395656	-0.516184	-1.50723	0.519359	-1.0627
3663.73	0.962379	0.00932455	9	511	0	-3606.05	-0.468008	0.384807	-1.37172	1.44618	1.43992	0.90061	-2.30075	2.17904	0.83098	0.92513	1.12814	-0.818121	0.357627	-0.489205	-0.118945	0.350058	-0.278233	-0.615767	-0.305587	-1.16858	-0.603055	-1.80955	-1.33454	1.82034	0.243461	2.11374	0.962039	0.578107	-1.85715	-0.0952828	0.125922	-0.969924	0.263953	-0.452053	-0.604913	0.465703	0.512179	-0.414523	0.121734	0.0899673	1.05613	-0.398577	0.233973
3673.04	0.978551	0.00932455	9	511	0	-3630.14	-0.227923	0.250028	0.943681	1.44161	1.39661	1.00858	-1.93692	2.67525	0.674438	0.866617	1.25519	-0.719551	0.541168	-0.200273	-0.181243	0.466023	-1.05577	-0.642866	0.0141317	-1.34549	-0.544344	-2.12307	-2.22397	2.06172	-0.0209777	1.77665	0.865077	-0.0983392	-1.76681	0.0776271	0.0894934	-1.6828	0.556928	0.379361	0.00513756	0.874181	0.431688	-0.105727	0.019678	0.170056	0.15904	-0.352075	-0.160766
3674.03	0.999787	0.00932455	9	511	0	-3634.25	-0.0740396	0.550596	-1.25718	0.587747	0.951422	2.81709	-0.641129	0.563233	0.889906	0.872193	0.824836	-1.08126	0.099645	0.117131	-0.118209	-0.259518	-0.195207	-0.350403	-0.0805175	1.32452	-0.6813	-0.869302	-1.14298	1.69675	0.32867	-0.651146	0.848992	0.22087	-1.53226	-0.00619224	-0.0119373	-1.58057	0.89803	-0.177838	-0.375535	0.021572	0.729487	-0.485052	-0.227002	-0.0761099	-0.229267	0.383382	0.181359
3680.87	0.929739	0.00932455	9	511	0	-3631.67	0.0183067	0.213942	-0.343488	0.741533	1.53391	1.58697	-1.57479	1.54373	0.760296	0.808464	1.10143	-0.626725	0.385001	-0.0956279	-0.073907	-0.132699	-0.525899	-0.32191	-0.503666	0.941004	-1.15779	-2.33402	-2.233	2.92555	2.29024	0.223448	0.902038	-0.00431016	-1.76013	0.0303774	0.236792	-1.52211	0.775197	0.182518	0.104691	0.340423	0.431476	-0.831252	-0.298213	-0.303027	-0.149393	0.560143	-0.378691
3672.4	0.939329	0.00932455	9	511	0	-3638.9	0.391708	1.36513	-1.14674	-0.2146	0.269251	2.01208	-0.423401	1.12429	0.875917	0.872096	0.519224	-1.1602	0.250219	-0.0477313	-0.364729	0.205581	-1.24356	-0.66762	0.432473	-0.64819	-0.598739	-1.16307	-1.69792	1.56207	-0.213275	1.06066	0.736352	-0.119538	-1.42757	0.0124566	-0.00263327	-1.54902	0.315844	0.655869	-0.634057	0.974615	0.728653	0.672737	0.388074	0.224583	0.0464819	-0.532542	0.340574
3671.82	0.992628	0.00932455	9	511	0	-3632.5	-0.0537028	0.336663	-0.250075	0.447706	1.66723	1.78697	-1.25719	1.38253	0.829853	0.944183	1.79738	-0.591531	0.0664401	-0.22867	0.0715371	0.0190936	-0.341498	-0.374319	-0.933523	0.326665	-1.02181	-2.30311	-3.37501	2.77322	1.76596	-0.0620459	0.835529	0.14981	-1.67009	0.154682	0.337131	-1.94146	0.891664	0.570306	0.480001	0.368522	0.436538	-0.636011	-0.602346	-0.573309	0.173168	0.349578	-0.0645448
3676.39	0.998758	0.00932455	9	511	0	-3642.54	0.0751134	0.42096	0.608645	0.139491	2.06315	1.72591	-1.56856	1.76424	0.742556	0.877219	1.65503	-0.48661	0.300778	-0.324624	0.00984589	0.210317	-0.694903	-0.298625	-0.787044	-0.495268	-0.801136	-2.4637	-2.59732	2.4729	1.30434	-0.123134	0.875659	-0.139458	-1.65145	-0.0468807	0.206507	-1.18348	0.966831	1.02843	0.723788	0.368867	0.187066	-0.466174	-0.376569	-0.488173	0.262786	0.904658	0.133194
3661.04	0.851091	0.00932455	9	511	0	-3631.15	0.190698	0.715915	-1.69621	-0.201493	-2.835	1.67747	1.2334	2.99261	0.891553	0.848298	0.697204	-1.26953	0.0809992	0.109505	-0.135861	-0.11303	-0.536635	-0.790228	-0.176614	0.804573	-0.406558	-1.40408	-0.688042	2.03945	-0.390551	1.80292	0.835094	-0.165859	-1.39783	-0.125505	0.280512	-0.85103	1.02419	-0.0881757	-1.02827	0.201229	-0.0158746	-0.636344	-0.355745	-0.689109	-0.723186	-0.763898	0.00272115
3670.17	0.95322	0.00932455	9	511	0	-3629.16	0.170249	0.835692	-0.113546	-0.131032	0.787811	0.65424	-2.07238	2.06581	0.713287	0.937043	1.21346	-1.36562	0.23299	-0.135156	-0.214483	0.209789	-0.926773	-0.721452	0.0986224	-0.260905	-0.617249	-1.65378	-3.21621	4.21331	0.226464	-0.81579	0.829171	-0.20685	-1.70323	-8.45E-05	-0.0391519	-1.4683	0.924397	0.582988	0.304856	0.0086793	0.255099	-0.240365	-0.0151503	-0.198651	0.484737	-0.14237	-0.576024
3677.3	0.966655	0.00932455	9	511	0	-3634.86	-0.117877	0.612859	-0.948174	0.423083	-1.12135	1.84764	0.0871822	1.9029	0.820724	0.77554	0.661029	-1.0252	0.316398	0.00751447	-0.0404751	0.0696381	-0.00261304	-0.791728	-0.462569	-0.0971629	-1.25587	-0.814581	-1.48283	0.367104	2.78566	1.01118	0.940139	0.691602	-1.55299	-0.26228	0.324161	-0.455879	0.350605	0.070744	-0.858948	0.674652	0.645624	-0.493218	-0.170347	0.159016	-0.585306	0.251584	0.440795
3668.65	0.944178	0.00932455	9	511	0	-3626.06	-0.012699	1.00419	-1.07794	0.463958	-0.705798	1.44768	0.0446837	2.28547	0.817825	0.824535	0.747244	-1.12051	0.440839	-0.2126	-0.170078	0.269473	-0.370111	-0.690876	0.0792002	-0.80216	-1.19031	-1.16229	-1.77046	2.33183	2.42995	-0.330995	0.706954	0.400788	-1.07667	-0.0271353	0.375812	-1.30503	0.169574	1.14757	0.502763	0.741556	0.704503	-0.129875	0.536574	0.193565	-0.201202	-0.555871	-0.485528
3661.16	0.906481	0.00932455	9	511	0	-3622.96	0.249949	0.683617	-0.474259	-0.337065	-0.954919	1.32217	0.0818475	2.47171	0.748449	0.879884	1.09466	-1.10378	0.322858	-0.149092	-0.191789	0.197412	-0.247369	-0.82092	0.241214	-0.265959	-0.663407	-1.46103	-1.50676	3.03838	0.655949	0.0047374	0.935237	1.15884	-1.40517	-0.248819	0.322564	-0.360705	0.115129	-0.324176	-0.721327	0.593612	1.095	0.203244	-0.0249575	0.363722	-0.718362	-0.446841	0.201095
3665.27	0.996847	0.00932455	9	511	0	-3611.2	-0.168897	0.28004	-0.484173	1.35337	0.29384	1.48738	-1.10127	1.85902	0.974756	0.944273	0.930423	-0.952689	-0.230942	0.106607	-0.0580151	0.396208	-0.394182	-0.67049	-0.580214	-1.31772	-0.431503	-1.00644	-1.92878	1.74534	-1.77789	-0.928734	0.839243	0.0975929	-1.76478	-0.042111	0.357518	-1.33778	0.349492	0.695383	0.726789	0.24642	0.42737	-0.13277	0.0162412	0.00885884	0.253459	0.767881	-0.302433
3668.86	0.990046	0.00932455	9	511	0	-3626.48	0.53906	0.807211	-1.16582	-0.525208	1.2028	1.96145	-1.11568	0.948983	0.675834	0.732166	0.795379	-0.758831	0.80943	-0.0425502	-0.237745	0.21099	-0.511795	-0.422097	0.292372	-0.364667	-1.49672	-1.71509	-3.09723	2.67748	2.93412	0.402894	0.795331	-0.060057	-1.32705	0.101158	0.0100858	-1.81344	0.954611	-0.358466	-0.563925	0.563218	0.602644	-0.577472	-0.242076	-0.24156	-0.146422	-1.01037	0.264079
3669.07	0.991356	0.00932455	9	511	0	-3629.42	-0.0146087	0.62976	0.0751388	0.429044	0.418761	1.91511	-0.893321	1.39068	0.850445	0.960227	1.05662	-1.03967	0.168506	-0.208889	0.0380983	0.145489	-0.250627	-0.393731	-0.830025	-0.567031	-1.06	-1.98417	-2.03404	3.12411	1.6393	0.41703	0.941441	-0.298711	-1.76766	-0.136938	-0.00103611	-0.996277	0.244932	0.332152	0.192654	0.559475	0.500099	-0.348564	0.0415134	0.352485	-0.249852	0.236834	0.100021
3668.96	0.789089	0.00932455	9	511	0	-3630.58	-0.584895	0.815778	-0.305779	1.08297	-1.81345	2.47822	0.284533	2.11517	0.936076	0.830354	0.60467	-0.776446	-0.0863839	0.271047	-0.135943	0.109586	-0.0737124	-0.637181	-0.00365092	-0.342104	-0.83729	-0.807209	-1.63437	0.69625	0.748752	0.321467	0.810112	0.329446	-1.57078	0.082681	0.459525	-1.62042	0.714509	-0.194441	-0.230175	0.886633	0.508307	-0.320046	-0.069344	-0.0648622	-0.5616	0.169368	0.00169974
3673.84	0.888714	0.00932455	9	511	0	-3624.66	-0.127662	0.556097	0.0237386	0.465576	0.172397	1.71452	-0.642522	2.25703	0.796832	0.948355	1.17216	-0.700327	0.263886	-0.460667	-0.178975	0.0301208	-0.610216	-0.36313	0.0558653	0.186216	-0.572561	-2.45569	-2.39103	3.08418	-0.536859	-0.15754	0.959606	0.0850149	-2.06251	-0.0839393	0.0617871	-1.10172	0.559795	-0.109949	0.725513	0.0888777	0.256	0.0153818	-0.30966	0.0703389	0.103464	-0.00971882	-0.649713
3670.69	0.805197	0.00932455	9	511	0	-3630.49	-0.294094	1.00006	-0.989474	0.519679	1.70874	1.86939	-1.32455	0.982967	0.956957	0.804523	0.658056	-0.690276	0.0750963	0.111978	-0.111561	0.271039	-0.825489	-0.615078	-0.64317	-0.689863	-0.97449	-2.75573	-1.41728	3.45976	1.19968	1.66208	0.683223	0.0761286	-0.976948	-0.0087451	0.0652871	-1.55605	0.491116	0.0265428	-0.511531	0.724947	0.586475	-0.427811	0.0230528	-0.00895994	-0.319044	-0.0495232	0.579861
3669.42	0.940607	0.00932455	9	511	0	-3625.24	-0.360096	1.22599	0.0784356	0.492778	1.61742	1.20647	-2.12289	1.06152	0.910679	0.942917	0.982445	-0.939738	-0.0896037	-0.0316164	-0.02319	0.258076	-0.291225	-0.399205	-0.708675	-0.731338	-0.914286	-1.94045	-1.94097	2.8964	1.16054	1.62207	0.566472	-0.0121297	-0.696997	-0.0238499	0.17505	-1.35077	0.608882	0.113722	-0.402108	0.851151	0.519977	0.0140481	-0.015478	-0.00922192	-0.457706	0.176299	0.448092
3673.05	0.994524	0.00932455	9	511	0	-3630.07	0.162563	0.396875	-1.27635	0.102382	-0.645276	2.38014	0.0287275	1.83315	0.735764	0.806123	1.31934	-0.726127	0.422617	-0.0235263	-0.145191	-0.0934833	-0.62448	-0.459368	-0.00235262	0.700364	-0.469391	-1.1146	-1.27036	1.45053	-0.170701	-0.71477	0.97485	0.110607	-1.62715	0.0343425	0.0477833	-1.76639	0.662476	0.00339747	0.199892	0.391796	0.29743	-0.135542	-0.469812	-0.14211	0.230652	-0.311411	-0.701769
3682.22	0.857579	0.00932455	9	511	0	-3636.4	0.11748	0.331919	-0.608362	0.16438	0.0115701	1.80207	-0.395845	2.20162	0.825667	0.90389	1.18582	-0.701378	-0.0150343	0.0236314	-0.196347	-0.0126985	-0.651319	-0.387506	-0.0045064	0.299865	-0.835026	-1.80224	-1.66885	1.93456	1.4219	0.950286	0.918115	-0.0257422	-1.84171	0.0185759	0.24004	-1.54735	0.150876	0.467884	0.15842	0.809961	0.928509	0.365917	0.310536	0.309329	0.0409291	-0.400883	-0.246476
3674.61	0.940572	0.00932455	9	511	0	-3635.01	0.533138	0.920992	-0.96757	-0.4408	0.966941	2.17183	-0.756558	1.416	0.843612	0.942435	1.47707	-0.745379	0.207215	-0.129986	-0.0841756	0.00187274	-0.977942	-0.330917	-0.316745	0.403882	-0.782912	-1.08226	-2.93575	1.20534	0.642108	-0.0679744	0.604723	0.0631053	-0.604142	0.163044	0.259951	-2.11709	0.733135	0.245355	0.194148	0.804477	0.554466	0.249078	-0.415898	-0.354256	-0.423896	0.167691	-0.0923461
3678.66	0.917872	0.00932455	9	511	0	-3637.18	-0.0746925	0.239324	-0.392088	0.865159	2.1084	1.92712	-1.70864	0.932713	0.910465	0.863352	1.09641	-0.702233	0.0517864	0.232254	-0.224682	0.193675	-0.748013	-0.466938	-0.0519884	-0.505777	-1.05927	-1.22428	-1.9117	1.47723	1.53922	-0.376894	0.754246	-0.0543081	-1.28227	0.163167	0.0316756	-1.97411	0.840964	0.52863	0.0176646	0.84906	0.171331	-0.090299	0.154004	-0.416488	-0.637798	0.230853	0.149053
3668.98	0.872017	0.00932455	9	511	0	-3629.27	0.26956	0.118604	0.726701	-0.943932	0.154642	1.7186	-0.701629	1.79979	0.63447	0.861762	1.02361	-0.971593	0.942161	-0.477727	-0.173695	0.0530173	-0.529805	-0.49117	0.00785245	0.302892	-0.627836	-1.99024	-1.85254	2.72425	0.370657	1.12465	0.929649	0.325373	-2.0285	-0.00891113	-0.0329592	-1.42976	0.503363	0.294695	-0.417362	0.142941	0.667827	-0.115105	-0.390621	0.112297	0.85008	0.0849719	-0.24132
3663.89	0.909814	0.00932455	9	511	0	-3620.89	0.173699	0.0417097	0.118804	-0.475926	0.362318	1.01639	-1.66082	2.54496	0.587578	0.827378	0.756344	-0.965301	1.07965	-0.636944	-0.0423461	0.116547	-0.450829	-0.591555	-0.781843	-0.195069	-0.494832	-2.20898	-1.14512	3.62029	-0.617449	0.440911	0.893353	0.0167645	-1.55118	-0.128494	0.0408506	-1.01371	0.746494	0.547287	-1.01027	0.577525	0.509405	-0.374511	-0.0642925	-0.0696155	0.535537	0.122847	0.15178
3669.78	0.968723	0.00932455	9	511	0	-3619.61	0.185266	0.0260954	-0.77702	-1.25464	-0.639198	2.36863	-0.153957	1.76012	0.924769	0.942986	1.48728	-0.770681	-0.362372	0.267808	-0.156639	0.200062	-0.285381	-0.533396	0.112175	-0.404503	-1.24638	-1.09889	-2.13896	0.949009	3.13536	1.30546	0.809076	0.270799	-1.34425	-0.113222	0.504958	-0.855101	0.787514	0.163311	0.234822	0.363701	0.466479	-0.153139	-0.547626	-0.469823	0.2553	-0.434094	0.121807
3670.86	0.984546	0.00932455	9	511	0	-3630.59	-0.760536	1.41318	0.102582	0.614714	0.0639776	1.57482	-0.478917	2.17503	0.676734	0.887374	0.913673	-0.91308	0.834919	-0.389176	0.118044	-0.0250731	-0.481345	-0.438756	-0.899087	0.500602	-0.289456	-2.10825	-0.854427	3.11253	-0.735961	-0.412634	0.851316	-0.283334	-1.62492	0.0335718	0.513549	-1.41469	0.3521	0.149931	-0.568729	0.592754	0.411531	-0.0370108	0.113456	-0.298229	-0.51622	0.25257	-0.228417
3671.37	0.976861	0.00932455	9	511	0	-3628.43	0.244809	0.177374	-2.13189	-0.577188	3.0727	1.91693	-1.93307	0.110211	0.845112	0.906764	1.66178	-0.816172	-0.0987682	0.160948	-0.0985018	0.265338	-0.654399	-0.666161	-0.209044	-0.656336	-1.05798	-1.23665	-2.04282	1.14175	2.64505	1.62438	0.867065	0.115316	-1.68754	-0.132348	0.219667	-0.932261	0.372547	-0.0527711	0.0662762	1.00778	0.458219	-0.207555	-0.309978	0.183791	0.451407	-0.612972	-0.140646
3674.89	0.987689	0.00932455	9	511	0	-3628.63	-0.366977	0.498304	1.26712	1.04634	-0.595437	1.76658	-0.124856	2.436	0.795595	0.924391	1.44658	-0.776572	0.149648	-0.129818	0.123414	0.239175	-0.0404554	-0.469551	-1.15268	-0.710984	-0.634288	-2.11168	-0.916223	2.84876	0.839655	0.161159	0.825599	0.240672	-1.40213	-0.170104	0.430391	-0.72521	0.418318	-0.220301	-0.114993	0.471268	0.523095	-0.0251364	0.314639	0.111906	-0.704645	0.425223	-0.190536
3678.42	0.988867	0.00932455	9	511	0	-3638.31	-0.732021	0.611748	-0.173848	1.32991	-0.872836	1.79416	0.121517	2.18243	0.807514	0.839666	0.941847	-0.868068	0.513379	-0.189304	0.0292147	0.252061	-0.500888	-0.544819	-0.702446	-0.6918	-0.653406	-2.12191	-3.14196	2.682	-0.362415	2.38898	0.850182	0.748259	-1.41362	-0.107371	0.38763	-0.895085	0.102667	-0.122233	0.180598	0.618763	0.906797	-0.01125	0.36838	0.0820262	-0.676287	0.155887	0.0312867
3668.52	0.805316	0.00932455	9	511	0	-3638.09	0.252248	0.489198	-0.489449	-0.405108	-0.0086699	1.66303	-0.491207	1.91381	0.782624	0.923776	1.04226	-0.919821	0.182775	0.064894	-0.140206	0.110928	-0.517479	-0.548495	-0.147622	0.0196278	-0.580839	-0.853798	-2.14697	1.19027	0.0652863	-0.60762	0.818564	-0.0375055	-1.61823	-0.119855	0.296998	-1.01998	0.986996	-0.19847	-0.0942644	0.715707	0.659005	0.0252916	-0.285441	-0.208552	-0.10158	0.295518	0.12062
3668.55	0.915715	0.00932455	9	511	0	-3620.45	-0.00272745	0.0960291	-0.0154434	-0.0285512	1.7604	1.2369	-1.76301	0.927495	0.727789	0.927966	1.88294	-0.984526	0.126699	-0.11891	0.00734324	0.276507	0.16259	-0.665038	-0.829969	-0.677102	-0.392566	-1.51457	0.529061	2.23535	-0.413479	0.329281	0.799438	0.615684	-1.19848	0.10985	0.151571	-1.64746	0.402094	-0.932217	0.330315	0.622773	1.00213	-0.10988	0.0890303	0.346831	0.733748	-0.116747	0.216783
3666.04	0.984339	0.00932455	9	511	0	-3627.41	-0.621304	0.819489	-0.967457	1.02266	1.36652	1.68484	-0.946266	0.963822	0.835673	0.885195	0.684698	-0.959709	0.359296	-0.0362576	-0.198687	0.278452	-0.804796	-0.633869	0.146349	-0.857924	-0.896956	-1.96111	-3.13198	3.24919	1.33339	-0.0987553	0.815499	0.224332	-1.53877	-0.0828479	0.254625	-0.903124	0.776625	-0.00189577	0.211713	0.148155	0.49699	0.211845	-0.350473	-0.455411	-1.27377	-0.30086	-0.525702
3660.42	0.752314	0.00932455	9	511	0	-3617.03	-0.313156	0.324171	1.90159	1.41917	2.13442	1.66786	-2.23016	0.113221	0.813842	0.82663	1.03596	-1.04279	0.504629	-0.152285	-0.302772	-0.00349637	-0.446006	-0.634496	0.566159	0.241045	-1.00465	-2.01294	-1.59689	2.74953	1.45811	3.44233	0.76885	0.140961	-1.47506	-0.0475828	0.317061	-1.25929	1.04885	0.132752	0.60222	0.701374	0.332776	0.0353109	-0.530247	-0.38781	-0.448072	0.398257	-1.35236
3653.43	0.975615	0.00932455	9	511	0	-3613.89	0.0863475	0.0844971	-0.954948	-1.44076	-0.0458302	1.71381	-0.487907	1.90091	0.947766	0.99871	1.62056	-0.834006	-0.230448	-0.0625999	-0.0135687	0.203968	-0.416162	-0.378207	-0.763694	-0.515714	-0.646406	-2.03633	-1.59197	3.34593	0.135164	-0.651057	0.960696	-0.35129	-2.17632	-0.0345872	0.196921	-1.2888	0.477286	0.617906	-0.763268	0.433273	0.518302	-0.273591	0.301522	0.230779	0.631706	-0.229392	1.30274
3671.1	0.871816	0.00932455	9	511	0	-3613.02	0.168693	0.492223	-0.86582	0.598296	-0.00348283	1.11993	-0.727462	2.36385	0.831724	0.732008	1.33339	-0.999122	0.318535	0.186158	-0.10686	0.159743	-0.62737	-0.800449	-0.332118	-0.27055	-0.774076	-2.41197	-2.19705	4.16268	0.616356	1.55443	0.925793	0.210775	-1.52911	-0.0851171	0.205693	-1.23103	0.184611	-0.0762364	0.00425687	0.708097	0.86146	0.141344	0.182896	0.0381328	-0.499797	-0.476874	-0.57941
3678.91	0.922139	0.00932455	9	511	0	-3636.91	0.100289	0.1686	1.20021	-0.143679	-0.190942	1.80573	-0.483312	1.72769	0.773728	0.792091	1.06137	-0.758568	0.248296	0.065751	-0.211128	0.253846	-0.479346	-0.612897	0.35141	-0.770583	-0.758211	-1.97758	-2.29632	3.03205	0.654262	0.776616	0.741224	0.154714	-1.3103	-0.105133	0.312415	-0.895269	0.589987	-0.262736	-0.437439	1.12295	0.856534	0.176332	-0.147816	0.149562	-0.348293	1.10109	0.167928
3677.95	0.976576	0.00932455	9	511	0	-3635.33	-0.369894	0.501769	-0.888854	1.11939	2.95959	1.64793	-2.19727	0.143055	0.907833	0.97255	1.25251	-0.993795	0.192394	-0.213359	0.0508808	0.126648	-0.737939	-0.570311	-0.960331	-0.226535	-0.879593	-1.0188	-2.54113	1.6828	0.872868	-0.829273	0.994511	0.556299	-1.92461	-0.0421619	0.323998	-1.19289	0.229103	0.17229	-0.219679	0.442218	0.576131	-0.15865	0.191069	0.154138	0.157978	-1.25191	-0.537049
3673.99	0.982323	0.00932455	9	511	0	-3625.31	0.425254	1.28681	-0.898537	-0.00967235	-0.029194	0.947423	-1.21505	1.76557	0.770418	0.56169	0.678325	-1.19434	0.649909	0.230883	-0.29404	0.0276733	-0.644665	-0.747192	0.125475	-0.217895	-1.07669	-1.07991	-2.1547	2.46967	0.835654	0.890588	0.793494	0.30316	-1.29452	0.0411654	0.31402	-1.48836	0.391235	-0.856185	0.56119	1.30273	0.533717	-0.103972	0.467704	0.409811	-0.692646	0.78697	0.141227
3670.89	0.882444	0.00932455	9	511	0	-3632.14	-0.293361	0.710374	0.118188	0.37026	0.276665	0.941672	-0.767202	2.46425	0.602052	0.763492	1.06111	-1.12965	0.733039	0.288307	-0.316161	0.126797	-0.754062	-0.782902	0.968466	0.0680422	-1.15466	-1.41274	-2.43237	2.39903	3.4111	-0.219044	0.872949	0.151105	-1.76601	0.0278826	-0.179196	-1.5691	0.317336	-0.0949299	-0.456658	1.01718	0.740926	0.0426333	0.45527	0.242494	-0.0401673	0.310853	0.210074
3677.61	0.968248	0.00932455	9	511	0	-3615.81	0.101754	0.3669	-1.85516	0.134025	-0.641853	3.18755	0.00191021	1.64641	0.886954	0.975821	1.29286	-0.553566	-0.0578266	-0.283096	0.0020792	0.201111	0.356987	-0.334888	-0.568288	-0.730742	-0.502924	-2.34892	0.376219	2.11493	0.111456	2.01761	0.87941	0.798269	-1.35004	-0.277598	0.397832	-0.450464	0.5811	0.0417714	0.527258	0.589249	0.718575	-0.33082	-0.353475	-0.0147772	-0.248014	-0.531424	-0.256008
3675.5	0.92373	0.00932455	9	511	0	-3631.22	-1.13786	0.769413	0.587774	1.60601	-0.843791	0.921842	-0.181342	3.14238	0.868595	0.822761	0.733337	-1.14795	0.0934836	0.149517	-0.238399	0.31017	0.23455	-0.79723	0.31707	-1.0035	-0.303348	-1.39118	0.445264	3.36305	-0.902668	-0.242053	0.843417	1.79173	-0.479623	-0.137179	0.569928	-0.694197	0.622962	0.0172396	-0.0364898	0.320476	-0.0626884	-0.807833	-0.374976	-0.223275	0.0399394	-0.528383	-0.215211
3676.25	0.815638	0.00932455	9	511	0	-3632.89	-0.282668	0.434801	-1.33866	0.755202	0.153645	1.68351	-0.34056	1.7494	0.885801	0.891564	1.0067	-0.728428	-0.0692209	0.00656758	-0.23429	0.388604	0.0896298	-0.614011	0.370533	-1.37704	-0.8785	-1.81051	-1.67337	2.40837	1.5215	1.21684	0.779705	1.01572	-1.1409	-0.189862	0.0719874	-0.659783	0.694328	0.0470469	-0.261698	0.246849	0.765278	-0.0106074	-0.346122	-0.172728	-0.680294	0.13445	-0.250018
3686.44	0.99247	0.00932455	9	511	0	-3644.82	-1.31933	0.827632	0.128007	1.5656	0.900186	1.28803	-1.58578	1.1885	0.839638	0.785067	0.575278	-0.960502	0.420446	-0.0109916	-0.209534	0.110827	0.297663	-0.572868	0.285994	-0.431164	-0.791115	-1.73129	0.667972	3.5317	1.16084	-0.622339	0.814347	1.06163	-0.921926	-0.155642	0.57813	-0.753493	0.571904	0.267724	0.908213	0.412707	0.386278	-0.480216	-0.29342	-0.0572318	0.72998	-0.561358	0.402643
3671.41	0.924633	0.00932455	9	511	0	-3638.84	-0.016019	0.154346	-1.11866	0.326115	0.888924	1.63914	-1.07468	1.179	0.89125	0.952454	1.38311	-1.08261	-0.0262174	0.100564	-0.169158	0.463073	0.165293	-0.779601	0.0701422	-1.40183	-1.04208	-1.48885	-0.96504	2.32738	2.35464	0.550294	0.741246	1.22394	-0.692044	-0.424475	0.28915	0.313967	0.454651	-0.0243027	-0.606279	0.856113	0.841987	-0.325124	-0.166923	0.00551603	-0.017305	-0.208687	-0.102526
3674.65	0.998001	0.00932455	9	511	0	-3621.75	0.177761	0.335198	-0.574422	-0.189406	-2.00481	2.3102	0.187603	2.32341	0.901087	0.921663	1.01779	-0.789085	0.320255	-0.407866	-0.11304	0.190845	0.129382	-0.400077	0.0242207	-0.688076	-0.545751	-2.0239	-0.50739	3.01103	0.0127915	-0.193776	0.898584	1.28328	-1.50959	-0.367038	0.681373	0.214325	0.114585	0.722695	-0.0495742	0.754658	0.879257	-0.155887	0.194822	0.0937374	-0.0237353	-0.384526	0.016442
3681.33	0.82022	0.00932455	9	511	0	-3633.1	-0.468907	0.805268	0.0381212	0.690918	0.825639	1.48835	-1.60755	1.51627	0.872331	0.791535	0.543767	-0.656287	0.0950101	0.0793574	-0.428217	0.383709	-0.00568877	-0.522018	1.19538	-1.43409	-0.85312	-1.27143	-0.437654	1.7547	1.42207	0.57864	0.791619	1.55887	-0.522794	-0.398267	0.351286	0.145299	0.336977	0.282478	-0.378245	0.871171	0.502926	-0.409739	0.0430798	0.08458	0.266015	-1.22074	-0.260121
3684.01	0.98725	0.00932455	9	511	0	-3640.19	0.0466272	0.454126	-0.510485	0.153335	0.544518	1.79239	-0.785331	1.53137	0.919809	0.952328	1.34901	-0.789467	-0.0416194	-0.122324	-0.154016	0.248171	0.0405632	-0.455557	0.26848	-0.737381	-0.662529	-1.48573	-1.04422	2.12013	0.813822	0.169233	0.94025	0.86078	-1.88272	-0.375665	0.741122	0.191296	0.705036	0.662684	0.586464	0.607676	0.402437	-0.166043	-0.500913	-0.464057	0.502604	0.14245	-0.359543
3682.6	0.820429	0.00932455	9	511	0	-3633.67	-0.261331	1.28607	-0.171997	0.258716	0.933427	1.69963	-1.14211	1.29324	0.860842	0.9217	0.865253	-0.843813	0.104809	-0.234768	-0.17083	0.294343	0.124927	-0.577718	0.0968684	-0.964319	-1.08376	-1.18198	-0.11185	1.45338	2.7118	0.514305	0.654641	1.35722	-0.419642	-0.105861	0.278695	-1.08551	0.45386	0.346956	-0.582331	0.466534	0.374302	-0.565087	-0.180554	-0.186804	0.797236	-1.0329	0.423463
3670.9	0.909582	0.00932455	9	511	0	-3634.65	-0.0668719	0.609428	-1.49774	0.701038	0.785138	1.93941	-0.866074	0.893953	0.973322	0.976139	0.929954	-1.11698	-0.195349	-0.189669	-0.255602	0.172217	0.28745	-0.74485	0.378145	-0.222297	-1.09655	-2.20987	2.50515	4.2856	1.97753	0.765041	0.95784	1.01122	-1.65873	-0.21503	0.37431	-0.589214	0.467636	0.853089	-0.203231	0.820361	0.487563	-0.471991	-0.324284	-0.100974	-0.561354	0.18949	-0.274673
3665.39	0.400192	0.00932455	5	51	0	-3627.87	-0.0822653	0.579071	-1.37835	0.729849	0.80702	1.95235	-0.817781	0.894532	0.971313	0.974782	0.950865	-1.12022	-0.295671	-0.162894	-0.28212	0.182902	0.246027	-0.734465	0.420257	-0.250901	-1.0943	-2.1658	2.53189	4.09112	2.01503	0.687719	0.959985	1.01855	-1.70558	-0.242522	0.380992	-0.596623	0.486581	0.811703	-0.22092	0.836641	0.520288	-0.492631	-0.315983	-0.144141	-0.603079	0.0983047	-0.357795
3665.33	0.449008	0.00932455	5	58	1	-3616.68	-0.0886289	0.590812	-1.33846	0.716425	0.844657	1.95512	-0.816455	0.8807	0.97047	0.974499	0.965569	-1.12274	-0.287745	-0.165392	-0.282599	0.187588	0.264557	-0.745047	0.407543	-0.257469	-1.09547	-2.12455	2.49056	4.03433	2.10868	0.696518	0.958426	1.01343	-1.71085	-0.239529	0.371655	-0.570976	0.481009	0.776758	-0.226845	0.836346	0.543373	-0.500321	-0.320364	-0.131646	-0.62286	0.1063	-0.352383
3679.51	0.999558	0.00932455	9	511	0	-3630.88	-0.672532	0.826661	-0.261606	0.869616	-0.809684	2.08688	-0.112287	1.69431	0.799697	0.811179	0.549898	-0.840282	0.52781	-0.261459	-0.0410003	0.194926	0.223118	-0.615466	-0.450038	-0.725786	-1.33273	-2.18145	-0.377315	3.72491	3.43605	-0.0378032	0.913869	1.36675	-1.1853	-0.205093	0.290672	-0.639172	0.448856	0.169341	0.0138027	0.214446	0.551658	-0.267144	-0.203147	0.0317697	0.51315	-0.323573	0.559613
3680.66	0.83736	0.00932455	9	511	0	-3644.9	-1.081	1.09727	-0.154098	1.20519	1.48003	1.41784	-1.79435	1.57665	0.970238	0.915118	0.545071	-0.719288	-0.0424361	-0.188124	-0.34971	0.281256	0.22987	-0.428212	0.794564	-0.902447	-1.08234	-1.6287	-0.140114	2.09963	2.20891	0.356871	0.809612	0.727017	-1.14996	-0.225882	0.676535	-0.390662	0.368457	0.559632	0.194134	1.08457	0.725261	-0.470857	-0.0669206	0.0647104	-0.400726	-1.19108	-0.476912
3674.12	0.982748	0.00932455	9	511	0	-3639.05	0.147096	0.571662	-2.16414	-0.146906	-0.278063	2.31369	-0.324429	1.18902	0.902402	0.855953	0.666824	-0.796843	0.134837	-0.0559532	0.123589	0.298341	0.358865	-0.733136	-1.02015	-0.942507	-0.879661	-1.05533	0.377292	1.72487	1.62082	0.373419	0.871345	1.39037	-1.42297	-0.108325	0.279919	-0.908219	0.568229	0.210425	-0.232066	0.182902	0.1267	-0.37212	-0.190414	-0.2067	0.916563	0.937088	-0.238185
3676.08	0.930708	0.00932455	9	511	0	-3637.1	-1.11398	0.965371	-0.304475	1.28197	1.18071	1.19946	-1.86503	1.53867	0.91876	0.898168	0.266823	-0.801036	-0.0166024	-0.0115225	-0.460066	0.163976	0.204248	-0.580268	1.47299	-0.561003	-0.848369	-1.07916	-0.239038	1.57885	1.47956	-0.1465	0.896294	1.42721	-1.33451	-0.120105	0.11519	-0.919925	0.405481	-0.0878929	0.0426677	0.438115	0.731526	-0.453675	-0.0203767	0.0972372	-0.493141	-1.05727	-0.551814
3682.47	0.990391	0.00932455	9	511	0	-3633.5	-0.0894929	0.492676	-1.73563	0.605407	0.926169	2.82149	-0.570089	0.955579	0.972164	0.972225	0.982261	-0.746605	-0.373025	0.0541888	-0.0771118	0.227876	0.315107	-0.494012	-0.386471	-0.713322	-0.881704	-1.46019	0.507139	1.95026	1.41965	0.0172295	0.947068	0.990813	-1.65968	-0.10306	0.579079	-0.741623	0.396035	0.304816	0.680161	0.974441	0.499782	-0.586937	-0.292907	-0.111521	0.497231	0.689768	0.146024
3679.06	0.85335	0.00932455	9	511	0	-3642.35	-0.391401	0.608451	-0.102516	0.984963	0.388444	1.10921	-1.36283	2.29603	0.79777	0.848516	0.881714	-0.932262	0.37052	0.0573155	-0.294959	0.323285	-0.0498472	-0.749571	0.675004	-0.864224	-0.749004	-2.16055	-1.25057	3.75844	0.728679	-0.0408552	0.719113	0.732347	-1.06926	-0.0426781	0.0751168	-1.14037	0.544209	-0.389506	-0.239938	0.964815	0.57118	-0.496871	0.0614024	-0.178913	-0.42814	-1.05852	-0.224462
3675.66	0.914712	0.00932455	9	511	0	-3644.95	-0.321687	0.244126	-1.41983	1.99628	1.24469	1.51372	-1.43252	0.554092	0.845429	0.899597	0.855193	-1.17433	0.204414	-0.217202	-0.000969962	0.225994	-0.0973721	-0.92866	-0.666103	-0.596813	-0.596656	-1.99906	-1.06772	4.1942	0.219534	1.14269	0.843917	1.21002	-1.31196	-0.149315	0.228448	-0.681949	0.108561	-0.518941	-0.0582338	0.380449	0.739695	-0.00177543	0.0183467	0.437953	0.621695	0.28293	-0.0907063
3681.16	0.993724	0.00932455	9	511	0	-3637.56	0.498265	0.457141	0.57727	-0.863642	0.468709	1.8349	-0.725248	2.37133	0.790849	0.861749	1.64569	-0.532358	0.133722	-0.0513037	-0.183945	0.0555035	-1.05759	-0.329078	-0.136783	0.0569237	-0.901147	-1.18191	-3.67399	0.930339	0.761581	0.722469	0.880149	0.0500878	-1.74124	0.1264	0.246139	-1.83603	0.609394	0.0972669	0.159157	0.278173	0.532892	-0.369357	-0.244764	-0.240271	-0.868247	-0.164484	-0.100868
3662.99	0.928337	0.00932455	9	511	0	-3624.84	0.0358383	0.162345	-0.848889	0.61449	2.1429	2.09617	-1.34473	0.479572	0.775208	0.867917	1.0715	-0.922674	0.176532	0.0719498	0.0595775	0.00406363	-0.755511	-0.413688	-1.10425	0.115622	-0.832414	-2.46099	-2.69694	4.11496	1.08945	-0.556984	0.549133	-0.158181	-0.49878	0.115973	0.143205	-1.85882	1.40892	-0.184509	0.462814	0.796551	-0.0668044	0.0396134	-0.476771	-1.46876	0.205216	-0.114248	0.00215671
3675.69	0.559228	0.00932455	9	511	0	-3626.78	-0.0647819	0.692641	0.332515	0.403656	0.651368	1.25477	-1.02361	2.75154	0.746823	0.858328	1.70562	-0.68706	0.402469	-0.142554	-0.160083	0.189178	-0.917968	-0.301131	0.157381	-0.634902	-0.508825	-1.39018	-2.35473	1.4247	0.0135492	0.746034	0.985587	0.17895	-2.02629	0.0481744	0.273779	-1.65201	0.560316	-0.480806	-0.0329665	0.0182521	0.236884	-0.320726	-0.0295441	0.0925414	-0.671599	-0.112615	-0.0214361
3676.24	0.982613	0.00932455	9	511	0	-3633.27	-0.0442312	0.914271	-1.08915	0.184441	2.31927	2.45455	-1.26689	0.394481	0.853663	0.8617	0.568683	-0.874958	0.241372	0.0555189	0.101306	0.0556084	-0.865201	-0.538682	-1.23586	0.188906	-0.764461	-0.998586	-1.3842	1.54717	0.550998	-0.799441	0.839299	-0.204561	-1.57068	0.000299225	0.199551	-1.27347	0.689786	-0.0941346	0.307911	0.815154	0.395787	-0.153418	-0.594286	-0.294444	0.332359	0.302903	0.209538
3677.4	0.921295	0.00932455	9	511	0	-3632.65	-0.330322	1.51752	-0.188786	0.343218	0.415898	1.22742	-1.07168	2.85173	0.864013	0.926258	0.93759	-0.623523	0.0965378	-0.37166	-0.44344	0.326468	-0.386585	-0.518468	1.04502	-1.06531	-0.767712	-1.6973	-1.04309	1.77637	0.933659	1.2802	0.889704	0.437518	-1.4847	0.0308908	0.038846	-1.65865	0.447176	0.133497	-0.568418	0.382586	0.570449	-0.620536	0.0124743	0.244108	-0.238594	-0.0633866	-0.129577
3675.35	0.833947	0.00932455	9	511	0	-3623.11	-0.539894	0.840718	-0.237899	0.834511	0.384177	1.36331	-1.05964	2.73991	0.962263	0.976871	0.8113	-0.688979	-0.303898	0.0473463	-0.317023	0.241121	-0.109056	-0.469131	0.701479	-0.548157	-1.14432	-1.75501	-0.935279	2.20684	2.34387	-0.433738	0.880983	0.680851	-1.24671	-0.0857706	0.250561	-1.21102	0.459071	0.76215	0.0231423	0.648793	1.11904	-0.684253	-0.00119498	-0.0720854	-0.132591	1.00181	-0.0811874
3668.89	0.995812	0.00932455	9	511	0	-3631.12	0.396221	2.47239	-0.0609615	0.0103278	1.455	1.68652	-1.57726	0.836005	0.676685	0.780423	0.940206	-1.17825	0.816079	0.309195	0.0676173	0.270405	-0.170743	-0.810317	-0.913541	-0.556138	-0.464421	-1.05478	-1.4153	1.59047	-0.417263	0.0804082	0.929551	0.906673	-1.35198	-0.128732	0.13669	-0.978566	0.396526	-0.453801	-0.191925	0.301613	0.564463	-0.455329	0.0632711	-0.219093	-1.03462	-0.435696	-0.144877
3673.18	0.996055	0.00932455	9	511	0	-3617.91	-0.0173643	0.385282	-0.325178	0.263487	0.231453	1.59792	-0.672102	1.56242	0.748703	0.616046	1.32776	-0.669627	0.713535	0.11373	0.061154	0.222208	-0.0779262	-0.672416	-0.803052	-0.6796	-0.44747	-1.0385	-1.26121	1.56667	-0.291491	0.406026	0.775998	0.866817	-1.20579	-0.146333	0.263431	-0.863389	0.389343	-0.352536	-0.491541	0.561714	0.0565407	-0.0684865	-0.00285604	0.1755	-0.535845	-0.27414	-0.392957
3672.99	0.96443	0.00932455	9	511	0	-3624.93	-0.0734089	0.41705	-0.497143	0.195752	0.116927	1.29157	-0.831649	1.37233	0.675235	0.760281	0.849624	-1.3012	0.800239	0.0298515	-0.188476	0.254628	-0.446575	-0.959128	0.0708661	-0.907097	-0.70978	-1.51438	-0.967004	2.5197	0.770744	2.00598	0.839969	1.16217	-0.678086	-0.470549	0.705514	0.562648	0.525707	-0.372572	-0.848756	0.0512033	0.457835	-0.322938	-0.378584	-0.372576	0.0436134	-0.150292	0.549029
3671.68	0.918479	0.00932455	9	511	0	-3621.1	0.131557	0.333432	-0.595362	0.667957	0.000880942	1.48392	-0.341517	1.1404	0.626136	0.718878	1.32026	-1.33805	0.799485	-0.123323	0.0138938	0.243487	-0.809043	-0.756535	-0.901772	-0.822546	-0.772858	-1.36867	-3.97506	4.14561	0.483997	-0.0245274	0.901907	0.052217	-1.57062	-0.270745	0.236524	-0.346271	0.482659	-0.308598	1.02816	0.441345	0.305255	0.288935	0.122253	0.282219	-1.02426	-0.574602	-0.498182
3671.56	0.870278	0.00932455	9	511	0	-3631.2	0.0383602	0.320309	-0.120892	0.262214	0.261149	1.95868	-0.410144	1.10808	0.637844	0.835952	0.938003	-1.30784	0.583116	0.0846935	-0.0324193	0.0701491	-0.654624	-0.64613	-0.551832	0.0930312	-0.787302	-1.78348	-2.49121	3.78463	1.09374	-0.400502	0.828866	0.558294	-1.23218	-0.498638	0.355953	0.409008	0.0222557	-0.590326	0.2725	0.889586	0.536014	0.292725	0.174539	0.597677	-0.22958	-0.482858	-0.0165586
3671.46	0.957385	0.00932455	9	511	0	-3631.93	0.410816	1.55527	-0.943822	-0.106626	1.04791	0.950934	-1.4909	1.62414	0.793343	0.789279	0.507421	-0.956963	0.319279	0.0283451	-0.207046	0.256876	-0.790521	-0.637151	0.182487	-0.800153	-0.644184	-1.70155	-2.40493	2.92031	0.318734	0.965433	0.721846	-0.0396126	-1.20745	-0.36018	0.239057	0.00234902	0.617118	-0.373428	-0.333469	0.184373	0.19617	-0.273699	0.188013	-0.310597	-0.610715	0.0176169	0.19345
3678.34	0.956557	0.00932455	9	511	0	-3627.07	-0.108812	1.0427	-0.61471	0.265284	1.09799	1.13397	-1.42779	1.39196	0.751007	0.788251	0.706309	-1.05052	0.448441	0.137358	-0.180971	0.264005	-0.878031	-0.74418	-0.00425548	-0.553169	-0.957425	-2.11061	-2.64891	3.61219	1.31713	0.998437	0.844007	0.254417	-1.62218	-0.495808	0.206426	0.448619	0.604244	-0.440282	-0.402813	0.591912	0.391108	-0.290852	0.0609876	-0.131917	-0.148844	0.278652	0.212913
3668.26	0.981573	0.00932455	9	511	0	-3635.26	0.259868	0.339299	-1.1944	-0.208785	-0.0874471	1.24511	-0.672516	2.02421	0.704986	0.674133	1.12293	-0.925017	0.796843	0.125073	-0.289421	0.149195	-0.457038	-0.419467	0.470763	-0.453868	-0.818096	-2.47093	-1.6739	4.5492	0.951198	1.69511	0.673147	0.380099	-0.684221	-0.302259	0.335767	-0.291726	0.981941	-0.11589	-1.18744	0.818073	0.590678	-0.779793	-0.219542	0.0113514	-0.364809	0.191867	0.542204
3663.82	0.998694	0.00932455	9	511	0	-3620.01	-0.522779	0.497299	-0.715371	1.08603	-1.33198	1.6784	0.423599	1.99626	0.774039	0.82905	0.608248	-1.33235	0.483571	0.0447504	-0.184432	0.119582	-0.742166	-0.884806	0.0642764	-0.0121208	-1.05477	-2.34563	-2.66677	5.06004	1.44665	1.41116	0.684837	0.396181	-0.946945	-0.322329	0.262907	-0.296085	0.562601	-0.146417	-0.615358	0.434043	0.202568	-0.505867	-0.53942	0.228424	-0.754167	-0.606221	0.0790914
3669.92	0.969977	0.00932455	9	511	0	-3617.77	0.11166	0.0627769	-0.288656	1.54399	-0.80707	1.59842	-0.0363896	2.55148	0.786932	0.94004	1.16698	-0.915287	0.173573	-0.0672901	-0.138905	0.278564	-0.620015	-0.666625	-0.294759	-0.47581	-0.912225	-1.66735	-2.23292	1.88619	1.23265	1.87315	0.772615	-0.0360208	-1.42433	-0.0549136	0.249514	-1.32694	0.879792	0.21988	0.072132	1.023	0.0544795	0.00316682	-0.241676	0.144019	0.204068	-0.0159734	0.615459
3673.97	0.911908	0.00932455	9	511	0	-3623.62	-0.585453	0.524375	-0.632618	1.27738	-0.782554	2.52582	-0.119599	1.72679	0.929717	0.946281	0.662224	-0.78218	-0.0239325	-0.142965	-0.0380274	0.30007	-0.527662	-0.459516	-0.852277	-0.838768	-1.084	-1.53751	-1.49444	1.81769	1.82651	1.03752	0.907693	0.0591443	-1.9034	0.00480264	0.0824374	-1.48083	0.537387	0.0718343	-0.0492129	0.556741	0.481994	-0.368745	-0.0699505	0.0456449	-0.037355	0.172175	-0.200092
3664.81	0.996555	0.00932455	9	511	0	-3627.36	-0.77893	0.628574	-0.466967	1.33926	-1.28826	2.68433	0.145835	1.75781	0.929584	0.978244	0.769978	-0.869886	-0.0201671	-0.0889936	-0.103433	0.384093	-0.611016	-0.590741	-0.486443	-0.981919	-1.2139	-2.01427	-2.18458	2.44951	1.72697	1.48279	0.852086	-0.109429	-1.68439	0.155214	0.0894595	-2.02717	0.559993	0.163285	0.0805914	0.623182	0.410174	-0.420846	-0.168142	0.116716	-0.130898	-0.133269	-0.318592
3671.35	0.977478	0.00932455	9	511	0	-3623	0.294282	0.62355	-1.46526	-0.628021	-0.186132	2.04559	-0.284615	1.17943	0.91411	0.936178	0.981448	-0.980518	-0.0726955	-0.201763	-0.151776	-0.0309302	-0.674864	-0.475069	-0.269606	0.394338	-0.657012	-1.99526	-1.37786	3.56913	0.320621	1.6297	0.817945	0.0963887	-1.34074	-0.0736414	0.0781062	-1.27543	0.695936	0.508816	-0.23066	0.687811	0.469452	-0.380382	-0.102488	0.125788	0.399959	0.126532	0.564607
3683.46	0.800306	0.00932455	9	511	0	-3633.39	0.260819	0.775643	-0.531255	0.0117632	1.79777	1.38456	-2.07902	1.42762	0.854406	0.911022	1.01171	-0.799871	0.180211	-0.0378298	-0.126453	0.329431	-0.457936	-0.439057	-0.181158	-1.04799	-1.00223	-1.46685	-1.50725	1.79019	1.94322	0.322335	0.858459	0.243636	-1.76933	-0.191766	0.18152	-0.691247	0.411143	-0.334255	0.186062	0.717234	0.745527	0.0904887	0.00172951	0.235483	-1.03954	-0.361986	0.0679052
3681.77	0.842243	0.00932455	9	511	0	-3640.68	0.0642634	0.218603	-0.220298	0.685394	1.44217	2.28211	-0.739886	1.03206	0.66072	0.913284	1.74036	-0.84171	0.422397	-0.146816	0.0815963	0.157605	-0.239019	-0.48954	-0.8878	-0.23046	-0.595006	-2.39799	-2.98059	2.51013	0.939704	2.69783	0.778839	0.129022	-1.21831	-0.099887	0.106809	-1.23921	0.861055	-0.149776	-0.124779	0.249528	0.626692	-0.123195	-0.128687	-0.22886	-0.492699	-0.203979	-0.0800978
3675.47	0.975816	0.00932455	9	511	0	-3641.44	-0.39081	0.297429	1.30711	1.8987	2.19113	1.91741	-1.88322	0.930369	0.888041	0.954585	0.898453	-0.71739	0.0336876	-0.180966	-0.238508	0.217322	-0.554928	-0.346869	-0.0183354	-0.70349	-0.851569	-1.77598	-1.63814	2.23882	0.700851	-0.0566065	0.92791	-0.179151	-1.992	-0.110694	-0.0296245	-1.14694	0.974137	-0.0968136	0.349028	0.214875	0.226743	0.0819018	-0.438813	-0.364343	0.311539	0.506778	1.0384
3676.4	0.978578	0.00932455	9	511	0	-3627.45	0.0469114	0.616591	-0.796079	0.225939	2.65853	1.25671	-2.14174	1.07271	0.682172	0.873042	1.66726	-0.71832	0.233238	0.197479	0.235668	0.124056	-0.390779	-0.426658	-1.73926	-0.0770056	-0.618912	-2.64014	-3.3882	3.08359	1.18983	1.10011	0.725872	0.0324019	-1.18413	-0.0678236	0.205661	-1.34116	0.940934	0.142535	0.467134	0.541336	0.76303	-0.252349	-0.550567	-0.204513	-0.756064	0.172654	-0.59904
3677.36	0.845112	0.00932455	9	511	0	-3634.98	0.332302	0.622423	-0.344797	-0.143507	0.247165	1.19625	-0.554157	2.50453	0.575503	0.812139	1.14324	-0.871515	0.776523	-0.21179	-0.0288432	0.091569	-0.323024	-0.448946	-0.482439	0.0952873	-0.66807	-2.50715	-2.19353	3.52837	1.25003	1.59207	0.841633	0.000683811	-1.50737	-0.0626723	0.446269	-1.25488	0.915605	-0.913007	-0.166707	0.492839	-0.0435071	-0.40083	-0.277631	-0.218312	0.352968	-0.0100158	0.306474
3667.79	0.9604	0.00932455	9	511	0	-3628.55	-0.47259	1.02695	0.0590653	0.540749	1.19613	2.35451	-0.901499	0.666436	0.85475	0.928748	0.850744	-1.01632	-0.0766829	0.00817474	-0.139433	0.290338	-0.479572	-0.738082	-0.297941	-0.850295	-0.697205	-0.505753	-1.10602	1.02585	0.615794	-1.60531	0.848024	0.166743	-1.55793	-0.182969	0.416054	-0.733459	0.446728	0.277699	0.607752	1.0045	1.03075	0.1086	-0.0320545	0.00822189	0.275982	-0.172198	-0.46794
3663.11	0.91609	0.00932455	9	511	0	-3615.9	-0.321037	0.265617	-0.21114	1.04708	1.261	0.866793	-2.49494	1.00594	0.930494	0.995511	1.34554	-1.21835	-0.0574083	-0.607128	-0.258919	0.123004	-0.365466	-0.767817	0.271761	-0.334057	-0.899994	-1.9755	-0.85228	3.57144	1.48154	1.89358	0.925143	0.525279	-1.62801	-0.143377	0.304815	-0.767532	0.484793	-0.666644	-0.449081	0.295492	-0.0614353	-0.214852	-0.202564	0.0110241	-0.883708	0.085308	0.402825
3663.68	0.906666	0.00932455	9	511	0	-3603.88	-0.601367	1.07483	-0.315588	0.48919	1.01228	1.42314	-0.934642	0.941735	0.845062	0.983814	0.765657	-1.33714	-0.0269285	0.230171	-0.0428483	0.344941	-0.37647	-0.962446	-0.372652	-0.547602	-0.889567	-1.53994	-4.83023	3.82452	1.21519	-1.77822	0.782482	0.315177	-1.48526	-0.057381	0.199801	-1.08155	0.603918	0.493667	-0.315448	0.201229	0.835544	-0.16803	-0.162041	-0.0839225	0.152806	0.618917	0.636028
3667.57	0.943343	0.00932455	9	511	0	-3623.71	-0.259172	0.385906	-0.329064	1.09248	-0.00735754	1.37892	-0.614935	1.45128	0.961208	0.863037	1.72298	-1.3065	0.163196	-0.0306005	0.0299022	-0.0659363	-0.49493	-0.582939	-0.870267	0.262683	-0.636359	-1.16668	-0.749148	2.05928	0.543903	0.988878	0.984365	-0.0162872	-2.13985	-0.109325	0.343211	-1.05829	0.610058	-0.14321	0.148291	0.293275	-0.109696	-0.422923	-0.0881364	0.0226437	-0.847564	-0.850759	-0.285096
3663.29	0.774681	0.00932455	9	511	0	-3622.22	-0.113058	1.91266	-0.537053	0.197096	2.20651	1.6299	-1.80415	1.5131	0.995796	0.998883	0.429566	-0.758187	-0.385855	0.333018	-0.233603	0.192908	-0.553927	-0.380941	0.264067	-0.612311	-1.17436	-1.57923	-3.98384	1.63659	0.951514	-0.0647646	0.958379	-0.283561	-2.23426	-0.00610886	0.0205032	-1.41938	0.497482	0.181915	-0.103497	0.730334	0.898345	0.0775969	-0.0133154	0.0973438	0.460785	0.584713	-0.0494012
3664.86	0.999688	0.00932455	9	511	0	-3620.01	-0.16538	0.635064	0.0803541	0.495663	1.85326	1.65298	-1.49083	1.10765	0.93286	0.998262	1.62468	-0.852881	-0.427169	0.198199	-0.0839027	0.171628	-1.12238	-0.544494	-0.38555	-0.0630766	-1.18999	-1.23694	-4.55077	1.48081	1.99107	0.17025	0.939837	0.0444187	-1.54266	-0.131523	0.0579139	-1.10096	0.451092	0.705028	-0.0256432	0.713254	0.303537	-0.166607	-0.022882	-0.0370535	0.813037	-0.293952	0.694957
3669.98	0.99064	0.00932455	9	511	0	-3611.44	-0.570161	0.428427	-2.10018	1.5112	0.205365	1.4005	-0.813532	1.19793	0.777325	0.75293	0.442221	-1.07599	0.718889	-0.369675	-0.1707	0.211459	0.0326942	-0.690894	0.00200515	-0.850109	-0.481112	-1.43221	-0.966511	3.09041	-0.851633	1.09777	0.934144	1.5754	-1.10543	-0.120351	0.0844988	-0.977471	0.624892	0.626704	0.568966	0.628079	0.322478	-0.254749	-0.470409	-0.275758	-0.223741	0.103275	-0.402002
3672.67	0.961005	0.00932455	9	511	0	-3632.16	-0.0299597	0.421636	-0.835969	0.00892558	0.978228	1.15129	-1.4862	1.47178	0.740799	0.761117	0.958949	-0.822644	0.455275	0.0611351	0.10526	0.160512	-0.501429	-0.69828	-1.13046	-0.22802	-0.317597	-1.10978	-1.57186	1.92403	-0.850777	-0.231725	0.844163	0.0364184	-1.51484	-0.0880827	0.47066	-1.04034	0.783452	-0.383178	0.288141	-0.012778	0.585358	-0.519105	-0.148697	-0.293652	-0.142115	-0.573999	0.00413793
3677.35	0.989604	0.00932455	9	511	0	-3637.27	0.331846	0.616789	-0.569668	-0.599684	0.803776	2.25971	-0.583782	0.728483	0.709847	0.919478	1.77355	-1.03183	0.669238	-0.548952	-0.0721196	0.154025	-0.856158	-0.813787	-0.36437	-0.159278	-0.569899	-1.03462	-2.86687	2.03713	0.0266979	-0.571078	0.899064	0.293418	-1.56356	0.138616	0.328912	-1.94915	0.775667	-0.63195	0.357447	0.180611	0.477054	-0.180794	-0.365939	-0.00720738	-0.252521	0.0277462	-0.510429
3665.95	0.717124	0.00932455	9	511	0	-3631.32	-0.264997	0.46818	-0.822797	1.18953	-0.291481	1.28223	-0.250554	2.62815	0.656127	0.598591	0.884153	-0.662629	0.857284	0.208271	0.119363	0.0502841	-0.329264	-0.563998	-1.27045	0.00536134	-0.499491	-2.20821	-1.19226	2.88258	-0.24408	2.32831	0.810254	-0.156429	-1.53253	-0.132098	0.4721	-0.873988	0.997199	0.0572603	-0.158264	0.182781	0.166925	0.199449	0.167388	-0.444554	0.154403	0.121517	-0.00267943
3664.11	0.908224	0.00932455	9	511	0	-3611.2	-0.794893	0.669633	-0.170595	1.65848	1.80716	1.76091	-1.39176	0.298142	0.876691	0.987839	0.723144	-1.31082	0.079162	-0.430538	-0.293024	0.198242	-0.942274	-0.962896	0.417706	-0.312947	-0.961786	-0.765372	-2.07026	1.32544	1.49674	-0.118779	0.927074	0.311925	-1.64029	0.0345303	0.134667	-1.4133	0.295184	-0.377057	-0.561525	0.527279	0.642977	-0.103219	-0.161654	0.191552	-0.35228	0.000363287	-0.627082
3672.99	0.930959	0.00932455	9	511	0	-3623.66	0.364232	0.75148	-0.175071	-0.589038	0.230721	1.16776	-0.816786	2.43878	0.744713	0.880286	1.31088	-0.799585	0.164549	0.0685221	-0.0266638	0.135445	-0.319609	-0.436985	-0.721131	-0.158767	-0.895761	-1.51008	-1.43904	2.37594	1.76468	-0.297045	0.87682	0.0105405	-1.81867	0.0513393	0.21047	-1.39469	0.717844	0.634199	0.717452	0.462621	0.162074	0.0666977	-0.165002	0.217583	-0.415451	0.408028	-0.0149724
3687	0.874703	0.00932455	9	511	0	-3640.5	-0.225232	0.648907	0.21081	0.797421	1.66491	2.10351	-1.53421	0.639575	0.855486	0.837237	0.827885	-0.878622	0.255017	0.0455353	-0.226445	0.198573	-0.279968	-0.566635	0.349771	-0.312862	-0.764986	-1.36069	-0.937454	1.95737	0.917895	0.94022	0.943111	0.658655	-1.9992	-0.187199	0.347917	-0.745554	0.589079	-0.377657	-0.230866	0.237919	0.570252	-0.369324	-0.174858	-0.195197	-0.361696	-0.42078	0.117416
3675.45	0.984575	0.00932455	9	511	0	-3640.33	0.0679506	0.232922	-1.95699	0.0430832	1.64445	1.59222	-1.48954	0.753653	0.809702	0.991333	0.978295	-1.01505	0.193165	-0.298628	-0.00846457	0.269789	-0.191603	-0.76541	-0.491922	-0.512871	-0.766532	-1.81527	-0.792424	3.00817	1.59741	0.364442	0.962832	0.329295	-2.1761	-0.210423	0.249097	-0.481649	0.805365	0.390996	0.496042	0.43906	0.475953	-0.294384	-0.466473	-0.298276	0.0616971	0.176179	-0.401236
3677.1	0.99873	0.00932455	9	511	0	-3638.2	-0.242819	0.590157	0.880218	0.506219	0.70468	1.73252	-0.883268	1.58595	0.677383	0.758678	1.17673	-0.746174	0.628036	0.0408854	-0.206815	0.172262	-0.300167	-0.528613	0.326999	-0.486236	-0.711624	-1.79877	-0.987466	2.4975	1.13795	-0.0639469	0.879379	0.579117	-1.50177	-0.154363	0.193872	-0.920965	0.0607575	-0.699025	0.00473317	0.794858	0.790812	0.00830414	0.356546	0.592917	-0.535957	-0.717772	0.503344
3674.64	0.909842	0.00932455	9	511	0	-3636.51	-0.102842	0.145695	-0.691677	1.63982	1.96417	2.54664	-1.15535	0.637493	0.851917	0.984	1.1254	-0.8146	0.0345146	-0.317141	0.128586	0.146665	-0.310097	-0.548325	-1.15715	-0.183873	-1.00012	-1.4926	-1.56718	1.61158	2.04158	1.3818	0.765517	-0.0133031	-1.08651	8.91E-05	0.0742732	-1.45799	0.389414	0.6569	-0.568249	0.992219	1.07105	-0.196449	0.0316096	0.312956	0.336997	0.0994326	0.700244
3676.81	0.928719	0.00932455	9	511	0	-3637.37	0.0663172	1.88259	-0.157043	0.067379	-0.10352	1.32602	-0.401124	2.72384	0.714352	0.835507	1.00588	-0.897687	0.27703	0.300792	-0.345855	-0.0477065	-0.636449	-0.357285	0.532837	0.49821	-0.502116	-2.03402	-1.72076	2.9048	-0.284481	-5.50E-05	0.95646	-0.285228	-1.95904	-0.0454369	0.143658	-1.31263	0.895469	-0.218636	0.0258222	0.0719912	0.0577457	0.182141	-0.280508	-0.359972	-0.308402	-0.134317	-0.911974
3684.05	0.656544	0.00932455	9	511	0	-3641.92	-0.250517	0.425953	-1.16004	1.30024	0.90579	1.89888	-0.827066	1.37585	0.955074	0.936386	1.49148	-0.756098	0.00539772	-0.27633	-0.0107028	0.13968	-0.148835	-0.51518	-0.444549	-0.222951	-0.899348	-1.11201	-2.85597	1.13337	0.807655	1.04208	0.800669	0.276591	-1.3849	-0.101964	0.125545	-1.15245	0.698604	0.0470568	0.0292248	0.827357	0.205541	-0.294393	-0.315134	-0.0500113	0.149967	0.349566	0.472266
3672.64	0.962394	0.00932455	9	511	0	-3643.28	-0.174344	0.803149	0.803107	0.463153	-1.52751	2.08793	0.234837	2.44821	0.767317	0.920864	1.07133	-0.937373	0.197869	0.265675	-0.334362	0.156626	-0.765528	-0.49737	0.910441	0.020659	-1.02355	-1.5658	-1.89371	2.14758	2.53811	-0.105625	0.856086	0.155162	-1.62354	-0.110742	0.206923	-0.996397	0.52161	-0.397937	0.37843	0.273485	0.836003	-0.0836576	0.0515095	0.138415	-0.593126	-0.219748	0.203024
3675.94	0.99782	0.00932455	9	511	0	-3634.62	-0.0459208	0.184346	-2.48462	0.713243	1.02783	1.46461	-1.08955	1.42731	0.823094	0.945918	1.18148	-0.821653	0.0444622	-0.35028	0.161522	0.0634072	-0.523184	-0.485673	-1.36334	0.157216	-0.578519	-2.53426	-1.78899	3.59113	0.210805	1.70471	0.826158	0.146624	-1.45339	-0.0262396	0.0162544	-1.17925	0.70292	-0.0712087	-0.369106	0.993378	0.397279	-0.276576	-0.0966553	0.194995	0.561941	0.00508082	0.00439068
3675.55	0.996975	0.00932455	9	511	0	-3630.82	-0.0215157	0.970302	1.05792	-0.0931507	1.00368	1.91163	-1.54434	0.603962	0.848517	0.846306	1.03081	-1.08692	0.125896	0.04901	-0.329384	0.186953	-0.612111	-0.691923	0.716765	-0.679409	-0.885632	-1.25894	-2.06886	2.79895	0.246218	-0.524457	0.760241	0.624261	-1.0354	-0.0783902	0.35109	-1.03451	0.623436	-0.419621	0.638832	0.0187783	0.277413	0.374424	-0.14192	-0.368346	-0.689432	-0.0735293	0.0393476
3679.36	0.805984	0.00932455	9	511	0	-3641.44	0.0313435	0.0948892	-0.491258	1.69333	-0.265467	1.95895	-0.369967	1.8579	0.829263	0.906112	1.37408	-0.866922	0.182865	0.0800468	-0.183751	0.442688	-0.0668652	-0.758317	-0.0528913	-1.07575	-1.03704	-1.51815	-0.819021	1.81536	1.99386	1.20402	0.832405	0.48687	-1.35769	-0.0965054	0.389825	-1.03063	0.573537	-0.270923	0.378644	1.04439	0.785016	-0.654985	-0.131841	0.148799	0.550399	-0.261074	0.0653537
3676.46	0.921575	0.00932455	9	511	0	-3642.44	0.276062	2.06835	-0.625799	-0.0195838	0.507756	1.58899	-0.675433	1.07469	0.864481	0.827356	0.92838	-1.01745	0.234949	-0.208634	-0.290028	0.12367	-0.440719	-0.739924	0.514066	-0.472975	-0.766531	-1.32902	-1.38425	2.90712	0.832111	-0.131419	0.934534	1.67365	-1.06135	-0.334244	0.243577	-0.0255038	0.441761	0.0722452	-0.511792	-0.132521	0.380374	-0.0103758	-0.285464	-0.34782	-0.677615	-0.25379	0.537074
3677	0.954191	0.00932455	9	511	0	-3621.8	0.005653	0.115186	-0.483702	1.728	0.410581	1.57721	-1.02271	1.28794	0.975984	0.8949	1.1385	-1.11089	-0.251422	0.207909	0.0500872	0.139353	-0.336545	-0.679313	-0.994756	-0.124774	-0.784691	-1.85238	-1.64563	3.39823	0.741837	1.02868	0.819756	-0.113151	-1.51059	-0.0558585	0.149373	-1.13294	0.518281	0.234372	1.1222	0.126016	0.369266	-0.310518	-0.0511391	0.135905	0.28257	-0.281452	-0.386914
3672.01	0.825056	0.00932455	9	511	0	-3629.01	-0.611765	2.33305	-0.129306	0.347486	0.578524	2.05737	-0.775868	1.07462	0.937382	0.948708	0.507911	-0.965385	-0.223659	-0.00596487	-0.2005	0.188143	-0.628612	-0.647574	-0.0667394	-0.499416	-1.11297	-2.16153	-1.49742	3.46823	1.78771	1.24161	0.817163	0.0754031	-1.76134	-0.226447	0.0502536	-0.704174	0.781598	-0.347066	-0.0261726	0.455789	0.682675	0.192778	-0.373516	-0.050822	-1.81814	-0.21405	0.335018
3675.08	0.679539	0.00932455	9	511	0	-3621.88	0.0504898	0.0255108	-0.21306	0.929675	0.229841	1.44839	-0.493318	1.82873	0.589271	0.749891	1.22145	-0.819516	0.896442	-0.347566	-0.124262	0.249739	-1.00376	-0.751811	-0.11836	-0.499216	-0.691209	-1.18935	-3.09357	1.76038	0.64926	0.277319	0.948073	0.474183	-1.54007	-0.0969082	0.401685	-0.891577	0.787118	-0.154307	0.362657	0.439476	0.466081	-0.593833	-0.216475	-0.280069	1.1185	-0.318727	-0.34482
3679.11	0.927243	0.00932455	9	511	0	-3642.61	-0.241033	1.27374	-0.373764	0.360218	1.84741	1.32385	-1.69148	0.937184	0.886455	0.874542	1.06299	-0.876354	-0.265566	0.285117	-0.232215	0.267547	-1.00956	-0.655394	0.40724	-0.7391	-0.735498	-1.75158	-2.0925	2.11222	0.723806	1.75733	0.82099	0.203358	-1.57079	-0.0876154	0.428015	-0.923755	0.695586	-0.0362066	-0.335985	0.0875316	0.348376	0.329202	-0.398432	-0.392479	-0.894987	-0.529218	0.0897427
3675.56	0.980636	0.00932455	9	511	0	-3640.55	-0.404401	0.324781	0.0124796	1.33626	0.335348	2.27366	-0.48561	1.43127	0.661388	0.849079	0.887278	-0.8065	0.754193	-0.391912	-0.0378065	0.221131	-0.613893	-0.515693	-0.723686	-0.450654	-1.0741	-1.65585	-3.07841	1.58827	1.27406	1.88077	0.914357	0.0456978	-1.71617	0.0175	0.315473	-1.27366	0.79052	-0.0282968	0.402485	0.634412	0.329243	-0.582279	-0.309873	-0.141393	0.570099	0.233167	-0.0496325
3670.84	0.923258	0.00932455	9	511	0	-3626.38	-0.199189	0.938706	-0.545058	0.372705	-0.450968	1.09414	0.124281	2.97083	0.804322	0.881349	1.2057	-0.911074	-0.0223555	0.0904141	-0.197617	0.132611	-0.380821	-0.567563	0.116187	-0.136098	-0.865591	-1.32758	-1.4386	2.40657	1.82735	-0.363019	0.910275	0.192734	-1.43668	-0.117303	0.140168	-1.09755	0.487597	-0.648014	0.0734708	0.298879	0.600911	-0.200066	-0.0628291	0.0396644	-0.986719	-0.25016	-0.260768
3675.55	0.991201	0.00932455	9	511	0	-3633.04	-0.39586	0.936536	-1.02454	0.482462	3.15201	2.49948	-1.44379	-0.111789	0.854321	0.829058	0.869546	-0.779157	0.267697	-0.155258	-0.0660967	0.231793	-0.255522	-0.551625	-0.399555	-0.491403	-0.604546	-1.98894	-1.0217	3.03078	0.197124	1.09009	0.880877	0.0890717	-1.77235	0.0180299	0.308417	-1.3551	0.497605	1.0451	-0.024801	0.423844	0.28447	-0.271555	0.0536888	-0.423602	0.43372	-0.0353122	0.322086
3671.05	0.980611	0.00932455	9	511	0	-3630.86	0.371194	0.535313	-1.4161	-0.438488	0.107972	2.11529	-0.430768	0.894553	0.826846	0.947355	0.916126	-1.38467	0.106886	-0.1749	-0.2519	0.293541	-0.613082	-1.0324	0.20433	-0.630084	-0.626546	-0.985982	-2.66137	2.48436	-0.678553	-0.684259	0.784185	0.448411	-1.25154	0.0403426	0.124007	-1.67455	0.405714	0.648216	-1.16361	0.3325	1.17914	-0.693813	-0.181371	0.201515	0.438302	0.0101052	0.64156
3670.58	0.97995	0.00932455	9	511	0	-3634.29	-1.11245	0.923097	-0.345622	1.42838	1.627	1.32848	-1.87384	1.68591	0.930427	0.87038	0.46227	-0.574782	0.0486415	-0.222039	-0.162311	0.251993	0.0839223	-0.422146	-0.185826	-0.851674	-1.08402	-2.07651	-0.184107	2.20585	1.88433	1.84929	0.934549	1.08789	-1.34337	-0.0846101	0.615065	-0.950588	0.418194	-0.0109785	0.487015	0.587426	0.795839	0.17603	-0.283637	-0.165291	-0.986362	-0.159261	-0.827621
3676.24	0.998322	0.00932455	9	511	0	-3640.09	-0.0900139	0.628884	-1.42016	0.121706	2.20052	1.58359	-1.72187	0.694078	0.890517	0.939289	0.987341	-0.678402	-0.0165061	-0.238777	-0.146889	0.229721	0.301399	-0.559218	-0.117507	-0.537382	-1.08451	-1.71808	-0.780643	2.50634	2.28109	-0.0725303	0.829485	0.505833	-1.35673	-0.244652	0.315064	-0.325643	0.238518	0.382702	0.42844	0.922872	0.86657	-0.59178	0.119788	0.426958	0.631955	0.27543	-0.207727
3674.46	0.922043	0.00932455	9	511	0	-3631.76	-0.601946	1.03343	-0.118775	0.667662	0.329225	1.77856	-0.591442	1.58091	0.843377	0.886761	1.11805	-0.638294	0.282614	-0.393422	-0.255376	0.181024	0.0381908	-0.445856	0.518491	-0.661785	-0.69789	-2.96546	-1.05756	4.24749	0.746606	1.81429	0.809587	0.527443	-0.929446	-0.284316	0.833461	-0.0185032	0.550052	0.167114	-0.293677	0.576597	0.89135	-0.516709	-0.387932	-0.250759	-0.910172	-0.928341	-0.302139
3679.43	0.94737	0.00932455	9	511	0	-3640.8	-0.213983	0.581093	-0.985034	0.861385	2.26061	1.63124	-1.96172	0.722113	0.969084	0.941757	0.841384	-0.830495	-0.342483	0.143698	-0.224278	0.282047	0.0955705	-0.535541	0.477528	-0.977646	-0.980498	-2.05931	-1.05986	2.80788	1.81892	0.741344	0.990004	1.26565	-1.65327	-0.261716	0.374956	-0.411564	0.237119	0.338844	-0.132462	0.364201	0.620625	-0.16121	0.160342	0.290292	0.395666	-0.162503	0.0411151
3678.36	0.880554	0.00932455	9	511	0	-3638.22	0.0928217	2.07219	-0.267277	0.0197482	1.21715	1.57761	-0.953858	1.47579	0.592846	0.865878	1.06208	-0.86505	0.942053	-0.460602	-0.0453798	0.0898752	-0.779135	-0.522983	-0.396485	-0.0115014	-0.422544	-1.04841	-2.58068	1.27231	-0.0267752	-0.0280295	0.817998	-0.294615	-1.73302	-0.0577307	0.281681	-0.956371	0.606727	0.223695	0.260246	0.744939	0.423765	-0.145752	-0.158061	-0.158934	-0.541365	0.00993558	0.185826
3678.32	0.875697	0.00932455	9	511	0	-3624.2	0.423837	0.335285	-2.26178	-0.793099	3.06343	2.10851	-1.95184	0.69452	0.878492	0.948945	0.932671	-0.696667	-0.0117446	0.113478	-0.305721	0.123957	-0.83387	-0.420779	0.252867	-0.0612214	-1.2798	-1.40059	-2.3817	1.39015	2.27454	0.304734	0.962369	-0.0345634	-1.79683	0.0793376	0.210265	-1.8647	-0.0480951	-0.154022	-0.405863	0.982333	0.961518	0.458501	0.330259	0.524034	0.220544	-0.200255	-0.164281
3673.02	0.80186	0.00932455	9	511	0	-3629.52	0.499739	1.2743	-0.105129	-0.273654	-0.0264065	1.89399	-0.826241	1.5763	0.873868	0.908793	1.07758	-0.971024	0.191368	0.0311509	-0.196132	0.00705107	-0.654045	-0.469783	-0.167087	0.33114	-0.441439	-1.2021	-1.01367	1.8219	-0.610606	0.27075	0.75589	-0.175836	-1.42468	0.246863	0.320764	-2.20154	0.819684	0.208066	0.384133	0.697609	0.65442	-0.331968	-0.25233	-0.0875145	0.331176	0.550094	-0.337404
3672.25	0.972461	0.00932455	9	511	0	-3637.41	-0.0306523	0.0583157	-0.901521	0.434062	1.08667	1.53937	-1.18805	1.29378	0.709666	0.85007	1.08575	-0.866806	0.497094	-0.127745	0.0135366	0.181216	-0.708192	-0.530956	-1.04314	-0.44665	-0.866775	-1.23774	-2.81405	1.61408	0.842938	0.483851	0.891	-0.213957	-1.79284	-0.132762	0.179491	-1.00751	0.149241	-0.297024	-0.215379	0.96069	0.913829	0.549108	0.185985	0.620429	-0.319685	-0.353454	0.146546
3675.75	0.70008	0.00932455	9	511	0	-3631.49	0.0123254	0.07349	-0.287262	0.346565	-0.344396	1.73905	-0.457279	1.97068	0.902406	0.943133	1.26609	-0.819295	-0.125602	-0.111358	-0.183589	0.211918	-0.167483	-0.528769	0.122312	-0.579391	-0.606382	-1.79823	-0.931949	2.55287	0.272085	0.832958	0.960313	0.528617	-1.69041	0.220526	0.226931	-2.17226	0.848212	0.238505	0.188679	0.0642283	0.302694	-0.410671	-0.554297	-0.503752	0.38165	0.43785	-0.836282
3679.08	0.913385	0.00932455	9	511	0	-3629.68	-0.070768	0.288392	-1.43401	0.802083	1.75073	1.45076	-1.68163	0.365282	0.71114	0.801604	0.900632	-1.23093	0.672471	-0.115709	-0.135111	-0.00310471	-0.507122	-0.664142	-0.0953979	0.440013	-1.02021	-1.19376	-3.14872	2.95524	1.55503	-1.1541	0.799193	0.383104	-1.37645	-0.0391905	0.0695001	-1.29231	0.474213	-0.484299	0.390549	0.199072	0.326623	0.157356	-0.0983705	0.0880879	-0.680692	-0.487073	0.746781
3669.83	0.980699	0.00932455	9	511	0	-3631.75	0.296955	0.121251	1.49051	-0.548305	0.378234	1.82946	-0.876383	1.44575	0.739989	0.910196	1.01616	-1.17179	0.304496	0.177707	-0.137646	0.387232	-0.157245	-0.95761	-0.0131571	-0.961035	-0.748459	-1.63451	-1.13562	-1.81027	1.06327	1.01662	0.848558	0.504241	-1.38356	-0.206554	0.638286	-0.420944	0.628759	0.0247531	0.0211678	0.324223	0.100923	-0.327581	-0.430181	-0.136836	0.306642	0.453724	-0.829358
3669.46	0.990159	0.00932455	9	511	0	-3630.44	-0.035668	0.275162	-1.18237	0.41503	0.687929	1.54337	-0.649165	2.00324	0.822307	0.947348	1.63183	-0.794827	-0.0738961	-0.155138	-0.10881	0.248951	-0.359784	-0.688016	-0.155249	-0.467194	-0.442243	-0.745445	-1.37971	-2.58384	0.0791215	1.69523	0.919194	0.848558	-1.31135	-0.135025	0.261792	-1.04531	0.118073	1.0462	-1.08525	0.530939	0.644009	-0.00523037	0.031841	0.0433463	-0.205933	-0.40852	0.637839
3676.91	0.98706	0.00932455	9	511	0	-3626.36	0.0570018	1.87874	-0.404272	0.10298	3.732	2.19235	-2.12065	-0.357652	0.846061	0.844286	0.725548	-1.00133	0.248433	0.0410584	-0.0383844	0.235248	0.0387115	-0.812626	-0.260185	-0.653981	-1.14413	-0.968129	-1.74861	-0.5966	2.42959	0.551801	0.67686	0.576841	-0.957651	-0.248878	0.612088	-0.228123	0.676207	-0.211475	0.33487	0.308599	0.628631	-0.263863	-0.350387	-0.281314	0.0319105	0.138669	-1.01561
3687.87	0.860738	0.00932455	9	511	0	-3639.95	-0.141299	1.98051	-0.332053	0.209362	3.88898	2.10356	-2.12852	-0.345117	0.769601	0.898829	0.982798	-1.09889	0.305396	0.0615342	-0.0546943	0.29826	0.14278	-0.887343	-0.486028	-0.542582	-0.994403	-1.1904	-0.39299	-0.972566	1.85341	0.887169	0.815836	0.787258	-1.07	-0.251934	0.635873	-0.457865	0.580447	-0.115504	0.574797	0.296474	0.377324	-0.2689	-0.192378	-0.266503	-0.244045	-0.0105303	-0.499209
3678.43	0.523668	0.00932455	9	511	0	-3642.12	-0.39713	0.686843	-0.911226	0.69479	4.65571	2.49397	-2.20385	-0.844524	0.819271	0.875891	0.574512	-1.18043	0.447085	-0.26592	-0.013196	0.0719779	0.270011	-0.854312	-0.381068	0.0483214	-1.16883	-1.4132	-1.36238	-0.448084	2.33391	0.615078	0.873472	0.935802	-1.4532	-0.316041	0.53565	-0.14003	0.413537	-0.0261504	0.443859	0.171829	0.420082	-0.509012	-0.206695	0.022503	-0.673095	-0.871512	0.197802
3675.35	0.999185	0.00932455	9	511	0	-3620.17	-0.598212	0.961608	0.195335	0.766407	1.65686	1.88042	-1.46361	0.72818	0.716376	0.781024	0.845185	-1.0202	0.674997	-0.11524	-0.102014	0.305973	-0.075595	-0.908826	-0.318004	-0.663901	-1.08269	-3.06814	-1.63463	-1.66632	1.92863	0.821965	0.635097	0.592237	-0.738109	-0.187604	0.437945	-0.75575	0.639939	-0.668892	0.275034	0.00131426	0.487237	0.364457	-0.2774	-0.330901	0.133837	0.440722	-0.793546
3681.19	0.996204	0.00932455	9	511	0	-3638.09	0.417223	0.856073	-1.2551	-0.266523	0.418216	1.28925	-0.975625	1.53813	0.767452	0.837239	0.851842	-1.28749	0.450368	0.0893019	-0.0684204	0.230384	-0.00875341	-1.068	-0.32133	-0.421761	-0.8231	-1.23436	-1.15259	1.1566	1.14324	0.311008	0.881131	0.603099	-1.37399	-0.185119	0.46265	-0.572849	0.598401	0.374364	-0.205272	0.0736279	0.0389773	-0.833384	-0.13213	-0.0229123	-0.229598	-0.824936	0.616502
3679.17	0.957649	0.00932455	9	511	0	-3631.16	-0.248353	0.660848	-0.833387	0.464117	0.713161	2.38912	-0.665407	1.0319	0.800172	0.695735	0.63166	-0.77741	0.452924	0.257471	-0.219949	0.0250166	-0.123276	-0.570533	0.282278	-0.0586815	-0.760432	-1.27848	-0.635679	-3.40371	0.817511	0.669863	0.790971	1.27677	-0.842436	-0.0621761	0.256434	-1.18441	0.348212	-0.897848	-0.129138	0.314989	0.189571	-0.322748	0.00448493	0.048561	-0.14073	0.903982	0.123759
3680.31	0.874585	0.00932455	9	511	0	-3638.67	-0.43064	1.0109	-1.01333	0.687858	-0.357251	1.57887	-0.401206	2.12673	0.824325	0.898276	0.502581	-1.07947	0.612571	-0.294078	-0.161876	0.409798	0.29089	-1.03716	0.136134	-0.938764	-1.09658	-0.892951	-0.426494	-0.746342	1.99948	0.335399	0.721396	0.925976	-1.02057	-0.237081	0.365609	-0.54164	0.586423	0.423192	0.33266	0.167866	0.48816	-0.930838	-0.256433	-0.0870971	0.179518	-0.666838	0.0730097
3679.28	0.960609	0.00932455	9	511	0	-3635.45	-0.384418	1.42182	-0.239724	0.432375	2.39182	1.8868	-1.90202	0.973156	0.91815	0.933589	0.820089	-0.789073	-0.0637552	0.120074	-0.199462	0.205352	-0.11059	-0.619454	-0.0221578	-0.197897	-0.597865	-1.81719	-0.150943	-1.52881	0.0489122	0.900916	0.786291	0.565798	-1.24804	0.00887708	0.14901	-1.66014	0.0940725	0.356408	0.010249	0.65987	0.634854	-0.313163	0.188639	0.390433	-0.11193	0.106873	-0.275878
3676.8	0.881603	0.00932455	9	511	0	-3637.82	0.137239	0.725785	-1.72481	-0.0997938	0.581747	2.05814	-0.711171	1.05939	0.957035	0.9482	0.591687	-1.01296	-0.220366	0.13169	-0.306468	0.269332	0.129607	-0.810965	0.648142	-0.854187	-0.749937	-0.972334	-0.455122	0.185429	0.904042	1.10203	0.861542	1.03546	-1.21102	-0.149376	0.640963	-0.562531	0.574765	0.499127	-0.560605	0.375099	0.377108	-0.157898	-0.0813342	-0.169617	0.0974924	-0.557894	-0.271356
3677.06	0.988624	0.00932455	9	511	0	-3641.32	0.51304	0.84433	-1.1096	-0.429699	-0.764381	1.42448	-0.188962	2.33316	0.983441	0.913729	0.93737	-0.875946	-0.341345	-0.0223056	-0.281008	0.207272	-0.0957439	-0.91621	0.574445	-0.662751	-0.503	-1.31502	-1.21814	-1.70337	-0.346863	1.5565	0.915336	1.16305	-1.19697	-0.176769	0.0791926	-0.896236	0.634138	0.355631	0.375951	0.265169	0.142449	-0.435418	-0.396637	-0.0681088	-0.234025	0.204869	-0.770799
3686.86	0.985582	0.00932455	9	511	0	-3646.97	-0.730744	1.2751	-0.260374	0.635467	0.152539	2.29589	-0.297059	1.45725	0.881501	0.932416	0.55769	-0.776092	-0.150486	0.0636467	-0.252525	0.352782	0.0738377	-0.820376	0.473471	-0.882518	-0.535005	-1.44334	-0.651242	-1.43999	0.22972	0.836125	0.85305	0.599122	-1.48298	-0.0629789	0.489996	-1.1159	0.801401	0.45301	-0.0270159	0.206158	0.301258	-0.207545	-0.449327	-0.439887	-0.0257829	0.529934	-0.509886
3675.55	0.628716	0.00932455	9	511	0	-3641.06	-0.719043	1.45691	-0.318617	0.651386	0.22667	1.40478	-0.661837	1.77737	0.838214	0.835821	0.513867	-1.07564	0.131531	0.103737	-0.383948	0.342859	0.110338	-0.872818	0.940295	-1.18038	-0.459568	-1.72319	-1.28751	-0.523051	-0.865654	2.55341	0.820614	0.65126	-1.29459	-0.193003	0.542368	-0.55024	0.384893	-0.637762	0.875906	0.326051	0.86224	-0.345495	-0.0829682	-0.204352	0.253323	0.241682	-0.761605
3673.44	0.468404	0.00932455	9	511	0	-3629.84	-0.417308	1.99718	0.0157219	0.320093	0.367626	1.49046	-1.12752	1.87893	0.840903	0.842519	0.934301	-0.917278	0.309284	0.037797	-0.272668	0.270907	-0.0652011	-0.745559	0.491552	-0.824857	-0.56729	-1.56996	-0.265155	-1.18381	0.149589	2.92133	0.929348	0.922352	-1.56626	-0.3056	0.559057	-0.210311	0.490521	-0.204114	0.274313	-0.00572295	0.576355	0.150214	0.0623116	0.0428274	0.141271	0.373719	-0.133257
3677.27	0.995347	0.00932455	9	511	0	-3629.3	-0.492997	1.07405	-0.572434	0.556542	0.715278	1.33548	-1.17251	1.77151	0.870547	0.739869	1.00968	-0.862874	0.422681	0.141268	-0.239382	0.23835	-0.286178	-0.83483	0.193188	-0.737171	-0.599501	-1.66203	-1.25238	-0.82458	-0.2229	3.1939	0.951329	0.797979	-1.46256	-0.210161	0.605493	-0.497119	0.378732	-0.128115	0.255599	0.10956	0.48181	0.143619	0.0408565	0.0431291	-0.167095	0.218356	-0.362031
3680.83	0.962213	0.00932455	9	511	0	-3642.41	-0.308557	0.485022	-0.183428	1.03402	0.587168	1.43982	-1.047	1.92077	0.797622	0.81004	0.82362	-0.921433	0.213329	0.19549	-0.267438	0.274773	-0.281855	-0.830453	0.497968	-0.679908	-0.51742	-1.30493	-0.917912	-0.0673552	0.0981036	2.70965	0.895974	0.475925	-1.61942	-0.211854	0.520137	-0.483779	0.431023	-0.370042	0.0906013	0.480574	0.164352	0.146759	0.00523672	0.010741	-0.214432	0.422784	0.18403
3675.04	0.994376	0.00932455	9	511	0	-3635.57	0.420211	0.368825	-1.4031	-0.679133	1.04886	1.85926	-0.967359	0.999871	0.718541	0.908372	1.09389	-1.01229	0.576389	-0.327167	0.0652186	0.18748	-0.1164	-0.536274	-0.887705	-0.55489	-0.858092	-0.998601	-2.26171	1.71071	1.41896	-0.576582	0.816394	0.00104813	-1.40973	-0.113401	0.661617	-0.997123	0.797792	0.205952	0.380962	0.377551	0.172809	-0.126767	-0.274736	0.0799769	0.410957	-0.621485	-0.612542
3672.66	0.898583	0.00932455	9	511	0	-3628.49	1.0167	0.884684	-1.36736	-0.932748	0.222155	1.34422	-0.459828	2.0799	0.730133	0.905592	1.75684	-0.83029	0.334624	-0.406202	0.0833696	0.0148698	-0.317434	-0.599823	-1.20771	0.294753	-0.666393	-1.09915	-1.40975	1.39392	0.838883	0.562139	0.925779	0.528405	-1.49266	-0.0930304	0.373433	-0.993841	0.473032	-0.243417	0.611868	0.351015	0.689948	0.163385	-0.435429	-0.035529	-0.129961	-0.673035	-0.185203
3675.09	0.998582	0.00932455	9	511	0	-3639.91	0.45302	0.634949	-0.70901	-0.487873	1.35802	1.46965	-1.68104	1.50361	0.776975	0.92323	0.707724	-0.849665	0.117578	0.100448	0.0628938	0.113053	-0.547833	-0.37554	-1.38365	-0.0886993	-0.922092	-1.41959	-2.16758	2.09901	0.82651	-0.684041	0.933671	-0.213504	-1.83119	-0.154829	0.207584	-0.919173	1.01925	0.209423	-0.519615	0.778444	0.311312	0.10939	-0.0764026	-0.141886	0.777985	0.434704	-0.0415656
3682.77	0.999486	0.00932455	9	511	0	-3635.49	-0.154944	0.320165	0.177805	0.742577	-1.30899	2.42736	0.164112	1.97267	0.842311	0.959118	1.07552	-0.806204	0.0617709	-0.207244	-0.320385	0.239629	-0.707559	-0.506955	0.64861	-0.582427	-0.567317	-1.66518	-1.70136	2.03761	-0.186648	0.951313	0.871603	0.317404	-1.56916	0.097983	0.344725	-1.68039	0.537219	-0.0233223	-0.281165	0.642963	0.763136	-0.258304	0.0300184	0.133081	-1.10181	-0.60292	0.259331
3674.57	0.905496	0.00932455	9	511	0	-3635.01	-0.262168	1.44459	-0.402178	0.304173	-1.08581	1.89223	-0.365134	1.77624	0.872183	0.852904	0.425389	-1.09545	0.331347	-0.210281	-0.316986	-0.0923467	-0.305	-0.705482	0.338146	0.613915	-1.00939	-0.882231	-0.832428	1.65052	1.47969	-0.0624975	0.840432	0.0912967	-1.64583	-0.129639	0.0631908	-0.938757	0.308527	-0.0871932	0.793567	1.02904	0.765481	-0.174375	0.134931	0.302808	-0.805226	0.675996	0.715134
3681.78	0.996078	0.00932455	9	511	0	-3632.25	-0.245473	0.168894	0.351224	2.24777	1.54846	1.9007	-1.21214	0.643701	0.830309	0.936157	1.24582	-1.0236	0.047986	-0.0174608	-0.219976	0.28526	-0.766583	-0.743159	0.187104	-0.731237	-0.554735	-1.51895	-2.388	2.67513	-0.444717	0.0543282	0.847343	0.36669	-1.55052	-0.106005	0.388763	-0.997893	0.51418	-0.375719	-0.504905	0.423691	0.675509	-0.125074	0.10423	0.0165941	0.238207	-1.08477	-0.296395
3679.75	0.75595	0.00932455	9	511	0	-3630.61	0.536505	0.639371	-2.13855	-0.741595	0.96709	1.36252	-1.06659	2.1209	0.79992	0.869003	0.854151	-0.69657	0.236265	-0.13117	0.0930088	0.088701	-0.625323	-0.418093	-1.083	-0.119471	-1.04841	-1.95448	-2.61087	2.41235	1.99725	0.392344	0.830425	-0.132372	-1.56964	0.105439	0.158835	-1.76184	0.877834	0.27304	-0.154165	0.499108	0.267262	-0.592878	-0.42229	-0.0920063	-0.268453	0.876517	-0.217707
3678.02	0.973538	0.00932455	9	511	0	-3642.24	-0.576647	0.570656	-0.867596	1.36957	0.697206	2.19268	-0.603467	0.919327	0.872438	0.883185	0.615252	-1.12349	0.0763617	0.0303992	-0.369079	0.157922	-0.894207	-0.787905	0.512949	-0.240263	-0.359719	-1.16484	-0.994785	1.47218	-0.959232	0.954207	0.899763	-0.0717888	-1.69195	-0.0386348	0.0382786	-1.40955	0.643615	-0.197385	-1.02774	0.749179	0.577733	-0.128411	-0.0103408	-0.0130292	0.474895	-0.650034	-0.167622
3673.99	0.972323	0.00932455	9	511	0	-3625.89	0.73744	1.94247	-0.908573	-0.257753	0.419418	1.50419	-0.719069	1.53361	0.92275	0.914093	0.454895	-1.03741	-0.178949	-0.2219	-0.275322	0.111696	-0.988042	-0.577455	0.170465	-0.411562	-0.841241	-0.977896	-3.08402	1.34165	0.125033	0.553139	0.878913	-0.0483753	-1.56468	-0.0201514	0.0522115	-1.33077	0.508226	-0.810555	0.103398	0.823051	0.391791	0.038477	0.00223454	0.128621	0.356246	-0.567913	-0.162165
3673.47	0.979721	0.00932455	9	511	0	-3633.03	0.589313	0.46652	-1.72449	-1.16543	-0.158215	1.86806	-0.274138	1.42915	0.87019	0.980035	1.31089	-1.07996	-0.172737	0.0295933	-0.0834236	0.182515	-0.639674	-0.351939	-0.313336	-0.460712	-0.577518	-1.80836	-1.88711	3.03941	0.188915	1.33164	0.789894	-0.182759	-1.38188	-0.121472	0.0403151	-1.09055	0.257132	-0.139832	-0.037244	0.653756	0.68479	0.0859028	0.111588	0.425675	-0.518836	0.0663656	-0.240318
3678.63	0.879033	0.00932455	9	511	0	-3633.73	-0.679547	1.0164	-0.572483	0.712828	0.192968	1.11629	-1.03517	2.01963	0.86394	0.71925	0.734234	-0.907509	0.504453	0.134351	-0.317234	0.205536	-0.372027	-0.624079	0.394133	-0.578943	-1.00157	-0.84207	-0.683423	1.81724	1.57295	-0.848258	0.726269	0.312618	-0.930786	0.0671917	-0.0104572	-1.61668	0.743322	0.277948	0.32646	0.788311	0.802291	0.0966119	-0.0202175	0.159869	1.07382	-0.0595002	-0.325879
3673.33	0.846479	0.00932455	9	511	0	-3633.39	-0.918281	1.30872	0.414687	0.750503	0.00930826	1.28012	-1.11198	2.42558	0.805728	0.813624	0.792054	-0.821032	0.627763	-0.0114922	-0.422729	0.413215	-0.199718	-0.731677	1.07209	-0.908109	-0.860895	-1.53159	-1.00285	2.51702	1.15325	-0.410963	0.780703	0.525659	-1.01707	-0.0761453	0.059875	-1.19228	0.744256	-0.060175	0.0865765	1.01168	0.858383	-0.122596	-0.116277	0.186298	0.945936	0.474742	-0.42515
3681.09	0.995542	0.00932455	9	511	0	-3631.68	0.358044	0.264911	-0.924306	-0.366106	0.576036	2.66816	-0.482141	0.953779	0.814963	0.974822	1.39408	-1.0854	0.0327477	-0.0381086	-0.017542	0.0734997	-0.365243	-0.657466	-0.650159	0.222264	-1.01256	-1.33415	-1.75328	1.35993	2.40769	1.70075	0.893894	0.371269	-1.49044	-0.00728503	0.311669	-1.30684	0.362994	-0.480634	0.462373	0.206148	0.77429	0.00967421	0.205771	0.125123	-1.49863	-0.102998	-0.165979
3677.85	0.967851	0.00932455	9	511	0	-3640.61	0.254304	0.148499	-0.0517319	-0.8959	0.595757	1.45426	-1.20588	1.40672	0.847975	0.926727	1.28205	-1.01659	0.217518	-0.225503	0.0157383	0.137645	-0.271486	-0.649776	-0.760913	-0.046485	-1.1547	-1.85403	-1.95027	3.87521	2.60593	-1.0254	0.778639	0.126943	-1.42058	-0.0445394	0.364583	-1.21088	0.482474	-0.397542	-0.208168	0.615389	0.282369	-0.0699997	-0.171623	0.129389	-0.528903	-0.750188	-0.552847
3678.14	0.65675	0.00932455	9	511	0	-3642.64	0.192339	0.181992	0.179574	0.105865	0.631005	1.61479	-1.056	1.48565	0.810367	0.880007	1.1793	-0.965063	0.159721	0.0141265	0.0404449	0.195451	-0.366085	-0.66793	-0.953225	-0.163191	-0.937416	-1.99565	-2.15404	2.14081	1.42299	3.39159	0.903466	0.086445	-1.8808	-0.186275	0.208762	-0.856885	0.497198	0.159103	0.392183	0.280293	0.563394	-0.145461	-0.0614863	0.237074	-0.296102	-0.00564085	0.255018
3674.23	0.982351	0.00932455	9	511	0	-3640.5	-0.0373076	0.474056	-1.56331	0.533655	1.21911	1.99299	-1.02146	1.15935	0.823338	0.789272	1.10532	-0.687925	0.414427	-0.0556843	-0.390711	0.3204	-0.279376	-0.545443	0.764374	-0.919707	-0.540122	-0.760146	-1.18001	0.887835	-0.166419	-0.336547	0.808984	0.259083	-1.38051	-0.0866951	0.211443	-1.12661	0.653687	0.541666	1.05446	0.694527	0.628991	-0.302654	-0.322548	-0.161211	0.468479	0.0857283	0.489906
3679.93	0.997115	0.00932455	9	511	0	-3634.8	0.234891	0.0972356	1.13728	-0.642972	1.03001	1.98225	-1.35225	1.19543	0.879239	0.925866	1.13107	-0.802042	0.147594	-0.181695	-0.288721	0.278399	-0.217251	-0.502108	0.563638	-0.814949	-0.89348	-2.27305	-0.906414	2.98157	1.78819	1.39842	0.84111	0.989026	-1.33141	-0.0928751	0.0569277	-1.10068	0.530957	-0.399125	-1.01507	0.561469	0.413492	-0.69024	-0.280034	-0.0634118	-0.435351	0.143748	-0.547446
3671.49	0.854808	0.00932455	9	511	0	-3633.05	-0.478601	0.630367	0.658144	1.04025	0.535314	1.96296	-0.690175	1.74384	0.728218	0.959872	1.18989	-0.794938	0.456123	-0.459303	-0.179137	0.158815	-0.288726	-0.410183	0.129776	-0.311064	-0.769162	-2.63701	-2.20229	2.96752	0.778176	1.49024	0.942022	0.0646713	-1.77198	-0.0919223	0.322023	-1.01936	0.941117	1.23843	0.655447	0.329012	0.215961	-0.453141	-0.616556	-0.540087	-0.175542	0.14291	-0.492771
3662.37	0.969229	0.00932455	9	511	0	-3619.33	-0.473506	0.617625	-0.0727678	0.947459	2.91699	1.31167	-3.20345	0.19345	0.878087	0.934065	0.651796	-0.899361	-0.0683397	0.106092	-0.0387057	0.128232	-0.303217	-0.581901	-0.510284	-0.0197773	-0.656551	-0.971623	-1.05386	1.34521	0.467932	-0.0826331	0.802499	0.246872	-1.31668	-0.033328	0.189654	-1.2471	0.845547	-0.145712	-0.161668	0.642935	0.600725	-0.534761	-0.334988	-0.0808549	-0.0276873	-0.681047	0.0465527
3675.19	0.981668	0.00932455	9	511	0	-3621.24	0.361349	0.470835	-0.201147	-0.443111	0.995838	1.0521	-1.94891	1.63544	0.854372	0.963146	1.13142	-1.10417	-0.0313177	0.0268759	-0.12068	0.0967669	-0.464597	-0.637005	-0.000229006	0.0229924	-0.627786	-1.73121	-2.26769	3.06551	-0.144483	0.259148	0.953088	0.22115	-2.01697	-0.222256	0.751729	-0.446245	0.343454	-0.149625	0.192817	0.393089	0.492569	0.206511	-0.00759774	0.0106	-0.527916	0.496449	0.0779208
3669.58	0.683334	0.00932455	9	511	0	-3626.93	0.430775	0.697567	-0.449351	-0.722313	0.776584	1.00545	-1.73951	1.71203	0.809795	0.959763	1.14984	-1.14821	0.0775925	0.0430214	-0.159626	0.11142	-0.490579	-0.592234	-0.0399041	-0.148776	-0.61028	-1.70834	-2.4221	3.13769	-0.488517	0.131026	0.936168	0.263192	-2.03212	-0.21012	0.787408	-0.388978	0.323758	0.0168535	0.171252	0.412622	0.552398	0.320735	0.108057	0.0742409	-0.52969	0.513076	0.0186689
3671.15	0.992778	0.00932455	9	511	0	-3629.69	0.0719532	0.148423	-0.858098	-0.85183	-0.165837	1.80322	-0.682631	1.46033	0.828097	0.840854	0.829308	-0.983951	0.333211	-0.191886	-0.121373	0.290086	-0.391448	-0.802849	-0.206649	-0.81537	-1.2506	-1.16268	-2.72031	1.76829	1.51314	0.45464	0.71738	0.146614	-1.04141	0.0584351	-0.0651235	-1.74635	0.625711	-0.628485	0.165174	0.413024	0.801934	-0.450985	-0.263137	0.219517	0.389606	-0.590043	0.0692281
3684.35	0.979574	0.00932455	9	511	0	-3642.56	0.0598432	0.620627	-0.845831	0.322062	-0.696614	1.51845	-0.0372532	2.56416	0.852875	0.962156	1.07532	-0.967891	0.273075	-0.334474	-0.134226	0.161605	-0.510147	-0.56962	-0.081763	-0.362495	-0.858795	-1.8549	-2.35993	2.44114	1.11318	1.55899	0.819542	0.247888	-1.51493	-0.124942	0.444182	-0.786175	0.674513	-0.212719	0.353826	0.365675	0.793434	0.0384446	0.00967208	-0.146309	-0.725161	-0.354702	-0.153081
3677.58	0.871311	0.00932455	9	511	0	-3637.78	-0.465554	1.21898	-0.0986101	0.670976	-0.957956	1.70131	-0.037372	2.4764	0.696984	0.759911	0.607227	-0.831844	0.780405	-0.13428	-0.106934	0.238843	-0.660533	-0.576054	-0.275606	-0.697763	-0.438449	-1.61763	-1.88524	2.20746	-1.20145	0.670308	0.948615	-0.0833419	-2.01036	-0.132421	0.113939	-0.996834	0.584804	-0.388427	-0.24177	0.42273	0.478798	-0.490799	-0.152882	-0.0472768	-0.748365	0.199558	0.43118
3667.95	0.965828	0.00932455	9	511	0	-3631.05	0.317275	0.587937	-0.888149	-0.196625	2.02873	1.35023	-2.13441	1.17591	0.937486	0.969936	1.06658	-0.794039	-0.339035	0.143843	-0.0963633	-0.0437003	-0.678086	-0.270903	-0.318458	0.3342	-1.15308	-1.32996	-2.80867	2.07024	1.94643	-0.811182	0.744269	-0.421306	-1.25832	0.112587	0.252619	-1.78044	0.278014	0.843196	0.0328071	0.638968	0.83898	0.142617	0.132991	0.0129353	0.0331727	-0.516164	-1.16445
3672.38	0.988286	0.00932455	9	511	0	-3623.18	-0.200286	0.700618	-0.717639	0.399225	0.61149	2.95515	-0.688032	1.00172	0.99488	0.893039	0.771752	-0.720798	-0.162126	0.145599	-0.239064	0.0606712	-0.567355	-0.371484	0.00147533	-0.0412025	-0.903594	-1.10664	-1.29	1.18654	0.88152	0.42759	0.888588	-0.0556759	-1.94263	0.0441395	0.0628622	-1.71109	0.358363	0.160759	-1.03201	0.72159	0.43871	-0.168704	-0.144929	0.373114	0.684492	0.310839	0.938765
3674.96	0.995523	0.00932455	9	511	0	-3628.62	-0.110705	0.94354	0.0224293	0.217799	0.770986	0.952969	-1.2669	2.33259	0.660928	0.957361	1.23277	-1.06233	0.487486	-0.306363	-0.00611153	0.139363	-0.586656	-0.535614	-0.645904	0.0830568	-0.420121	-1.53839	-1.81388	2.32981	-0.287491	0.42955	0.856482	-0.352199	-1.51348	-0.196447	0.247238	-0.808244	0.431268	0.19446	0.790105	0.839328	0.757871	-0.238415	0.102497	0.294193	-0.516065	-0.26414	-1.21253
3666.57	0.8773	0.00932455	9	511	0	-3630.97	-0.120586	0.329982	-0.806353	0.301599	1.3229	1.84958	-1.20083	0.340657	0.818722	0.773304	0.702764	-1.27898	0.14429	0.303941	-0.27673	0.279683	-0.588099	-0.85533	0.273203	-1.04209	-0.672691	-1.14579	-1.22725	2.7117	0.270701	-0.424736	0.899171	0.22969	-1.52023	-0.0771396	0.477716	-1.14095	1.19272	-0.431076	-0.527588	-0.324316	-0.132171	-0.500497	-0.642768	-0.399502	0.337956	0.261538	1.01414
3667.19	0.98596	0.00932455	9	511	0	-3630.51	-0.596901	1.14195	-0.230681	0.625278	2.48287	1.25083	-2.81501	0.254683	0.805571	0.898035	0.724734	-1.18406	0.496946	0.00845961	-0.161666	0.213417	-0.321408	-0.692799	-0.132543	-0.398585	-1.24591	-1.33665	-1.42426	1.67672	2.30364	1.24696	0.858861	0.626139	-1.56801	-0.374853	0.397586	-0.137037	0.112643	-0.00853506	0.171575	0.54479	1.08972	-0.0516861	-0.207781	0.0540772	-0.49038	-0.293187	-1.27169
3681.61	0.926422	0.00932455	9	511	0	-3632.54	-0.499747	0.936909	0.291592	0.735908	2.17408	1.35534	-2.50514	0.354185	0.790983	0.811396	0.744783	-0.948088	0.243049	-0.00428773	-0.0874157	0.162242	-0.323646	-0.776528	-0.31432	-0.186628	-1.16344	-0.746463	-1.75475	1.13207	2.14902	-0.124958	0.858443	0.534954	-1.0795	-0.223221	0.356716	-0.660635	0.221615	0.253915	0.108766	0.628076	0.726416	0.0513871	-0.0311828	-0.00557378	-0.562549	-0.117692	-0.981815
3669.26	0.986115	0.00932455	9	511	0	-3636.47	0.0489504	0.460762	-1.36613	-0.247094	0.419726	1.22959	-0.58076	1.38496	0.753775	0.897817	1.55189	-1.46277	0.198559	0.285946	-0.213469	0.232198	-1.11084	-0.954278	0.174632	-0.37743	-0.474374	-1.51612	-3.00679	2.64339	-0.312101	1.26525	0.946296	-0.180133	-2.05497	-0.146593	0.283682	-0.791878	0.404661	-0.33791	-0.437663	-0.0417681	0.505555	0.0964495	0.341971	0.0903462	0.350936	0.553982	0.283151
3667.33	0.867876	0.00932455	9	511	0	-3616.28	-0.643004	0.902491	-1.01858	0.671367	0.753908	0.864636	-1.67237	1.9767	0.728659	0.719684	0.620841	-0.921116	1.04414	-0.337529	-0.0334124	-0.00804476	0.109203	-0.362709	-0.505706	0.0412602	-1.03297	-1.57141	-0.840647	2.94725	1.76014	0.0880947	0.927257	0.411182	-1.77328	-0.149824	0.241664	-0.84551	0.613928	0.865204	0.459851	0.754869	0.909897	-0.553606	-0.475002	-0.13832	-0.578904	-0.457061	-0.339332
3673.37	0.947778	0.00932455	9	511	0	-3627.05	-0.50411	0.474687	-0.97839	0.71946	-0.0649272	1.25079	-1.19557	1.92086	0.787911	0.781502	0.478264	-0.990325	0.649544	-0.220858	-0.126554	-0.017561	-0.121045	-0.810598	-0.290169	0.606189	-0.953483	-0.737748	-1.12934	0.843619	1.03383	0.250368	0.982648	0.276756	-1.97126	-0.059002	0.293753	-1.10226	0.643549	0.310503	-0.176046	0.202474	0.474743	-0.11909	-0.443787	0.0891235	-0.472647	-0.60254	-0.378671
3672.56	0.960539	0.00932455	9	511	0	-3628.68	-1.08679	0.495651	0.332377	2.5583	1.05063	1.16911	-1.57532	1.29409	0.770779	0.776241	0.916478	-1.08402	0.721331	-0.122733	-0.0989529	0.057514	-0.474618	-0.586996	-0.503303	0.0360075	-0.657314	-1.25488	-0.958767	2.15638	0.258196	0.148743	0.989372	0.560867	-1.75836	-0.121458	0.204851	-0.952624	0.44147	-0.159577	-0.703295	0.295655	0.472658	-0.500906	-0.122609	0.0130099	0.181354	-0.655669	0.44779
3682.93	0.998092	0.00932455	9	511	0	-3632.58	-0.484329	1.02858	0.708919	0.631642	0.0864869	2.09381	-0.782157	1.16578	0.914346	0.908398	0.968075	-1.15001	-0.143234	0.0762929	-0.233589	0.124848	-0.525377	-0.588443	0.0936513	-0.19335	-1.26552	-1.06931	-1.71177	1.8402	2.74132	-0.034093	0.859006	-0.182336	-1.62581	-0.0931071	0.174797	-1.19241	0.505262	0.295343	0.383928	0.443146	0.626421	0.0879323	0.0591143	-0.196185	-0.768714	0.209991	-0.660568
3678.22	0.955503	0.00932455	9	511	0	-3641.15	-0.237484	0.603502	-0.743907	0.531983	0.27579	1.34739	-0.518598	2.61656	0.846245	0.992473	1.10144	-0.831373	-0.152409	0.156348	-0.173653	0.176255	-0.490054	-0.484795	-0.023723	-0.258154	-1.05661	-1.62345	-2.10051	1.75775	2.26155	0.583562	0.760595	-0.0131697	-1.37683	0.132632	0.160646	-1.97993	0.829065	-0.642699	-0.0855768	0.687001	0.614966	-0.563613	0.0407084	0.327699	0.584089	-0.277255	0.482061
3666.37	0.997161	0.00932455	9	511	0	-3629.35	-0.996827	1.28362	0.362511	0.9093	2.8719	1.38995	-2.81914	-0.239077	0.974016	0.838026	1.28649	-0.99353	0.25121	-0.0401073	0.0922472	0.181289	-0.441939	-0.750232	-1.16529	-0.362412	-0.850347	-1.49667	-1.70258	2.66102	0.694762	0.497189	0.948005	-0.0363767	-2.01702	0.0396038	0.150296	-1.41767	0.713481	0.38594	-0.018284	0.138994	0.0101057	0.460867	-0.2677	-0.464171	-0.73057	-0.353928	-0.585879
3661.23	0.733729	0.00932455	9	511	0	-3611.82	-1.40212	0.848788	0.246029	1.84457	-1.26045	2.02387	0.319181	2.50356	0.922774	0.98667	0.994764	-0.795595	0.0393184	-0.423293	-0.253935	-0.0940325	-0.715755	-0.348188	0.0411834	0.504775	-0.828876	-1.78136	-1.86599	2.1371	0.642118	0.54304	0.869666	0.159447	-1.82371	-0.181621	0.0932583	-0.718271	0.757795	0.116237	-0.631734	0.754867	0.927395	-0.847543	-0.258317	-0.0605383	0.669971	0.538074	-0.0307645
3674.93	0.971204	0.00932455	9	511	0	-3621.77	-0.833636	0.72645	-0.31562	0.878064	0.773283	0.905102	-1.61035	1.52693	0.821539	0.735406	0.892438	-1.01651	0.352756	0.278853	-0.294261	0.27587	-0.140259	-0.906895	0.536266	-0.938915	-0.941528	-0.952733	-1.02243	1.06573	1.48068	0.878973	0.822114	0.68086	-1.22514	-0.0247114	0.352578	-1.30597	0.307205	0.969139	-0.220345	0.43636	0.76196	0.158181	0.0517546	-0.127367	-0.687722	-0.486885	0.296131
3678.71	0.958541	0.00932455	9	511	0	-3637.69	0.0338429	0.940192	-0.831975	0.101256	1.62472	2.24479	-1.02587	0.740683	0.798986	0.922861	0.821122	-0.713131	0.343458	-0.496411	-0.114615	0.270247	0.36882	-0.451177	-0.0654853	-0.973224	-0.80946	-1.58389	-0.404447	1.96663	1.27058	1.00595	0.688244	1.25433	-0.622841	-0.160551	0.350059	-0.885404	0.891373	-0.621071	0.804292	0.074437	0.162725	-0.248097	-0.641012	-0.419642	0.94166	0.0461332	-0.0918638
3683.88	0.999073	0.00932455	9	511	0	-3645.55	0.266703	1.08294	-0.968209	-0.182959	1.43276	1.92036	-1.14552	1.32612	0.77566	0.940439	0.722232	-0.630667	0.399996	-0.501274	-0.147516	0.358404	0.136829	-0.426143	-0.0959687	-1.21677	-0.670765	-1.49852	-0.289162	1.56454	0.533524	0.842766	0.759613	1.19679	-0.764885	-0.138419	0.533704	-0.648048	1.06792	-0.637823	0.485797	0.00191781	0.369363	-0.300413	-0.756927	-0.51736	1.24671	-0.0759558	-0.230946
3673.79	0.977491	0.00932455	9	511	0	-3640.85	-0.465402	0.878763	-0.875628	0.580153	0.207833	1.99772	-0.444851	1.21283	0.815918	0.76283	0.524814	-0.954753	0.348089	0.567076	0.0303622	0.380832	0.0725096	-0.825652	-0.81052	-1.0546	-1.05575	-1.31351	-1.0383	2.22882	1.92054	0.0118257	0.608577	1.2596	-0.213496	-0.116167	0.149562	-0.973007	0.841406	-0.353007	0.480373	0.232862	0.37495	-0.708136	-0.466715	-0.484287	-0.580452	-0.530692	-0.461952
3673.06	0.963807	0.00932455	9	511	0	-3632.02	-0.0524496	0.457319	-1.01198	0.354087	1.94776	1.13065	-1.71983	1.07856	0.525794	0.905702	1.54085	-0.929662	0.886516	-0.529145	-0.0982675	0.270271	-0.371036	-0.590672	-0.0294697	-0.704019	-0.29719	-1.73556	-7.05	2.4502	0.251922	0.797651	0.929155	0.864072	-1.71455	-0.266092	0.843418	-0.127529	0.125989	-0.270724	-0.141573	0.325236	1.01624	0.00551268	0.069895	0.441267	-0.0887319	0.260283	0.0861092
3681.72	0.531627	0.00932455	9	511	0	-3629.05	0.371629	0.325478	-0.22898	-0.299857	2.15165	1.01396	-2.33878	1.39369	0.515702	0.856587	1.66157	-0.967758	0.8756	-0.289894	0.105826	0.291596	-0.39927	-0.643923	-1.04382	-0.780772	-0.600277	-1.51628	-3.4167	1.95115	1.06042	0.345885	0.818915	0.687954	-1.2325	-0.393562	0.60328	0.333683	0.439877	-0.153894	0.235509	0.303054	0.158587	-0.145238	-0.0259902	-0.175159	-0.592471	-0.0876313	0.116683
3680.43	0.831546	0.00932455	9	511	0	-3642.55	0.420417	0.757426	-1.10428	-0.405469	1.18971	1.27998	-1.63025	1.41305	0.861459	0.883082	1.03422	-1.03279	0.0312945	0.20117	-0.0917581	-0.0765524	-0.352277	-0.754659	-0.366772	0.893708	-0.749386	-0.830693	-0.587086	1.01515	1.07448	-0.160108	0.945291	0.0889886	-1.83475	-0.0506564	0.197872	-1.26337	0.333165	0.223481	-0.1191	0.354157	0.464665	-0.0460687	-0.32919	0.167192	0.0199842	-0.557072	0.0866428
3672.13	0.982055	0.00932455	9	511	0	-3636.62	0.171786	0.730786	-0.16736	-0.137458	-0.833308	1.58878	-0.628856	2.44747	0.753899	0.832678	0.731078	-0.884834	0.684363	-0.327123	-0.0977056	0.128991	-0.215607	-0.571097	-0.211272	-0.337737	-0.794408	-0.760548	-1.25123	1.17343	0.678068	-0.696421	0.847982	0.749669	-1.29015	-0.190727	0.490484	-0.510366	0.439245	-0.276031	-0.518317	0.382749	0.310532	-0.344596	0.0547348	-0.194405	-0.404775	-0.647251	0.46468
3674.92	0.998597	0.00932455	8	511	0	-3620.42	-0.00598808	0.567735	-0.363413	0.168886	0.538872	1.56711	-0.880846	1.62943	0.708468	0.84684	0.892267	-0.994302	0.634418	-0.230501	-0.24133	0.278339	-0.476133	-0.763642	0.309118	-0.74663	-0.555135	-0.364168	-1.64082	0.286602	-0.124409	-1.08477	0.794991	0.259172	-1.25194	-0.156679	0.335105	-0.908296	0.429195	0.223918	-0.0765994	0.330656	0.630325	-0.297467	-0.0543066	-0.27316	-0.851082	-0.815417	0.693058
3674.43	0.979124	0.00932455	9	511	0	-3635.7	-1.18746	1.03702	0.161017	1.33819	-0.149409	2.06957	-0.423179	1.79622	0.945974	0.931645	0.544983	-0.660644	-0.124324	-0.164832	0.00204599	0.260596	0.333191	-0.464922	-0.629597	-1.04043	-0.938223	-1.92424	0.412488	2.4511	2.12319	0.79738	0.87357	1.34915	-0.912387	-0.190985	0.261365	-0.84197	0.72311	-0.44542	0.00912015	0.20569	0.225478	-0.467907	-0.556038	-0.152448	0.451913	0.615399	-0.459422
3672.32	0.781202	0.00932455	9	511	0	-3631.09	-0.498511	0.943427	-0.547297	0.752281	0.456154	1.73265	-0.822703	1.82587	0.988518	0.959919	0.876847	-0.842794	-0.0769801	-0.136582	-0.18537	0.410464	0.200581	-0.506413	-0.122904	-1.51518	-0.96746	-1.36503	0.589009	1.62549	1.85432	0.634628	0.852531	0.957172	-0.966766	-0.280114	0.335285	-0.479369	0.982126	0.145351	0.456984	-0.0660021	0.253126	-0.511923	-0.644111	-0.493287	-0.450448	-0.351631	-0.286406
3663.32	0.994349	0.00932455	9	511	0	-3630.53	0.0375186	0.981899	-1.12555	0.117488	-0.192873	2.37983	-0.508442	1.35733	0.996286	0.917861	0.558192	-0.814674	-0.0799687	0.0518552	0.0382731	0.154622	0.271811	-0.48321	-0.7003	-0.430527	-0.835954	-0.904573	-0.152867	1.76269	1.20856	-1.30331	0.877793	1.28989	-1.21469	-0.522284	0.624153	0.364392	0.557123	0.437842	0.285383	0.68817	0.191145	-1.04511	-0.30953	-0.175221	0.41781	-0.961414	0.000424504
3665.13	0.951919	0.00932455	9	511	0	-3626.79	-0.447586	0.308529	-0.552222	1.61032	1.25704	1.03855	-1.63169	1.08445	0.782124	0.902545	1.36335	-0.90351	0.115316	-0.343689	-0.385709	0.294243	0.144892	-0.660018	0.976496	-1.06221	-0.993886	-1.39971	0.457827	2.43015	2.08196	0.876728	0.897994	1.34431	-0.870229	-0.0582587	0.23956	-1.16601	0.370123	0.475828	-0.291223	0.755982	0.143586	0.0928741	-0.0488063	-0.105299	0.361956	0.38159	-0.859216
3672.46	0.998181	0.00932455	9	511	0	-3633.04	0.131329	2.2131	-0.688944	0.0433887	0.441594	1.61445	-1.48749	2.1059	0.867741	0.861126	0.239843	-0.741695	0.357282	0.013605	-0.229116	0.190984	-0.122995	-0.511673	0.218523	-0.34399	-1.05912	-2.59607	-0.771221	3.38767	1.06806	0.177971	0.909307	0.462236	-1.86856	-0.0121673	0.276617	-1.45037	0.499077	0.0242128	0.00322278	0.443576	1.19861	-0.234833	-0.124736	-0.031656	-0.00755643	-0.0467818	-0.234
3670.32	0.876577	0.00932455	9	511	0	-3627.82	0.0510538	0.532137	-1.61583	0.326461	0.822355	2.03101	-0.695832	1.2952	0.975946	0.968449	1.0971	-0.758125	-0.213659	-0.187861	-0.141133	0.385921	0.208829	-0.485032	0.0199697	-1.4551	-0.614156	-1.49277	-0.00711099	2.07269	0.654609	0.0640037	0.598794	1.23601	-0.323685	-0.496257	0.660976	0.523918	0.453731	0.658587	-0.0649085	0.793912	0.60014	-0.826858	-0.072318	0.0403306	-0.0119626	-0.721387	-0.0287258
3667.41	0.710698	0.00932455	9	511	0	-3628.21	-0.131558	0.183381	-1.54281	1.44248	0.596201	1.0184	-1.34254	2.39246	0.796612	0.983198	1.17982	-1.01739	0.227415	-0.334707	-0.169299	0.159571	-0.470654	-0.621949	-0.093331	-0.263606	-0.638584	-2.20314	-1.71952	3.71758	0.0688371	-0.411201	0.938206	0.365066	-1.52383	-0.131201	0.0925047	-1.15013	0.579254	-0.266519	0.616093	0.448454	0.34308	-0.040041	-0.547637	-0.163959	-0.205294	-0.0672012	-0.00523337
3663.73	0.933241	0.00932455	9	511	0	-3628.2	0.56117	0.690692	-1.61159	-0.448473	-0.188508	3.03423	-0.0859372	1.25226	0.647675	0.674712	1.11429	-0.846887	0.775102	0.374023	0.0751544	0.0923288	-0.396416	-0.473587	-1.02196	-0.451956	-1.09053	-1.08262	-1.94779	0.716568	2.48633	1.5009	0.899776	-0.0897268	-1.68629	-0.0150505	0.530846	-1.19864	0.566436	0.198467	-0.155712	0.364129	0.161808	-0.2407	0.263021	-0.0647481	-0.0602191	-0.290275	0.249847
3672.37	0.988327	0.00932455	9	511	0	-3630.24	0.0393551	0.190767	0.469935	0.135943	0.430846	1.08973	-1.27071	2.37012	0.693272	0.942872	1.11306	-0.935304	0.659316	-0.689642	-0.284557	0.1958	-0.738883	-0.716061	0.487212	-0.109503	-0.703243	-1.71291	-1.98278	2.93573	0.458339	-0.655991	0.870114	0.116695	-1.69554	-0.0740598	0.202941	-1.12517	0.537791	-0.646915	0.236587	0.582829	0.6811	-0.0266603	-0.219594	0.387301	-0.314877	0.265915	-0.193156
3666.86	0.989138	0.00932455	9	511	0	-3627.33	0.0645721	0.0864363	1.26967	-0.127178	1.10345	0.812361	-2.33751	1.18848	0.691238	0.839849	1.54966	-1.23403	0.636211	-0.256624	-0.203624	0.159911	-0.315232	-0.530446	0.134036	-0.517792	-0.308196	-1.50833	-0.410997	3.62442	-0.584111	-0.351183	0.929857	0.505054	-1.6035	-0.0743765	0.136756	-1.03112	0.676159	-0.508084	0.779671	0.738655	1.02841	-0.445158	-0.273279	-0.0633777	0.178421	0.852033	-0.256706
3665.24	0.963492	0.00932455	9	511	0	-3622.65	0.124537	0.0842137	-1.19036	0.790865	-0.0528655	1.91477	-0.44525	1.47499	0.78394	0.806862	1.134	-0.914785	0.23587	0.087023	-0.0820896	-0.0278356	-0.654299	-0.242575	-0.682187	-0.114806	-1.46218	-1.96934	-4.70394	2.89709	1.75189	1.95431	0.858153	-0.25058	-1.83812	0.144689	0.500503	-1.79487	0.635102	0.213442	-0.749155	0.345032	-0.242026	0.126525	-0.321633	-0.245063	-0.366631	-1.1087	0.515884
3667.59	0.900058	0.00932455	9	511	0	-3616.42	1.0192	1.50907	-0.889701	-0.670714	0.145674	0.913962	-0.846551	2.94471	0.700849	0.854918	1.53095	-0.776217	0.7156	-0.691665	0.0910595	0.119751	-0.385207	-0.556571	-1.30126	-0.263079	-0.729287	-1.19425	-1.11896	1.69484	0.872925	0.351333	0.999036	-0.0121517	-2.02422	-0.214049	0.286509	-0.678653	0.624455	0.0784842	0.0932657	0.713237	0.85017	-0.373891	-0.272981	-0.0638819	0.180619	0.078751	-0.36555
3674.52	0.991586	0.00932455	9	511	0	-3622.09	0.993417	1.06025	-1.62709	-0.737243	2.33343	1.71347	-1.64095	0.375344	0.988633	0.923612	1.4994	-0.950729	-0.477728	0.358016	-0.214907	0.180627	-0.898145	-0.571114	0.00400007	-0.436003	-0.963495	-1.05485	-1.04798	1.24365	1.93984	1.03535	0.74876	-0.0889683	-1.59813	0.0289907	0.153903	-1.49523	1.15177	-0.71918	0.311319	0.165315	-0.226428	0.00297628	-0.261836	-0.283785	-0.100549	-0.357835	0.262634
3671.07	0.937715	0.00932455	9	511	0	-3630.68	1.08825	1.00813	-1.51538	-0.872386	2.61362	1.98906	-1.63166	0.253547	0.990994	0.899818	1.47691	-0.931423	-0.52439	0.416154	-0.198845	0.184457	-0.87562	-0.529094	0.0488099	-0.442058	-1.00006	-1.08972	-0.910517	1.21675	2.14601	0.899994	0.809806	-0.0795506	-1.619	0.015719	0.152378	-1.44121	1.17594	-0.728557	0.197026	0.18639	-0.142291	0.00155622	-0.247679	-0.316129	-0.0610091	-0.256103	0.287812
3669.61	0.845359	0.00932455	9	511	0	-3625.19	-0.530229	0.511797	-0.236048	1.3847	-1.27898	1.6223	0.00828073	3.34463	0.985312	0.963359	0.886697	-0.721126	-0.108528	-0.150987	-0.262065	0.17618	-0.516264	-0.375308	0.174186	-0.415782	-0.966339	-1.46108	-2.97019	1.65982	-0.524655	0.148642	0.89985	-0.234215	-1.79885	-0.0918989	0.182339	-1.18525	0.198326	-0.32695	0.148779	0.796968	0.724575	-0.584951	0.238225	0.338569	-0.403655	-0.173199	-0.437302
3672.34	0.975489	0.00932455	9	511	0	-3634.51	0.0162231	0.721344	-0.927917	-0.0616531	-0.414715	2.02331	-0.0626815	1.61786	0.988092	0.951704	1.36025	-0.908036	-0.458948	0.328677	-0.0893552	0.129069	-1.01961	-0.563448	-0.475878	-0.207021	-0.571291	-1.30695	-1.14172	1.58345	0.294691	1.33955	0.704248	0.0137159	-1.12408	-0.00897689	0.0166557	-1.4312	0.319537	-0.633415	-0.979499	0.948766	0.610656	0.641383	0.0532393	-0.0831035	0.489074	-0.521664	-0.119118
3671.45	0.879342	0.00932455	9	511	0	-3627.19	-0.113627	0.329416	-1.14375	0.961092	0.328422	2.63304	-0.664498	1.4818	0.798041	0.911393	0.361713	-0.732404	0.220802	-0.00273697	-0.131425	-0.106987	-0.481347	-0.283621	-0.410553	0.887155	-0.796586	-1.64889	-1.68795	2.0854	0.0733393	-0.466071	0.858577	-0.138132	-1.68963	-0.0470442	0.137373	-1.2066	0.844816	0.544166	0.948261	0.595643	0.505514	-0.0800693	-0.380383	0.0387145	0.185106	-0.787298	0.0388929
3674.87	0.997442	0.00932455	9	511	0	-3626.6	-0.642182	0.425741	-1.18096	1.6881	0.195628	1.90406	-0.441521	1.55083	0.879342	0.796301	0.92384	-0.781413	0.266741	0.0984109	-0.0269241	-0.275617	-0.353124	-0.288595	-0.669451	1.32741	-0.677911	-1.30169	-0.739144	2.02516	0.514732	-0.531835	0.799891	-0.0391349	-1.48017	-0.012965	0.239867	-1.30991	1.02863	0.303713	0.0813029	0.628869	0.113318	0.00464377	-0.461974	-0.15931	0.245352	-0.829857	0.0343441
3678.48	0.968754	0.00932455	9	511	0	-3638.19	0.953644	2.15896	-0.696336	-0.319216	0.652112	1.56118	-0.757037	2.08586	0.862444	0.986292	1.50409	-0.737815	-0.00475297	-0.367492	-0.082905	0.431224	-0.39962	-0.523878	-0.266149	-1.41168	-0.670626	-2.40244	-1.68347	2.70539	0.58654	1.8968	0.841742	0.204478	-1.45721	0.0216409	0.0627754	-1.5107	0.572086	0.438105	0.184159	0.328948	1.04048	-0.935537	-0.0504041	0.104122	-0.118223	0.0047065	0.464279
3675.02	0.89965	0.00932455	9	511	0	-3641.4	1.22658	1.10383	-0.946939	-1.03204	-0.913354	2.32857	-0.0136607	2.25326	0.806776	0.965552	1.24921	-0.666848	0.132694	-0.345482	-0.141188	0.446431	-0.367145	-0.478825	-0.018255	-1.41995	-0.606786	-2.23118	-1.79067	2.34976	0.00572799	0.94998	0.824068	0.307385	-1.39954	-0.0400127	0.249092	-1.26922	0.430268	0.276762	0.18517	0.663756	1.25553	-0.991698	0.0867105	0.113687	-0.704996	-0.0118332	0.817334
3672.65	0.933645	0.00932455	9	511	0	-3638.29	0.99998	1.09688	-1.41529	-0.864979	-0.182009	2.10418	-0.274192	2.15181	0.922964	0.960388	1.25479	-0.597278	-0.0862891	-0.213039	-0.117576	0.401332	-0.247628	-0.422191	-0.112763	-1.31524	-0.623481	-2.03989	-2.35663	2.24571	-0.110806	0.113551	0.837499	0.613138	-1.26938	-0.0346792	0.250203	-1.28341	0.30524	0.17415	0.619731	0.614124	1.29053	-0.864548	0.00613641	0.136759	0.312321	-0.179	1.02325
3674.98	0.962493	0.00932455	9	511	0	-3628.47	1.00172	2.03049	-0.919841	-0.365532	-0.551658	1.98436	-0.0429004	1.65084	0.892589	0.941104	0.605873	-1.04224	-0.0421269	0.0116026	-0.139806	0.233167	0.105857	-0.697331	-0.0954341	-0.555538	-0.306835	-2.00859	-0.117666	3.58186	-0.670822	0.421017	0.86472	0.451609	-1.54454	-0.12481	0.133472	-0.881352	0.377878	0.138163	1.07719	0.853827	1.12923	-0.209467	0.0743475	-0.0498343	0.330938	-0.180585	0.791011
3680.41	0.992258	0.00932455	9	511	0	-3636.49	0.310848	0.57596	-1.41461	-0.486058	0.616319	1.16561	-1.04287	1.9258	0.948133	0.993417	1.50116	-0.961099	-0.246893	-0.074715	-0.243392	0.335422	-0.156986	-0.628046	0.568622	-0.973875	-0.649929	-1.75517	-1.81096	2.49	0.549689	1.25188	0.7479	0.846676	-1.05793	-0.157518	0.469572	-0.69906	0.231606	-0.0778446	0.453638	0.796166	0.700815	-0.370173	0.0579172	0.35522	-0.274348	0.299857	-0.0618964
3677.64	0.400917	0.00932455	9	511	0	-3636.35	-0.337447	0.720432	-0.678966	0.766997	2.13174	2.50505	-1.29477	0.595248	0.915601	0.997928	0.75077	-0.74387	-0.0402866	-0.250922	-0.208136	0.359935	0.122795	-0.541295	0.29198	-1.14479	-1.12026	-1.38906	-0.176619	1.66482	2.54412	0.489165	0.859795	1.34688	-1.28605	-0.168788	0.21299	-0.594768	0.718328	0.00762234	-0.0795686	0.494437	0.623514	-0.272238	-0.348943	-0.455307	0.411302	-0.2253	0.156952
3676.05	0.991147	0.00932455	9	511	0	-3636.35	-0.00807778	0.735439	-0.578168	0.253852	0.449885	1.14653	-1.39506	1.84105	0.995144	0.897843	0.95972	-0.875433	-0.320853	0.132625	-0.270203	0.204863	0.0121368	-0.625607	0.581797	-0.725264	-0.574217	-1.73145	-0.805114	2.7162	0.162601	1.43426	0.608	0.742339	-0.379631	-0.20193	0.472316	-0.480331	1.16908	0.272866	1.33672	0.186441	0.726762	-0.767967	-0.854804	-0.436274	-0.760329	-0.864093	0.106697
3674.19	0.73941	0.00932455	9	511	0	-3638.66	0.0622762	0.466734	-0.801554	0.357899	0.784618	1.49623	-1.19713	1.54466	0.983969	0.928433	1.36484	-0.856889	-0.228381	0.0656922	-0.342821	0.298449	-0.499726	-0.574819	0.815987	-1.02988	-0.545932	-1.33397	-1.51991	1.33037	-0.508541	2.05823	0.845721	0.902694	-1.2186	-0.147776	0.820143	-0.715625	0.7387	-0.0604006	0.577559	0.116872	0.240892	-0.454749	-0.60122	-0.198892	-0.64846	-0.687109	-0.0411282
3670.15	0.996044	0.00932455	9	511	0	-3632.58	-0.103349	1.55859	-0.490094	0.142132	1.1369	2.02143	-0.988804	1.36178	0.943909	0.993174	0.483524	-0.804013	-0.216381	0.0245276	0.17416	0.032558	-0.663883	-0.389515	-1.45357	0.310414	-1.21686	-2.32356	-2.31851	3.19722	1.97348	-0.796921	0.813505	0.0225028	-1.24697	-0.018024	-0.0935152	-1.47136	0.321828	-0.224538	-0.278936	0.860662	0.843524	-0.204492	0.0246486	0.504369	0.458468	0.550546	-0.440762
3656.57	0.789765	0.00932455	9	511	0	-3611.94	0.625352	0.403246	-2.13783	-0.402318	-0.0228004	1.52038	-0.520315	1.08477	0.852994	0.838291	1.4375	-1.27359	0.12604	-0.510087	-0.0903625	-0.00143488	-0.688517	-0.612857	-0.691447	0.0237332	-0.948226	-1.311	-1.13802	2.07711	1.71581	3.13594	0.862263	-0.0356524	-1.81215	-0.196599	0.366492	-0.693381	0.223884	0.00878599	0.0672222	0.408547	0.784917	-0.261336	0.0108349	0.131969	-0.453866	0.0133413	0.84365
3650.84	0.932003	0.00932455	9	511	0	-3610.81	-0.970542	1.31379	0.0652858	0.905328	1.78968	1.46144	-1.3515	1.58823	0.895435	0.946214	0.897411	-0.761787	-0.285008	0.403368	-0.0363311	0.183703	-1.21183	-0.229069	-0.231511	-0.419483	-0.253952	-3.47797	-4.85566	4.79822	-1.08682	-1.18596	0.97345	-0.0800274	-2.09468	-0.00515272	0.129268	-1.35904	1.06185	-0.530509	0.562911	0.534068	-0.0975259	-0.0142514	-0.327714	-0.520763	-0.00263938	-1.08348	-0.528784
3671.33	0.567549	0.00932455	9	511	0	-3603.75	0.205459	0.377811	-0.818354	0.256268	-1.17398	2.25258	0.252105	1.8603	0.622043	0.838777	1.11459	-0.902851	0.827816	-0.290632	0.00134535	0.21605	-0.293416	-0.682495	-0.511838	-0.180718	-0.814747	-2.06524	-2.38203	2.67368	1.47164	2.58152	0.886008	0.152204	-1.57008	-0.169614	0.384067	-0.684585	0.50563	0.305761	-0.430066	0.765238	1.10123	0.0425702	0.0952954	0.168486	0.357869	1.19344	0.227819
3675.15	0.989448	0.00932455	9	511	0	-3628.09	0.150371	0.414914	0.0705391	0.0164025	-2.0939	2.46055	0.250301	1.9481	0.653266	0.785199	0.735522	-0.919408	0.938612	-0.56148	-0.0772898	0.206646	-0.489627	-0.567138	-0.730919	-0.687001	-0.90689	-1.57587	-1.4134	1.98076	1.03049	2.25589	0.898801	-0.309371	-1.83975	-0.140293	0.257952	-0.8748	0.462441	-0.244959	0.0375711	0.56557	0.629824	0.269355	-0.175409	0.00672068	0.420639	0.720969	-0.29649
3666.19	0.961374	0.00932455	9	511	0	-3631.08	-0.412873	0.987966	-0.332458	0.689084	-0.278792	2.07379	-0.00960341	1.76389	0.763866	0.88487	1.35126	-0.714515	0.262461	-0.434037	-0.189395	0.166981	-0.863352	-0.409198	0.206202	-0.464062	-1.01104	-1.77849	-2.55801	2.62574	2.42719	0.118858	0.910022	0.301428	-1.58704	0.0122318	0.261081	-1.34024	0.432645	-0.528989	-0.00681172	0.870333	0.633432	-0.186376	0.0922913	0.433499	-0.895011	0.163499	0.594981
3673.49	0.996877	0.00932455	9	511	0	-3631.89	-0.676095	0.566463	0.28364	1.55598	-0.731496	2.36193	-0.0797286	2.30287	0.864775	0.942947	1.17433	-0.66155	0.374782	-0.264587	-0.205664	0.158824	-0.750559	-0.397377	-0.0190708	-0.146963	-1.01582	-1.99476	-2.10583	2.16209	1.41659	-0.028965	0.848467	-0.000513528	-1.64907	0.0386948	0.167951	-1.50611	0.517346	-0.336329	-0.294378	0.747664	0.347083	0.0117176	0.118663	0.322095	-1.05044	0.279223	0.147876
3668.34	0.945239	0.00932455	9	511	0	-3638.53	-0.525801	0.483832	-0.301407	0.763135	-0.193183	1.7886	-0.361116	1.46769	0.844087	0.85512	0.588089	-1.05804	0.0847338	0.101548	-0.0786702	0.233673	-0.555049	-0.817688	-0.457492	-0.451921	-0.580249	-1.04416	-0.835456	1.1933	0.433148	0.974559	0.916074	0.17595	-1.59321	-0.0240031	0.0709022	-1.44835	0.174736	0.236896	0.288996	0.752368	0.920293	0.0793061	0.487587	-0.03368	0.532356	-0.0164329	0.103815
3675.29	0.953136	0.00932455	9	511	0	-3626	1.10063	0.888083	-2.12238	-1.39374	0.972783	1.56911	-0.941334	1.05594	0.843833	0.926953	1.22944	-0.864874	0.102967	-0.289633	-0.234626	0.0891362	-0.543213	-0.655832	0.274331	-0.0337554	-1.0507	-1.46796	-1.34549	2.45817	2.18628	0.155411	0.902533	0.190543	-1.95041	-0.141043	0.263473	-1.02332	0.732265	-0.168824	-0.525829	0.157021	0.403666	-0.319475	-0.482828	-0.0691296	-0.753981	-0.0971298	0.0216941
3672.92	0.762677	0.00932455	9	511	0	-3624.67	0.979345	0.86075	-1.03992	-0.596386	2.44585	1.51546	-1.99414	-0.0108402	0.712615	0.898392	1.21905	-1.26162	0.214121	-0.0629696	-0.168565	-0.0740283	-0.854334	-0.489712	0.107658	0.741917	-0.796503	-1.29953	-2.80691	2.31461	1.24813	0.924741	0.913927	0.143024	-1.45249	-0.132792	0.503898	-0.781698	1.09006	-0.232214	0.188287	-0.20585	0.449867	-0.365265	-0.539764	-0.598962	-0.314397	-0.0464992	-0.0559018
3657.73	0.939843	0.00932455	9	511	0	-3627.9	-0.578572	0.406903	-0.44143	1.8754	0.1181	1.41784	-0.439837	2.35534	0.836966	0.91178	0.761353	-0.764827	0.0247299	0.0435025	0.0643292	0.411909	-0.385524	-0.540279	-1.02886	-1.0068	-0.779769	-1.83027	-0.583556	2.32262	1.3527	1.33168	0.880585	-0.016191	-1.68066	-0.120278	-0.0787732	-0.936419	0.365131	-0.368892	0.319719	1.34594	0.452999	0.387096	-0.0395881	-0.0924318	-0.0133081	-0.197524	0.125912
3661.67	0.908671	0.00932455	9	511	0	-3610.71	-0.909066	1.27873	1.01682	0.878746	0.0189312	1.88302	-0.381972	1.52009	0.795302	0.877395	1.36124	-0.9426	-0.0273299	-0.122903	-0.170531	0.108045	-0.800199	-0.63833	0.0105741	-0.0769852	-0.872457	-1.48457	-3.17113	2.67528	1.3709	-0.496	0.913752	0.0808452	-1.32791	-0.0899575	-0.187687	-1.33721	0.711628	-0.984278	-0.00480161	0.00672962	0.725082	-0.484212	-0.253661	-0.186928	0.460213	-0.367329	0.224789
3662.68	0.972087	0.00932455	9	511	0	-3612.38	-0.905574	1.05695	1.16399	1.0194	0.204183	1.71651	-1.02387	1.88565	0.922936	0.814412	1.35554	-0.747401	0.232215	-0.0179758	-0.0740878	0.150038	-0.321137	-0.479057	-0.407102	-0.398564	-1.00755	-1.5065	-1.74796	2.07112	1.40544	0.109505	0.729183	0.228891	-1.3473	-0.0860379	-0.144275	-1.19314	1.03053	-1.24384	-0.320662	0.00417844	0.848	-0.562497	-0.362587	-0.379686	0.351884	0.0924599	0.510874
3663.47	0.93138	0.00932455	9	511	0	-3612.07	-0.214066	0.320274	-2.25536	1.33193	0.711768	1.45718	-0.835942	2.00576	0.799566	0.990501	0.580603	-0.99633	0.274992	-0.14005	-0.238333	0.380266	-0.926965	-0.604785	0.2568	-1.01466	-0.353993	-1.85796	-1.32037	1.99381	-0.746153	1.94803	0.936631	-0.218588	-1.88243	-0.0112299	0.0995815	-1.4676	0.532188	0.0684247	0.632973	0.757614	-0.12764	0.239084	-0.390744	-0.149477	0.0651847	-0.127276	-1.15032
3673.8	0.99746	0.00932455	9	511	0	-3624.16	-0.503162	2.01009	0.139629	0.288933	-0.216684	1.72306	-0.536986	1.85171	0.932238	0.858935	1.33285	-0.829187	0.0740375	0.0756542	-0.199937	-0.000430301	-0.292112	-0.385246	0.087507	0.105888	-0.871019	-1.69061	-1.36545	2.60645	1.0335	0.258864	0.664471	-0.0149906	-0.729607	-0.103492	0.261916	-1.10258	1.22715	0.786171	-1.1087	0.173572	0.938947	-0.513803	-0.289365	0.109763	-0.281223	0.21729	0.367121
3671.9	0.905163	0.00932455	9	511	0	-3618.44	0.25005	0.0368508	-1.54404	-0.650073	2.31552	1.83364	-1.50262	0.870398	0.717758	0.912344	1.71868	-0.797048	0.337343	-0.0873059	0.0228647	0.259469	-0.929392	-0.463223	-0.83794	-0.62	-0.473027	-1.59754	-2.73948	1.68465	-0.164427	0.988443	0.96121	0.210847	-2.0181	-0.076976	0.109225	-1.13199	0.460438	-1.05399	0.279792	0.684821	0.58597	0.547198	-0.190627	-0.573286	0.67068	-0.351578	0.213941
3671.69	0.998176	0.00932455	9	511	0	-3632.88	0.572706	2.2805	-0.474543	-0.163549	0.713932	1.53782	-0.945681	1.74698	0.86203	0.889362	0.966404	-0.711643	0.0808697	-0.0322431	-0.14966	-0.0045771	-0.418209	-0.446931	0.0391342	0.421022	-0.653261	-2.59709	-2.47261	3.49506	0.123256	1.51804	0.66692	0.24266	-0.967259	0.00797901	0.0888606	-1.50814	0.30617	0.399795	0.114628	0.880513	1.14736	-0.613472	0.559369	0.527846	-0.785844	-0.728651	-0.0574319
3673.56	0.642055	0.00932455	9	511	0	-3625.2	0.243446	0.345419	-1.45966	-0.194843	0.730355	1.21462	-1.40065	1.71225	0.794045	0.865314	0.909897	-0.957198	0.235026	-0.0621388	-0.109516	-0.10265	-0.581657	-0.314677	-0.433476	0.581805	-0.717253	-1.78842	-1.3519	3.55734	0.620818	-1.05486	0.795454	0.0790447	-1.22058	0.000993531	-0.141521	-1.55736	0.796049	0.507974	-1.21553	0.176257	0.716314	-0.104464	-0.0435993	0.413023	-0.562411	-0.348149	-0.31751
3662.49	0.842183	0.00932455	9	511	0	-3618.54	-0.207042	0.332591	-1.15722	0.807436	2.39404	2.02132	-1.82537	0.589564	0.848075	0.841909	0.723118	-0.821658	0.303915	0.194078	-0.0640708	0.0837126	-0.366576	-0.365212	-0.516671	-0.102162	-0.951787	-1.71847	-1.2638	2.28482	1.35247	0.163918	0.539158	-0.0588676	-0.679692	0.110034	0.231801	-1.71	1.04603	0.361799	-0.838313	0.573756	0.832903	0.308802	-0.277811	0.595625	-0.476663	-0.346845	0.848521
3673.36	0.973237	0.00932455	9	511	0	-3627.17	0.437105	1.09129	-0.48939	-0.369875	0.811856	1.86766	-0.849982	0.919849	0.575869	0.72702	0.897193	-1.11032	0.979386	-0.167	-0.208364	0.128762	-0.734285	-0.770627	0.0740214	-0.250837	-1.1281	-1.37517	-3.50182	2.09795	1.52796	0.442236	0.919134	0.166329	-1.75173	0.0358642	0.0840019	-1.66201	1.00879	-0.644634	0.113391	0.389914	-0.435068	-0.750881	-0.692518	-0.173753	0.402765	0.518356	-1.13934
3669.84	0.928926	0.00932455	9	511	0	-3630.62	0.278543	0.271897	-1.52695	-0.685839	1.29335	1.61482	-1.41761	1.13209	0.676278	0.674788	0.8879	-0.759321	0.929877	0.0454126	-0.175137	0.267593	-0.684893	-0.599345	-0.108552	-0.531292	-1.43223	-1.03083	-4.56909	1.35626	1.68161	0.330758	0.80272	0.158189	-1.45836	-0.193563	0.100065	-0.772794	1.1344	-0.232637	0.330337	0.764706	0.340815	-0.551243	-0.551487	-0.318667	0.358208	-0.277016	-0.904275
3675.11	0.990108	0.00932455	9	511	0	-3630.67	-0.130503	1.04752	-0.661471	0.433271	0.0654521	1.42586	-0.615061	2.14261	0.89284	0.979391	0.915757	-0.923627	-0.0015823	-0.468286	-0.160292	0.0603088	-0.506059	-0.505952	-0.127669	0.222344	-1.08301	-1.39183	-0.457356	2.11553	2.30827	0.196801	0.895259	0.0185645	-1.61313	0.122967	0.100308	-1.95228	0.764891	0.11233	-0.0398521	-0.372987	0.560521	0.745856	-0.165638	-0.302455	0.0857045	0.143772	-0.0853587
3685.67	0.962634	0.00932455	9	511	0	-3639.7	-0.357038	0.780607	-0.666755	0.606329	0.0312734	1.82473	-0.550278	1.643	0.90838	0.907101	0.663441	-0.880683	0.0441176	-0.0537349	-0.0705033	-0.0217074	-0.377912	-0.334699	-0.286153	0.488694	-0.693195	-1.04905	-1.09784	1.6508	0.595182	-0.238493	0.768432	-0.0910111	-1.28462	0.110042	0.128294	-1.8119	0.899505	0.746517	0.790986	0.091719	0.462298	0.347021	-0.480922	-0.137373	-0.289631	0.589839	0.406959
3680.86	0.945131	0.00932455	9	511	0	-3644.53	0.119582	0.907355	-0.813751	0.0084034	0.753059	2.02914	-0.878505	0.980596	0.78907	0.913904	0.78116	-1.13275	0.340459	-0.184943	-0.293822	0.150365	-0.473567	-0.722511	0.420321	-0.235646	-0.993661	-1.61331	-1.67978	2.69185	1.41003	0.331604	0.90068	0.114446	-1.90666	-0.0589695	0.11097	-0.998125	0.831054	-0.191807	0.366456	0.0509458	0.263698	-0.23245	-0.211712	-0.17689	0.0666919	-0.148086	0.436519
3678.81	0.968228	0.00932455	9	511	0	-3640.94	0.26662	1.09816	-0.412048	-0.00905863	0.69688	1.52752	-0.932902	1.82548	0.833724	0.910146	1.16554	-0.767786	0.0227523	0.0523634	-0.11068	0.187082	-0.0712074	-0.556142	-0.261431	-0.253685	-0.601389	-1.2399	-0.62343	1.62059	0.381038	0.202465	0.915859	0.906163	-1.52252	-0.0929598	0.213371	-1.17979	0.492579	0.226828	-0.247162	0.855646	0.878893	-0.227931	-0.368703	-0.165045	-0.197332	-0.0555738	-0.30312
3683.28	0.982916	0.00932455	9	511	0	-3635.88	0.00300038	0.722132	-1.2193	0.191168	0.247473	1.84981	-0.700955	1.49318	0.911833	0.960664	0.765175	-1.04028	0.0371239	-0.0924321	-0.110653	0.25389	-0.36671	-0.604876	-0.222486	-0.793917	-0.568297	-1.75944	-1.07543	2.74808	-0.0866436	0.312311	0.913808	0.610957	-1.62685	-0.0746615	0.489859	-0.992669	0.470092	0.40785	-0.192822	0.381672	0.166814	-0.331284	-0.18625	-0.127305	0.0130258	0.042819	0.380677
3680.84	0.81878	0.00932455	9	511	0	-3639.74	0.330098	1.01063	-0.711217	-0.184468	0.729104	1.86332	-0.781046	1.14244	0.829423	0.832399	1.29585	-0.900607	0.328217	-0.0909791	-0.160171	0.177696	-0.416173	-0.626991	-0.112808	-0.525157	-0.659015	-1.78953	-1.52033	2.84619	0.266097	0.572468	0.98283	0.82483	-1.6622	-0.065545	0.600552	-0.969256	0.706372	0.244556	0.163375	-0.359685	0.174864	-0.809608	-0.579057	-0.202487	0.205509	-0.188225	0.201745
3668.29	0.951437	0.00932455	9	511	0	-3626.71	-0.359185	0.351094	-1.59231	1.04492	2.24499	1.25514	-2.49376	0.237296	0.812444	0.876583	0.707853	-1.03397	0.416036	-0.395696	-0.12863	0.167875	-0.418256	-0.61456	-0.22459	-0.524813	-0.931989	-1.60145	-1.14279	3.1882	1.4608	-0.732125	0.806925	0.272565	-1.24266	-0.127599	-0.0156536	-0.914386	0.9954	1.01534	-0.0729178	0.750898	0.259201	-0.653685	-0.307528	-0.375027	-0.058881	-0.881021	0.61441
3671.97	0.989258	0.00932455	9	511	0	-3625.8	-0.375852	0.796292	0.454767	0.569876	-2.18977	2.49083	0.546978	1.71047	0.745805	0.77642	1.37875	-1.22533	0.472858	0.192603	-0.187866	0.318796	-0.467463	-0.909502	-0.00505512	-0.60841	-0.78095	-1.4541	-1.10375	2.63863	1.1023	1.39844	0.878774	0.159039	-1.7253	0.00393807	0.33704	-1.38751	0.860263	-0.210391	-0.420664	0.162212	1.05491	-0.372371	-0.402509	-0.02128	-0.390974	0.214048	-0.540145
3660.62	0.662734	0.00932455	9	511	0	-3625.34	-0.921316	1.13291	0.167419	1.11827	0.734597	1.60426	-0.538133	1.15122	0.830614	0.951644	1.01471	-1.18918	-0.12924	-0.0248657	-0.117186	0.423842	-1.13193	-0.811834	0.0216093	-1.36644	-0.43451	-1.21314	-4.27543	2.4609	-0.125785	-0.4559	0.691827	0.181252	-1.05228	-0.120846	0.200677	-1.06155	0.601207	-0.0655275	-0.743285	0.342133	0.867123	-0.14956	-0.250459	-0.253626	-0.479973	0.168104	0.995846
3664.86	0.992972	0.00932455	9	511	0	-3623.26	0.391364	0.472248	-1.61698	-0.552615	0.813913	1.89516	-0.969282	1.90871	0.865447	0.899978	1.02017	-0.659149	-0.0227427	-0.0997221	-0.117717	-0.125579	-0.301753	-0.393381	-0.345538	0.951711	-0.824564	-1.10152	-1.40741	0.702412	0.777491	0.552843	0.983563	0.242087	-2.12638	-0.168539	0.349278	-0.924194	0.245958	0.259447	0.551321	0.577751	0.325874	-0.0129484	0.0149462	0.103968	0.081194	-0.557534	-0.589539
3671.59	0.976009	0.00932455	9	511	0	-3610.57	0.105663	1.3634	-0.271749	0.0402326	-0.310322	1.68248	-0.266433	1.85941	0.671103	0.892197	0.882431	-1.1113	0.650272	-0.295306	-0.25168	-0.268133	-0.913467	-0.440841	0.251689	1.24883	-1.00944	-1.16887	-2.10569	1.55711	1.90957	0.502779	0.728815	-0.100872	-1.13253	0.204928	0.174088	-2.19688	0.858695	-0.216523	-0.549408	0.0438313	0.353975	0.00369951	-0.399071	-0.715833	-0.140845	-0.110918	-1.0105
3672.19	0.979259	0.00932455	9	511	0	-3638	0.00335629	0.214832	0.172099	1.03306	0.616185	2.22254	-0.776428	1.66327	0.787628	0.81286	0.939452	-0.591121	0.13078	0.126666	-0.14819	0.118434	-0.721707	-0.324061	-0.270501	-0.246942	-0.876456	-1.24543	-1.64359	1.38454	1.12733	-0.303382	0.879754	-0.108376	-1.69137	-0.0254602	0.120974	-1.41061	0.726244	0.557891	0.689542	0.989863	0.520537	-0.168087	-0.540835	0.111669	0.113056	0.246573	0.440741
3681.21	0.918999	0.00932455	9	511	0	-3630.02	-1.16019	1.79835	0.0180944	0.828321	0.781852	1.3199	-1.08875	1.77463	0.828074	0.74872	0.715288	-0.764478	0.293343	0.089021	-0.261975	0.0393951	-0.479445	-0.42264	0.193752	-0.153532	-1.21313	-0.919741	-1.54697	1.13182	2.31587	0.467305	0.834199	0.587532	-1.07594	0.136878	0.163273	-1.91686	0.919399	-0.0266198	-0.463692	-0.0467351	0.421669	-0.623139	-0.460662	-0.492297	0.255206	-0.112187	-0.0778365
3673.49	0.971433	0.00932455	9	511	0	-3639.01	0.310072	0.215221	-1.03302	-0.607766	0.20012	1.47283	-0.453027	2.04103	0.760408	0.919015	1.43764	-0.811399	0.0192432	-0.0305052	-0.012327	0.234397	-0.297109	-0.513773	-0.546464	-0.625428	-0.255957	-1.67767	-1.38436	2.4639	-0.824406	0.444715	0.951892	0.446198	-1.75176	-0.181031	-0.0582533	-0.753805	0.289736	0.0764983	0.302314	0.760351	0.795023	0.133039	0.211397	0.477457	-0.541125	0.492934	-0.205009
3680.81	0.92233	0.00932455	9	511	0	-3640.15	-0.640167	0.701753	-0.447817	1.12865	2.39328	1.68138	-1.86872	0.400776	0.84227	0.813185	0.66122	-0.872137	0.27304	-0.0200747	-0.191018	-0.00825608	-0.654834	-0.536312	-0.23859	0.286776	-1.26087	-1.39188	-2.01382	1.60249	2.40699	1.44244	0.767637	0.104179	-1.32309	-0.0132878	-0.0101702	-1.50721	1.01747	0.572612	-0.133119	0.426769	0.169227	-0.361975	-0.465952	-0.531677	0.53992	-0.786855	0.332221
3681.67	0.927827	0.00932455	9	511	0	-3646.63	-0.000999014	0.761795	-0.203359	0.208658	0.713257	0.929607	-1.46337	1.6758	0.86718	0.934977	1.25697	-1.26671	-0.136081	0.0611941	-0.132181	-0.0701543	-0.475058	-0.552325	-0.138229	0.513996	-0.688841	-1.37203	-2.01503	3.22012	0.622551	-0.862865	0.767697	0.134287	-1.39273	0.00492904	0.490608	-1.31529	0.596077	-0.423421	0.524869	0.0489727	0.881548	-0.763594	-0.22343	-0.156965	-0.735139	0.81584	0.184095
3675.66	0.832275	0.00932455	9	511	0	-3619.9	-0.773624	0.639101	-0.186233	1.30565	3.65867	1.66493	-2.61382	-0.661087	0.704068	0.744271	0.609683	-0.918814	0.683629	-0.0716199	-0.0528374	0.0938409	-0.542764	-0.575238	-0.550423	-0.0345786	-0.677682	-1.56938	-1.20855	2.17969	0.5491	1.76176	0.83662	0.0425631	-1.33529	0.00275399	-0.135694	-1.56101	0.854825	-0.455905	0.186728	0.604196	0.0545345	0.410072	-0.0379741	0.0522027	0.668567	-0.288302	-0.267507
3673.53	0.822256	0.00932455	9	511	0	-3641.03	0.446107	0.271332	-1.0169	-1.3162	-0.887165	1.474	0.220527	2.96521	0.784981	0.858383	1.66511	-0.749701	0.156564	0.0401299	-0.19111	0.136738	-0.785548	-0.453893	0.199701	-0.442625	-0.832975	-1.55875	-2.28619	2.16451	1.7453	-0.254508	0.938161	0.85601	-1.50358	0.0037355	0.290055	-1.47145	0.409002	0.0327935	0.298261	0.464419	0.820933	-0.339948	-0.150659	-0.135794	-0.908479	0.279868	0.361283
3673.45	0.969825	0.00932455	9	511	0	-3632.18	0.190294	0.263913	-0.267625	-0.332477	-0.937866	1.43038	0.156865	3.34574	0.830461	0.77711	1.65132	-0.603473	0.265754	0.0221118	-0.156224	0.138363	-0.714043	-0.435767	-0.0815533	-0.412136	-0.961592	-1.59597	-3.69203	1.60045	1.14311	1.29224	0.814803	0.0503467	-1.52932	-0.0269445	0.449634	-1.24898	0.385158	-0.367102	-0.0347726	0.488458	1.12904	-0.391629	-0.0726648	-0.116227	-0.531507	0.374731	0.33831
3668.4	0.993241	0.00932455	9	511	0	-3627.88	0.0447759	0.22171	-0.594518	0.658324	-0.0164522	1.85531	-1.05438	1.74734	0.897374	0.905248	0.63781	-0.890586	0.0193478	0.0793288	-0.184869	0.273684	-0.196537	-0.576696	-0.0740674	-0.687291	-0.692082	-1.18316	-0.906024	1.78197	0.409301	-0.228135	0.975625	-0.0513083	-2.02145	-0.0903765	-0.0825918	-1.15983	0.258028	0.197323	-0.0669398	0.920885	0.444742	0.229075	0.0664732	-0.0104485	0.0714253	-0.561987	0.000740058
3669.11	0.945452	0.00932455	9	511	0	-3625.37	0.125541	0.200292	-0.128574	0.516076	-0.989412	1.81352	0.0131658	2.06203	0.828852	0.887182	1.28216	-1.10521	0.111754	-0.0153953	-0.02773	0.122031	-0.859759	-0.644203	-0.669409	-0.21663	-0.882057	-1.60256	-2.59894	2.56115	0.75855	0.629481	0.986426	-0.285487	-2.13482	-0.0740543	0.156245	-1.26649	0.199139	0.499175	0.0786561	0.561277	0.58614	0.260198	0.491933	0.218654	-0.116956	-0.146586	-0.307134
3669.63	0.938067	0.00932455	9	511	0	-3622.95	-0.242142	0.769078	-0.607325	0.636209	-1.05938	1.03013	0.826859	3.82286	0.628587	0.938976	1.19974	-1.25248	0.592381	-0.274728	0.0399134	0.049341	-0.425217	-0.637243	-0.772745	0.312282	-0.751602	-1.30229	-2.07986	1.90888	1.17853	0.598019	0.921897	0.059812	-1.97873	0.0654958	0.242476	-1.50442	0.112506	-0.48123	-1.37822	1.07569	0.760563	0.391338	0.258123	0.626494	-0.393257	-0.426622	-0.567206
3672.97	0.970003	0.00932455	9	511	0	-3625.31	0.110129	0.137168	-2.20896	0.610935	-1.54289	1.23442	0.328382	3.63729	0.778722	0.954347	0.69324	-1.04139	0.377585	-0.478778	-0.16975	0.206236	-0.643123	-0.675085	-0.24456	-0.309085	-0.926358	-0.980809	-1.81731	1.66402	0.967397	-0.658771	0.934525	-0.159722	-1.82619	-0.113696	0.0984017	-1.06975	-0.00536991	-0.139078	-0.191846	0.786102	0.932853	0.774697	0.516112	0.330902	-0.231608	-0.0437507	0.168091
3677.31	0.9928	0.00932455	9	511	0	-3637.42	-0.199214	0.550023	-0.58574	1.03146	-1.06136	1.44175	-0.363904	2.85081	0.883771	0.949941	0.702715	-1.05656	0.149784	-0.130767	-0.180772	0.146568	-0.295588	-0.452735	-0.151252	-0.233461	-1.06369	-1.31518	-0.977916	2.28347	2.05841	-0.449825	0.948953	-0.0759799	-2.07251	-0.0531984	0.0609092	-1.25826	0.199964	-0.272121	-0.118434	1.19317	0.390974	0.121982	0.218452	0.156588	-0.0176191	0.0445439	-0.352559
3669.47	0.983424	0.00932455	9	511	0	-3637.71	0.110791	0.661998	-1.29968	0.146166	0.676425	1.60751	-0.606463	1.35726	0.770965	0.862379	1.32192	-0.92967	0.236743	-0.130818	-0.214723	0.222433	-0.674609	-0.563346	0.36539	-0.550207	-0.535127	-2.29922	-3.09196	2.84125	0.0661395	3.73543	0.665906	0.294656	-0.630334	0.0611422	0.137643	-1.64426	0.303851	1.05089	-0.450338	0.724021	1.14377	-0.0708958	0.334122	0.471233	0.489915	0.717683	0.59118
3670.72	0.93142	0.00932455	9	511	0	-3631.24	-0.561608	1.08331	-0.204014	0.748782	0.527369	1.81596	-0.853742	1.65964	0.895914	0.861299	0.702707	-0.81569	0.0232803	0.234315	-0.324878	0.443013	-0.53237	-0.575863	0.49261	-1.4405	-1.07098	-2.07941	-0.970071	3.39456	2.18083	-1.43125	0.982641	-0.0564312	-2.09806	-0.0716084	-0.190011	-1.30885	0.144347	-0.138532	-0.387949	1.44085	0.529104	0.145863	0.0275524	0.211642	-0.397318	-0.917333	-0.14807
3683.12	0.977288	0.00932455	9	511	0	-3635.02	-0.124175	0.480282	0.0914703	0.739218	1.14853	1.93576	-0.91387	0.856508	0.8423	0.930723	1.45873	-1.12628	-0.0850749	0.135323	-0.0503949	0.21958	-0.59088	-0.641123	-0.538021	-0.578116	-0.68663	-1.45548	-3.31552	2.02162	0.0844911	1.02488	0.68337	0.0707652	-1.02254	0.0312188	0.140817	-1.52305	0.671895	0.416482	0.521809	0.29853	0.609513	-0.355807	0.183396	0.142268	0.248004	0.278838	0.198201
3673.08	0.891361	0.00932455	9	511	0	-3634.5	0.121044	0.436509	-1.25797	-0.212124	3.05301	1.99175	-1.78404	0.151551	0.689997	0.734401	0.963669	-0.766115	0.579319	0.187002	-0.0801555	0.234506	-0.846664	-0.720578	-0.246258	-0.392986	-0.461467	-0.534589	-2.24747	0.503007	-0.183755	-0.697311	0.859798	0.482667	-1.67288	0.0596964	0.346866	-1.49747	0.476345	-0.739281	0.731742	0.512531	0.993603	0.0950094	0.480781	0.0121758	0.286941	-0.127728	-0.020209
3678.1	0.968415	0.00932455	9	511	0	-3637.57	-0.314249	0.876249	0.246284	0.550186	-0.315386	1.80721	-0.482924	1.71791	0.701781	0.917564	0.739545	-1.13494	0.646405	-0.447383	-0.3259	0.139104	-0.37046	-0.780777	0.747336	-0.0464074	-0.436336	-2.32225	-0.884714	4.29512	-0.35903	-0.375182	0.69978	-0.0965698	-1.21762	-0.0963394	0.190946	-1.0974	0.806182	-0.0374119	-0.48665	0.563673	0.643974	-0.0984953	-0.273576	0.136199	-0.671646	-0.757688	0.0771741
3685.38	0.903459	0.00932455	9	511	0	-3652.89	-0.474478	0.757749	0.160487	0.912401	-0.590788	1.65353	-0.314355	1.94619	0.720062	0.865973	0.837779	-1.17785	0.677222	-0.300023	-0.299144	0.0507746	-0.641688	-0.538971	0.528786	0.213106	-0.774522	-2.53015	-1.33249	4.83087	0.757448	0.284293	0.821666	-0.151793	-1.40781	-0.0470866	0.178485	-1.28701	0.65727	0.255914	-0.094123	0.331597	0.829137	-0.30986	-0.0730859	0.156965	-0.42718	-0.566196	-0.555123
3685.53	0.859767	0.00932455	9	511	0	-3650.73	-0.999325	1.11076	0.28121	1.11954	0.0769534	1.92572	-0.495285	1.67561	0.737348	0.851001	0.955549	-0.892124	0.631867	-0.143048	-0.23517	0.193556	-0.552031	-0.537338	-0.0357512	-0.331015	-0.603244	-1.35083	-1.15236	1.7235	-0.0545583	0.716973	0.916546	0.210849	-1.73736	0.0693598	0.0238784	-1.65339	0.65826	-0.396759	-0.0577653	0.65791	0.100334	-0.00167923	0.186291	-0.308321	-0.150323	0.30874	0.566313
3681.94	0.817342	0.00932455	9	511	0	-3647.6	-0.228254	0.852176	-0.376256	0.381874	0.32466	1.35137	-0.831636	1.91823	0.80719	0.874459	1.00221	-0.986486	0.406361	-0.14208	-0.144679	0.180757	-0.699968	-0.574502	-0.295145	-0.420391	-0.713683	-1.17894	-2.01115	1.61678	0.229213	0.321459	0.872921	-0.0606865	-1.63219	-0.0496476	0.260935	-1.34312	0.825961	-0.000785813	0.107131	0.499964	0.417329	-0.1127	0.147445	-0.296151	0.534572	0.56325	0.210666
3672.18	0.949469	0.00932455	9	511	0	-3638.23	0.0724102	0.332668	-1.70923	0.564132	0.901391	1.35972	-1.21008	1.54983	0.863715	0.878512	1.03925	-0.836381	0.033147	-0.244763	0.0673159	-0.0455845	-0.678657	-0.439249	-1.28809	0.404853	-1.27576	-1.36876	-2.55177	1.97794	2.25299	0.678034	0.712983	-0.207996	-1.14984	0.0109883	0.278769	-1.52887	0.362687	0.321013	-0.0316538	0.708076	1.20744	-0.165789	-0.422874	0.210807	-0.25506	-0.17697	-0.156787
3664.55	0.972528	0.00932455	9	511	0	-3625.4	0.314463	0.476097	-0.366151	-0.573944	0.424258	1.05787	-1.04594	2.98887	0.894258	0.98342	1.2236	-0.77271	-0.446418	-0.0473044	-0.0572169	0.0614756	-0.787256	-0.469767	-0.668509	-0.241689	-1.07777	-1.09278	-3.96705	1.31854	1.57818	-0.150315	0.830536	0.143104	-1.31402	-0.029975	0.347817	-1.00434	0.0730656	-0.0442262	-0.232868	0.859399	1.3025	0.128528	0.116232	-0.183029	0.73194	-0.324712	0.342922
3674.16	0.997048	0.00932455	9	511	0	-3632.3	-0.445106	0.53622	-0.441592	1.02311	3.33475	2.12224	-1.88875	-0.190043	0.961344	0.933011	0.957047	-0.859747	-0.411115	0.198137	-0.0675124	0.110624	-0.834003	-0.388254	-0.540705	-0.342382	-0.513053	-1.79128	-1.85513	2.71388	-0.515196	0.935676	0.873205	0.0733133	-1.64569	0.0232858	0.243565	-1.49076	0.941326	-0.172517	-0.10819	0.0124114	0.0372725	-0.551741	-0.604055	-0.638191	-0.759156	0.351167	-0.395698
3680.22	0.994836	0.00932455	9	511	0	-3624.49	0.0286194	0.653666	-0.753638	0.338768	0.0706885	1.29186	-0.737489	1.9658	0.655589	0.784159	0.664569	-1.01078	0.853158	-0.332021	-0.232499	-0.00224307	-0.979573	-0.403478	-0.0790583	0.182078	-1.08259	-1.59912	-2.45482	3.38823	1.40053	-0.900678	0.832816	-0.134345	-1.47353	-0.100379	0.0245165	-1.26813	0.74129	0.55309	-0.352114	0.558241	0.353228	-0.016927	-0.416362	0.138099	0.988468	-0.154612	0.0223205
3666.6	0.775819	0.00932455	9	511	0	-3620.68	-0.586958	0.663441	-0.667953	0.973784	1.95111	1.9279	-1.17225	0.598838	0.84112	0.87311	1.21514	-0.831723	0.106624	0.0677556	-0.13356	0.191519	-0.616616	-0.740104	-0.129336	-0.355883	-0.734259	-1.6486	-2.51568	1.97471	0.836214	1.49131	0.922857	0.211608	-1.74085	-0.149461	0.0643999	-1.04453	0.526512	-0.879474	-0.185728	0.432859	0.234787	-0.313919	0.153023	-0.203629	-0.914845	0.543066	-0.132193
3666.14	0.976776	0.00932455	9	511	0	-3619.85	0.699297	0.651339	-0.717009	-0.799361	1.21479	1.87921	-1.14566	0.946189	0.722591	0.822206	1.05364	-0.920189	0.599794	-0.194857	-0.211786	0.229636	-0.855	-0.595377	0.0874922	-0.544472	-0.528829	-1.49784	-2.87769	2.46465	-1.21003	0.0949471	0.735516	-0.0593112	-1.36075	0.0877444	0.200412	-1.66376	0.626827	-0.191652	0.125809	0.288145	0.785963	0.146287	-0.273407	0.635602	-0.26904	-0.0659057	0.236043
3668.55	0.982513	0.00932455	9	511	0	-3623.67	0.0797706	0.329551	-1.97504	0.310182	0.5131	1.50194	-0.876371	2.23069	0.756305	0.882114	0.964225	-0.757162	0.477776	-0.336845	-0.153287	0.276446	-0.732856	-0.5035	-0.156696	-0.778525	-0.370704	-1.61482	-2.10835	1.57411	-1.11879	1.54636	0.774117	-0.189451	-1.32911	0.0833837	0.116749	-1.91725	0.576691	-0.0576646	-0.325732	0.4403	0.186279	0.183949	-0.368112	0.456301	0.497517	-0.212301	-0.18955
3674.79	0.997225	0.00932455	9	511	0	-3625.92	-0.0505834	0.44577	-0.97958	0.495325	1.03546	1.2555	-1.06423	1.42249	0.699039	0.765377	1.18918	-1.00829	0.42972	0.355704	0.0782788	0.121452	-0.416282	-0.626393	-1.14676	-0.000284006	-0.567023	-1.99133	-0.948835	3.18256	0.462401	0.939094	0.780496	0.0626434	-1.38101	-0.0108925	-0.0075187	-1.59353	0.648669	-0.0249641	0.340646	0.748451	0.857417	0.28785	0.280162	-0.165351	0.304131	0.635657	-0.482502
3677.77	0.972307	0.00932455	9	511	0	-3642.32	-0.251853	0.506364	-0.257752	0.922402	0.415263	1.26999	-0.814341	2.22062	0.810845	0.950831	1.29517	-0.885683	0.182048	-0.320101	-0.0946989	0.093963	-0.648673	-0.560827	-0.538011	-0.203695	-0.973467	-1.72436	-1.98275	2.49869	1.64606	0.47193	0.857562	0.203026	-1.74005	0.0187223	0.334798	-1.31055	0.827527	-0.354147	-0.0848504	-0.0652976	0.129972	-0.546636	-0.473245	-0.00899846	-0.552472	-0.826448	0.366694
3666.23	0.986578	0.00932455	9	511	0	-3633.25	-0.146424	0.191225	-0.422871	0.620171	0.700168	1.38199	-0.954885	1.6812	0.85861	0.802737	1.35131	-0.835926	0.15562	0.461134	-0.0704227	0.213888	-0.52662	-0.492818	-0.29654	-0.412268	-0.806936	-1.66003	-3.42471	2.49677	0.875828	0.455688	0.762778	0.269679	-1.40919	-0.0788182	0.140389	-1.14303	0.737556	-0.523018	-0.00375867	0.331333	0.509726	-0.434711	-0.375385	0.181351	0.171039	-0.698806	-0.275658
3670.94	0.981621	0.00932455	9	511	0	-3631.1	-0.0455438	0.489771	-0.558978	0.277355	1.52296	1.63752	-1.18473	1.09285	0.770224	0.979409	1.26944	-0.929416	0.0735611	-0.346026	0.0223814	0.336676	-0.258565	-0.539245	-0.96777	-1.06274	-0.192736	-2.0262	-0.677756	2.59457	-1.44984	1.35743	0.934777	0.276741	-1.75738	-0.0158485	0.221563	-1.14094	0.562342	0.0793119	0.352661	0.798265	0.71325	-0.231517	-0.399351	-0.272717	0.478218	0.524123	0.644589
3680.9	0.965729	0.00932455	8	511	0	-3638.14	-0.168213	0.422279	-0.56899	0.866475	1.19417	1.34878	-1.21219	1.79538	0.716553	0.975602	1.24908	-0.907745	0.258309	-0.198351	0.038806	0.36674	-0.507988	-0.733205	-0.905225	-0.87023	-0.331403	-2.05186	-2.10776	2.29477	-0.88249	1.89738	0.973265	0.242411	-1.92423	-0.0392687	0.292346	-1.14871	0.529048	0.128892	0.0880352	0.647827	0.257665	-0.320902	-0.201407	-0.251494	0.34722	-0.273853	-0.0487799
3688.18	0.99807	0.00932455	9	511	0	-3636.09	-0.363298	1.28946	-0.486263	0.439922	0.426972	2.15616	-0.87288	1.28283	0.950671	0.900099	0.566839	-0.719702	0.00656543	-0.100781	-0.333362	0.0409318	0.096162	-0.45616	0.711591	0.0881285	-0.727896	-0.947795	-0.29184	1.43174	0.688444	-0.452952	0.834594	0.796483	-1.33097	-0.0791876	0.568347	-1.08069	0.525051	0.258656	-0.303234	0.44864	0.637135	-0.524813	-0.41459	-0.0737583	-0.349207	-0.0929264	0.0858141
3665.78	0.928451	0.00932455	8	255	0	-3640.42	-0.579814	0.503016	-0.32753	1.54431	0.0957048	3.45815	-0.306803	0.927997	0.910042	0.939839	0.834847	-0.970699	-0.0024029	0.158649	-0.249491	0.141915	-0.118572	-0.600126	0.341554	-0.148837	-0.663928	-0.628859	-1.16772	1.41867	0.400921	-2.48784	0.907801	0.998681	-1.42515	-0.038679	0.0071229	-1.27183	0.297898	0.142233	-0.891089	0.753935	0.450433	-0.236422	-0.0556745	-0.0441891	-1.05503	-0.35961	-0.204721
3671.15	0.994785	0.00932455	9	511	0	-3624.78	-0.0482183	0.874949	-0.540302	0.183344	1.32987	0.731225	-3.20177	1.3413	0.83353	0.840482	0.990228	-0.975348	0.440208	-0.318352	0.0412068	0.257384	0.0137045	-0.668724	-0.760031	-1.11326	-0.831957	-1.50898	-1.74273	2.17938	0.933945	2.01804	0.923808	0.949669	-1.6249	-0.283121	0.553556	0.0559719	0.7012	0.306808	0.566844	0.246289	0.374151	-0.516308	-0.160875	-0.375509	0.510491	-0.255692	0.1838
3679.68	0.990062	0.00932455	9	511	0	-3639.89	0.114757	0.173643	0.575569	0.470037	-0.735365	3.43902	-0.0614646	0.989806	0.815292	0.865414	1.42566	-1.13733	0.194664	0.230553	-0.20617	0.196196	-0.606836	-0.897994	-0.0218289	-0.228207	-0.8661	-0.709804	-2.17435	1.29632	0.995088	-0.794921	0.872054	0.0359771	-1.55651	0.00619258	0.377022	-1.35144	0.604303	-0.693199	-0.24088	-0.0876176	0.486263	-0.0132989	-0.0155587	0.0712373	-0.97596	0.0166307	-0.286438
3688.78	0.832871	0.00932455	9	511	0	-3648.77	-0.0158178	1.11467	-0.672041	0.0643617	1.32693	1.11171	-1.61139	1.43687	0.911611	0.945301	1.0651	-0.943787	-0.341928	0.223715	-0.0612528	0.177853	-0.555682	-0.684849	-0.417581	-0.138614	-0.868321	-2.30973	-1.7726	3.54104	1.42392	1.18565	0.772382	0.0957303	-1.40745	-0.0326633	0.0185894	-1.42377	0.515941	-0.172247	0.367633	0.834719	0.165116	-0.0622598	0.157425	-0.00169688	0.56877	0.118484	0.07
3681.53	0.940673	0.00932455	9	511	0	-3654.02	0.0255418	0.792049	-0.647068	0.0592786	1.58492	1.44704	-1.48268	0.910923	0.597766	0.726933	0.821115	-0.941979	1.01947	-0.131195	-0.0264287	0.15808	-0.576957	-0.619294	-0.561201	-0.20051	-0.676486	-1.73114	-1.75131	2.2447	0.729937	1.52048	0.838049	0.16825	-1.56327	-0.19642	0.38191	-0.726086	0.609925	-0.17675	-0.302919	0.359242	1.05667	-0.173195	-0.157873	-0.118716	-0.659053	-0.317324	0.125178
3673.32	0.987918	0.00932455	9	511	0	-3634.48	0.093017	0.161709	-0.136448	0.171109	0.490889	1.88322	-0.575035	1.99023	0.738777	0.946914	1.44263	-0.705748	0.266466	-0.159452	0.144058	0.143071	-0.603351	-0.393599	-1.42792	-0.292919	-0.692563	-1.37595	-2.47105	1.18063	0.698551	1.20154	0.955405	0.0544525	-1.9309	0.118204	0.350678	-1.73521	0.975324	-0.33598	0.562985	-0.0286963	-0.174587	-0.178301	-0.264078	-0.812126	0.257295	0.450705	0.071811
3685.11	0.976668	0.00932455	9	511	0	-3634.45	-0.0550422	0.639017	-0.658654	0.212222	1.70546	1.17379	-1.8282	1.34329	0.791948	0.917363	1.61687	-0.886206	0.271023	-0.147179	0.00773238	0.200026	-0.471333	-0.574483	-0.72843	-0.388034	-0.704907	-1.46621	-3.05895	1.81393	0.518741	0.822293	0.832005	-0.0415118	-1.45055	-0.107221	0.261676	-0.977183	1.07585	0.0752671	-0.415923	0.0321081	0.0145431	-0.426116	-0.567578	-0.788607	0.190565	-0.638118	-0.303881
3671.28	0.86426	0.00932455	9	511	0	-3624.3	0.364124	0.547586	1.8365	-0.193777	1.99755	1.43296	-1.86848	1.36588	0.67945	0.897756	1.86155	-0.72453	0.244452	-0.0349409	0.0415172	0.0912071	-0.339886	-0.329991	-0.767436	-0.0488073	-0.626345	-2.65298	-2.97862	3.30919	0.753644	0.845089	0.90495	0.390726	-1.50223	-0.0414512	0.402197	-1.14607	0.82483	-0.174229	-1.00852	-0.100479	0.168481	-0.12052	-0.316973	-0.750337	-1.07786	-0.600914	-0.0815344
3670.48	0.98403	0.00932455	9	511	0	-3625.75	-0.313354	0.23818	-2.71055	2.09224	0.0981999	1.62563	-0.491592	1.47653	0.81305	0.937527	0.57427	-1.31573	0.312643	-0.193901	-0.133493	0.150756	-0.634836	-0.685851	-0.225143	-0.29271	-0.609885	-1.24453	-1.17143	2.41856	0.289945	-0.259875	0.73256	-0.234844	-1.31875	0.0444779	0.0264944	-1.63034	0.733385	-0.0924305	1.63067	0.656969	0.302949	0.155262	-0.352655	-0.119361	1.01811	0.136115	0.343577
3665.57	0.977849	0.00932455	9	511	0	-3623.81	0.257226	0.601721	-0.739127	-0.112591	1.35415	1.84215	-0.982081	0.952757	0.73668	0.756548	1.4008	-0.816851	0.315594	0.150523	-0.214731	0.0513659	-1.01997	-0.409126	0.267386	-0.0746955	-0.846281	-1.70891	-3.73255	2.27032	1.24572	1.27332	0.760897	0.0704716	-1.41767	-0.0771116	-0.133506	-1.31567	1.01001	-0.546713	-1.25061	0.287388	0.128923	-0.895323	0.0269076	-0.389718	-1.12274	0.148907	-0.316433
3664.81	0.787494	0.00932455	9	511	0	-3612.38	0.0930099	0.0365999	-1.1026	-0.124726	1.11866	2.17838	-0.914945	0.892516	0.786507	0.785099	1.45817	-0.707086	0.380834	-0.148422	-0.330556	-0.0300791	-0.797422	-0.443241	0.61694	0.490022	-1.15908	-2.17869	-2.07444	3.13407	2.55655	1.28649	0.913497	0.19469	-1.85832	-0.110809	-0.0877734	-1.1347	1.18034	-0.303312	-0.19537	0.149655	0.0159004	-0.70908	-0.766776	-0.876143	0.112198	0.461593	-0.873521
3662.32	0.983152	0.00932455	9	511	0	-3610.4	-0.295125	1.12075	-0.599363	0.362925	0.399448	1.10432	-0.827673	2.2734	0.98302	0.997795	1.26272	-0.840377	-0.242823	-0.240057	0.132017	0.375698	-0.36228	-0.530061	-1.11022	-1.17158	-1.04368	-1.55885	-3.02918	2.83224	1.49146	-0.585246	0.715233	-0.0887098	-0.87593	0.11823	0.0982403	-1.89	0.962895	-0.440842	0.490997	0.702224	0.531676	-0.243711	-0.112475	-0.0559023	-0.298614	-0.637512	1.00677
3663.68	0.967819	0.00932455	9	511	0	-3618.48	0.192434	0.334418	-2.85649	0.184913	-1.1413	2.98942	0.190681	1.68445	0.962889	0.980309	1.2189	-0.816104	-0.294409	0.246495	-0.539799	0.0179183	-0.896647	-0.487056	1.67036	0.557509	-0.809333	-3.13173	-1.76657	3.42742	1.03422	2.74623	0.728577	0.156107	-1.30416	-0.0589683	0.0465697	-1.30884	0.537427	-0.793765	-0.148063	0.577565	0.276265	0.0330163	0.0914553	-0.0114287	0.100205	0.483182	-0.837007
3675.32	0.939935	0.00932455	9	511	0	-3627.2	-0.154819	1.36587	-0.107643	0.25043	1.6097	0.850715	-2.42186	1.72403	0.669421	0.836459	0.795261	-0.848945	0.472191	-0.0970384	-0.121635	0.254197	-0.66541	-0.586658	-0.205166	-0.48191	-0.728904	-1.03142	-1.90633	1.67593	1.09846	-0.39557	0.844826	0.0106523	-1.66097	-0.113777	-0.164745	-1.21678	0.789576	0.447471	-0.436263	0.988506	0.55092	-0.399013	-0.0747516	0.180393	-0.473419	-0.147672	0.415258
3669.1	0.896614	0.00932455	9	511	0	-3631.5	-0.180335	0.617024	-0.26439	0.33423	2.26272	1.48749	-2.41975	0.669182	0.799054	0.678991	0.915684	-0.706058	0.720171	0.051766	-0.3187	0.317917	-0.665128	-0.466204	0.353519	-1.02621	-0.942621	-1.06069	-2.32951	1.54865	0.247171	-0.426197	0.809748	-0.114702	-1.51847	0.0316057	0.0723964	-1.6121	0.69585	0.547782	0.26841	0.742139	0.764605	-0.248718	-0.353314	-0.150991	-0.481064	0.0609134	0.179751
3675.11	0.984401	0.00932455	9	511	0	-3630.13	-0.434839	0.297796	-0.832617	1.57016	1.91474	1.29975	-2.09957	1.50303	0.722355	0.759594	0.574335	-0.721357	0.496587	0.19011	-0.266879	0.181853	-0.624273	-0.558015	0.356284	-0.371116	-1.02192	-0.657858	-1.37577	0.601169	2.10736	-0.368614	0.806356	-0.0433244	-1.37623	-0.00474505	0.231869	-1.4072	0.638573	0.0714411	0.622902	0.977085	0.921878	0.0960163	-0.206632	-0.199608	-0.378617	0.617039	0.332961
3667.78	0.819718	0.00932455	9	511	0	-3625.79	-0.459258	0.705555	-0.450571	1.10063	1.7525	1.1861	-1.97795	0.916562	0.722585	0.748118	1.26664	-0.801111	0.573615	-0.270204	-0.273454	0.22129	-0.200842	-0.675199	0.451927	-0.545451	-1.0549	-1.03834	-1.1489	1.18417	2.35315	1.22308	0.790774	0.455994	-1.10171	0.0327273	0.0874183	-1.50432	0.524682	0.0162856	0.165875	1.04526	0.67179	-0.128109	-0.329309	-0.0425107	-0.152724	0.673372	0.00992622
3667.07	0.977635	0.00932455	9	511	0	-3630.54	-0.516538	1.28576	-0.109095	0.377824	2.30005	1.23044	-2.94255	0.698697	0.88433	0.927724	0.803396	-0.826128	0.167301	-0.162404	-0.21266	0.257041	-0.131133	-0.564693	0.120551	-0.86346	-1.12702	-1.73027	-1.13026	2.00921	2.26451	1.7892	0.816415	0.638745	-1.13259	-0.00396035	0.262791	-1.33899	0.664663	0.247833	-0.5853	1.1301	0.0585728	-0.166369	-0.297485	-0.105555	0.432428	-0.271374	-0.482422
3680.72	0.995945	0.00932455	9	511	0	-3628.23	0.119123	1.31225	-0.927152	-0.00711785	-0.777533	2.21632	0.0708654	1.40571	0.892599	0.865891	0.769183	-1.06314	0.0933687	0.0429321	-0.0432648	0.102814	-0.701318	-0.662168	-0.573386	-0.132128	-0.328924	-0.705559	-1.19328	1.59403	-1.00757	-0.991816	0.866557	0.129835	-1.73887	-0.0359968	0.309594	-1.10853	0.657098	-0.37934	0.117357	0.538297	0.575151	-0.140599	0.215893	-0.356307	0.332994	-0.184635	0.495898
3684.41	0.845163	0.00932455	9	511	0	-3646.57	0.29278	0.887216	-0.904096	0.0157071	0.61832	2.09568	-0.573354	1.17898	0.871181	0.894365	1.15138	-1.00206	-0.142906	0.358338	-0.0130655	0.125412	-0.488313	-0.424804	-0.727158	-0.293948	-0.654778	-2.16937	-2.39684	3.21934	0.133704	1.07225	0.798841	-0.16244	-1.34424	-0.0603713	0.139713	-1.41326	0.563626	0.140756	0.0915893	0.345368	0.214248	-0.131335	-0.0950222	0.0236365	-0.419897	-0.408647	-0.246386
3674.95	0.933248	0.00932455	9	511	0	-3633.43	0.158224	0.332686	-2.35021	-0.0452905	0.105986	1.57717	-0.723804	1.43968	0.930047	0.892032	0.806648	-1.12622	-0.0482918	-0.145708	-0.374102	0.0752415	-0.932265	-0.60022	0.429225	-0.0818019	-0.996798	-1.55186	-2.29915	2.88775	0.700336	0.509565	0.75115	-0.0409463	-1.54741	-0.0237752	0.023605	-1.38267	1.10786	-0.568897	-0.176903	0.0913184	0.584257	-0.258555	-0.430873	-0.608829	0.263862	0.308972	0.044208
3668.28	0.937019	0.00932455	9	511	0	-3634.37	-0.460916	0.912216	-0.343473	0.601571	1.38919	1.02153	-1.7053	2.34962	0.82997	0.975727	1.50764	-0.752709	0.0216372	-0.151128	-0.0634442	0.423386	-0.378826	-0.598057	-0.299979	-1.33831	-0.589838	-1.13065	-1.37226	1.17758	0.453489	0.502012	0.962866	0.286631	-1.63541	0.0156406	0.0483863	-1.52835	0.469131	0.540961	0.524903	0.774995	0.275091	-0.211662	-0.0515091	0.0318945	-0.393714	-0.501561	-0.246807
3663.61	0.991347	0.00932455	9	511	0	-3616.16	0.375387	0.845324	-1.63541	-0.388824	1.73904	1.37504	-1.69444	0.254651	0.893005	0.891282	0.844486	-1.25376	0.10002	0.125329	-0.266768	0.0369445	-0.529297	-0.724822	0.454374	0.189191	-0.679454	-2.4724	-2.08268	5.62583	0.291732	0.414996	0.783594	0.675084	-1.23864	-0.102989	0.492808	-1.04178	0.492793	0.0264814	-0.376875	0.300203	1.14886	-0.330724	-0.160011	-0.020335	-0.135832	0.294776	0.435628
3671.15	0.913865	0.00932455	9	511	0	-3625.31	0.0215952	0.215732	-0.742483	0.468222	1.85156	1.39274	-1.937	0.573166	0.626621	0.67557	0.865798	-0.930317	0.930123	0.0520377	-0.0883958	0.179066	-0.464569	-0.581481	-0.197615	-0.207548	-0.816398	-3.26379	-1.78603	6.40976	1.1698	-0.0308621	0.793462	0.0839858	-1.32292	-0.161854	0.308568	-0.705157	0.482797	0.239159	-0.240413	0.470997	0.993008	-0.00759324	-0.0157458	0.420293	-0.734768	-0.70232	-0.569875
3677.26	0.960463	0.00932455	9	511	0	-3627.65	0.383161	0.600039	-0.221569	-0.183126	1.37731	1.81022	-1.10271	0.431888	0.740072	0.945717	1.35304	-1.41197	0.229107	-0.0400001	0.0528962	0.043852	-0.466204	-0.649116	-1.05734	0.328023	-0.832322	-3.05469	-2.09525	6.42589	1.50064	2.37696	0.763245	0.308648	-1.30456	-0.415702	0.390255	0.186975	0.278697	-0.628768	0.234407	0.452705	0.00908869	0.17523	-0.114564	0.008386	0.0802848	-0.112227	0.191397
3676.75	0.904944	0.00932455	9	511	0	-3629.58	0.0125685	0.0608441	-0.249941	0.623882	0.161806	1.33565	-0.971234	2.10986	0.774704	0.8924	1.13667	-0.892906	0.399209	-0.308987	-0.341716	0.35184	-0.264471	-0.631813	0.746747	-1.23997	-0.652428	-0.776336	-0.451719	1.01939	0.842855	-0.238329	0.829483	1.23636	-0.851476	-0.313548	0.41119	-0.234113	0.524622	-0.409362	-0.251327	0.578116	0.881457	-0.581264	-0.389882	-0.324927	0.597467	-0.47412	-0.0320959
3675.18	0.984838	0.00932455	9	511	0	-3633.76	0.104023	0.0517562	-0.0372583	-0.103822	0.582419	1.32581	-0.973934	2.41192	0.758554	0.940258	1.51261	-0.664727	0.344219	-0.388499	-0.282142	0.411748	-0.213202	-0.564936	0.621343	-1.2014	-0.726037	-1.4353	-1.41035	2.00074	0.997898	-0.744679	0.800503	1.09655	-1.22301	-0.362736	0.449287	-0.0548508	0.702618	0.123451	-0.365671	0.468287	0.826208	-0.673622	-0.446547	-0.167591	0.942001	-0.0460852	0.129092
3680.76	0.829394	0.00932455	9	511	0	-3640	-0.25522	0.773541	-1.16623	0.213549	1.04614	2.18671	-0.80671	0.721279	0.940231	0.859453	0.839487	-0.924045	0.0239178	0.139809	-0.318832	0.290984	0.414608	-0.575148	0.632076	-1.03614	-0.666798	-1.52856	0.262406	2.01932	0.290123	1.58103	0.846659	1.22159	-1.08338	-0.363025	0.629985	0.0526985	0.307189	0.505492	0.228657	0.713614	0.478946	-0.141535	-0.031281	0.0924456	-1.19635	-0.818997	-0.437487
3676.35	0.924651	0.00932455	9	511	0	-3631.33	-0.110112	0.0977595	-0.357406	0.949415	0.61316	1.79492	-1.19981	1.15489	0.853551	0.780172	0.846968	-0.686273	0.303453	0.0718588	-0.0611964	0.275885	0.159406	-0.53452	-0.22579	-1.15518	-0.732103	-1.58089	0.0272316	2.35054	1.20624	0.716594	0.580835	1.5653	-0.295977	-0.421987	0.594442	0.101077	0.507907	0.221781	0.189057	0.783573	0.642517	-0.614234	-0.197882	-0.224628	-0.349504	-0.255696	0.509792
3685.3	0.94058	0.00932455	9	511	0	-3641.25	-0.737584	1.70028	0.280771	0.469192	0.717685	1.67642	-1.05019	1.7794	0.864748	0.905491	1.07178	-0.641751	0.0887961	-0.0755276	-0.306437	0.410657	0.111724	-0.52328	0.843815	-1.43154	-0.673186	-1.12077	-1.01045	1.38376	0.799557	-0.267513	0.533954	1.47298	0.309598	-0.230682	0.563176	-0.555953	0.539377	0.210884	0.304683	0.289413	0.355506	-0.686972	-0.227132	-0.161572	0.158473	-0.358101	0.38972
3679.88	0.582637	0.00932455	9	511	0	-3639.63	0.174097	0.478543	-3.06798	-0.467975	1.31972	1.67092	-1.03759	0.776355	0.986687	0.94818	1.0174	-0.877176	-0.231804	-0.081122	-0.296836	0.275257	0.18971	-0.644097	0.529633	-0.83787	-1.07004	-1.31516	-0.0485112	1.97379	2.16136	0.671904	0.91029	1.0098	-1.42044	-0.282625	0.292107	-0.461805	0.732522	0.839615	-0.149624	0.758706	0.357789	-0.457353	-0.502666	-0.114642	0.171344	-0.0550371	-0.224799
3675.62	0.901592	0.00932455	9	511	0	-3635.63	1.14388	1.35139	-1.36853	-0.700623	-0.129058	1.93581	-0.10371	2.14443	0.799538	0.894491	0.87406	-0.70265	0.0126223	0.0403735	-0.115422	0.222839	-0.857384	-0.506523	-0.0960181	-0.567113	-0.825948	-1.53491	-3.8176	1.27817	1.40058	1.98414	0.778912	0.277509	-1.20015	-0.151303	0.233708	-0.750379	0.559837	-0.642893	0.415227	0.474249	1.0414	0.242456	0.115549	0.261277	-0.434027	-0.369369	0.266729
3679.29	0.985061	0.00932455	9	511	0	-3628.71	0.637147	0.68976	-1.82997	-0.845836	-0.00994395	1.93962	-0.24541	1.60036	0.850376	0.856187	1.1856	-0.796853	0.0330638	0.0455907	-0.14246	0.286284	-1.00106	-0.451949	-0.153804	-0.813019	-0.935661	-1.76677	-3.21604	2.56872	1.28189	0.891486	0.753523	-0.0673492	-1.27808	-0.133975	0.237372	-0.953386	0.475807	-0.318938	0.452835	0.59077	0.980008	-0.0112135	0.0542181	0.26441	-0.412628	-0.40063	-0.000601245
3680.21	0.95187	0.00932455	9	511	0	-3640.54	-0.0790897	0.518412	-0.25729	0.573103	-0.620317	1.53548	-0.282691	2.44728	0.904657	0.995487	1.0982	-1.07449	-0.116346	0.0841073	-0.195524	0.169312	-0.516631	-0.604311	0.0448224	-0.284114	-0.951648	-1.29292	-1.88545	1.56622	1.1471	1.00172	0.83038	0.145399	-1.35098	-0.137846	0.386783	-0.751566	0.608569	-0.0868764	-0.0345016	0.737647	0.510006	0.198522	-0.103509	-0.0857891	-0.506133	-0.689274	-0.78423
3677.18	0.934392	0.00932455	9	511	0	-3638.08	0.229128	0.428622	0.0526122	-0.0617417	2.09153	1.52164	-1.77776	1.03322	0.717676	0.902763	1.17487	-0.826237	0.155948	0.161613	0.0174786	0.156844	-0.197951	-0.401819	-0.732244	-0.399551	-0.515052	-1.72398	-1.72976	1.86113	0.132017	1.71391	0.955229	0.0199024	-1.90422	-0.193656	0.452217	-0.771275	0.62094	0.00217285	-0.306382	0.631702	0.324701	-0.524422	-0.264046	-0.372736	-0.422477	0.232542	0.619921
3681.35	0.993222	0.00932455	9	511	0	-3644.71	-0.36731	0.360003	-0.673819	0.97862	0.909924	1.47619	-0.700148	1.30276	0.5826	0.899699	1.2767	-1.0391	0.845312	-0.374804	-0.0150114	0.225345	-0.922863	-0.832312	-0.289167	-0.163154	-0.542088	-1.6646	-3.44569	2.58378	0.650827	0.310017	0.893562	0.224194	-1.59292	-0.0794494	0.344876	-1.01669	0.246769	-0.181181	0.160556	0.171003	0.707705	0.449433	-0.0343255	0.196736	0.0919303	-0.5509	-0.81894
3665.68	0.979691	0.00932455	9	511	0	-3630.71	0.0993264	0.18167	-0.159599	-0.233162	0.846973	1.53938	-0.733358	0.89105	0.486877	0.663546	1.60441	-1.25583	1.25838	0.00173983	-0.108657	0.1061	-0.801193	-0.802891	-0.251334	0.0800859	-0.497768	-1.37182	-2.50396	2.61973	0.34354	0.5222	0.890583	0.606448	-1.53133	-0.132436	0.464174	-0.731449	0.487759	0.277956	1.0526	0.284466	0.380054	-0.136882	-0.200465	-0.179955	-0.147394	-0.976057	-0.426427
3670.39	0.9912	0.00932455	9	511	0	-3627.57	-0.0258402	0.463758	-0.0583386	0.60352	-0.141465	1.06206	-0.934088	2.09578	0.764193	0.826497	0.970724	-1.34506	0.506146	-0.101188	0.0245501	0.197888	-0.241044	-1.0226	-1.04008	-0.438764	-0.810552	-0.750772	-1.9658	1.6355	0.540729	-0.899404	0.941509	0.371029	-1.66511	-0.108925	0.0940254	-1.09625	0.538648	-0.669379	-1.03698	0.675203	0.466008	-0.187378	-0.162868	-0.0463826	-0.225098	0.365587	0.100043
3669.54	0.969747	0.00932455	9	511	0	-3620.15	-0.618549	1.15886	0.268804	0.558021	0.349869	1.86042	-0.23889	1.42499	0.49167	0.706248	1.40238	-0.888124	0.993498	0.0378986	0.0295889	0.0164241	-0.570266	-0.551175	-0.57307	0.279556	-0.494007	-1.47267	-1.76692	2.27435	0.497584	-0.229615	0.919444	0.288879	-2.00298	-0.0197561	0.442487	-1.09198	0.426614	0.00197156	-0.0690457	0.741241	0.67423	-0.269699	-0.288034	-0.210062	-0.427051	0.745051	0.2515
3676.56	0.96331	0.00932455	9	511	0	-3628.17	0.239257	0.84715	-1.03904	-0.163194	0.0166596	1.68385	-0.641554	1.43164	0.875944	0.888459	0.7416	-1.1053	0.0191511	-0.136091	-0.00147801	0.110956	-0.447169	-0.664162	-0.888833	-0.273099	-0.642867	-1.28242	-1.41581	3.03851	-0.311282	-1.45627	0.949293	-0.208348	-2.25465	-0.0602258	0.401344	-1.18007	0.336989	0.417766	0.463846	0.218261	0.932432	0.207676	0.0546556	-0.0114638	-0.989816	0.313543	0.120635
3675.47	0.932317	0.00932455	9	511	0	-3633.66	0.366274	0.360604	-0.47437	-1.0076	-0.29164	1.8228	-0.309628	1.51354	0.816426	0.856522	1.58525	-0.895425	0.145816	-0.222638	-0.201881	0.0495354	-0.754138	-0.618196	0.0680015	0.0151477	-0.703635	-1.37534	-1.37916	1.60522	1.08085	2.10275	0.882944	0.708764	-1.42618	-0.269323	0.281448	-0.302239	0.101389	-0.572221	-0.425622	0.762781	0.371054	0.0416635	0.0228858	0.273945	0.734583	-0.392279	-0.0908575
3666.99	0.997724	0.00932455	9	511	0	-3629.39	0.0645853	0.137941	-1.10816	0.0887081	2.12109	0.955875	-2.60842	0.99797	0.728856	0.981976	1.66213	-1.04884	0.0297149	0.00243045	-0.0891573	0.255559	-0.560191	-0.684956	-0.236858	-0.506864	-0.242166	-1.28177	-2.09846	1.91747	-0.863677	-0.21563	0.959444	0.621178	-1.49015	-0.152212	0.380355	-0.814991	0.323238	0.153409	-0.335271	0.233503	0.490644	-0.212782	-0.145145	0.0964737	-0.368006	-0.226282	0.0813598
3667.09	0.949796	0.00932455	9	511	0	-3619.54	0.682753	2.1034	-0.917512	-0.242733	0.239106	1.42183	-0.556743	2.40454	0.989758	0.917751	0.540086	-0.800683	-0.30595	0.261476	0.226682	-0.0992751	-0.592222	-0.403313	-1.67046	0.76348	-1.2288	-1.8461	-1.57801	2.33895	2.63872	0.32657	0.814616	-0.260085	-1.45147	0.0490642	0.394806	-1.69007	0.788192	0.277979	-0.0970818	0.165048	0.582164	-0.260814	-0.523015	-0.806526	0.103637	-0.383772	-0.284439
[truncated: 1,107 more rows]
[truncated: 4,540 more columns]
