# Supplementary material for: A novel model fitted to multiple life stages of malaria for assessing efficacy of transmission-blocking interventions
Source: Malar J. 2017 Apr 4;16:137. doi: 10.1186/s12936-017-1782-3 (PMC5379616; doi:10.1186/s12936-017-1782-3)
Supplement: Supplementary file 3 — Additional file 3. The parameter estimates and the alternative efficacy measure using infection probabilities. Table 2.1 The table of parameter estimates and estimated mean values for the posterior predictive data in the model. Table 2.2 The ‘infection reduction’ efficacy \documentclass[12pt]{minimal} \usepackage{amsmath} \usepackage{wasysym} \usepackage{amsfonts} \usepackage{amssymb} \usepackage{amsbsy} \usepackage{mathrsfs} \usepackage{upgreek} \setlength{\oddsidemargin}{-69pt} \begin{document}$$E^{R}_{i,m}$$\end{document}Ei,mR is calculated as the difference between the summed mean π V and mean π P for controls compared to treatment arms for each transmission cycle i and biting rate m. The efficacy impact that can be attributed to π V is shown. [file 12936_2017_1782_MOESM3_ESM.xlsx]

## Sheet: Parameter summary information
TABLE SI1
				Percentiles:
Parameter explanation	Manuscript parameter	Model parameters (name in RStan code)	Mean	0.025	0.25	0.5	0.75	0.975	Standard error
Non-centred hierarchical random effects for the initial parasitemia
Mean parameter	Parameters to define the initial parasite density mean (see stan code)	nu_log_mu_para	-0.098846	-1.10134	-0.370023	-0.0601026	0.174851	0.807725	0.000228939
		tau_log_mu_para	0.673932	0.0407315	0.324503	0.578483	0.941584	1.86101	0.000236138
for controls		rho_log_mu_para.1	-0.541612	-2.13204	-1.0347	-0.523864	-0.0590401	1.02674	0.000390808
for TBI treatment		rho_log_mu_para.2	0.436626	-0.981131	-0.0629709	0.413909	0.90831	1.93357	0.000383889
Dispersion parameter	Parameters to define the initial parasite density dispersion (see stan code)	nu_log_phi_para	0.749953	-1.34567	0.0700067	0.738587	1.40899	2.96035	0.000542753
		tau_log_phi_para	1.65594	0.864525	1.29968	1.60041	1.94704	2.8111	0.000246677
for controls		rho_log_phi_para.1	-1.05424	-2.62626	-1.52598	-1.01992	-0.550128	0.263262	0.000367265
for TBI treatment		rho_log_phi_para.2	1.39912	-0.00617514	0.930422	1.39389	1.85912	2.85083	0.000361384
Conversion between parasite density and oocyst; coefficients and intercepts
for controls	At=0	p_to_o_beta1_mu.1	0.826145	0.61472	0.760737	0.835454	0.902786	0.989759	5.09601e-05
for TBI treatment	At=1	p_to_o_beta1_mu.2	0.876447	0.678403	0.827372	0.889416	0.942052	0.994015	4.15566e-05
for controls	Rt=0	p_to_o_beta2_mu.1	1.0164	0.433881	0.790589	1.00174	1.21952	1.66736	0.000161468
for TBI treatment	Rt=1	p_to_o_beta2_mu.2	-0.947417	-1.39955	-1.07037	-0.923384	-0.799787	-0.604894	0.000104089
The parasitemia to oocyst transmission for controls	αt=0	p_to_o_alpha_mu_tilde.1	0.195047	-0.373064	-0.0580409	0.160092	0.398343	0.954105	0.000171517
The TBI treatment is titrated to reduce the relative parasitemia to oocyst transmission by a particular amount	αt=0 + J	p_to_o_alpha_mu_tilde.2	-0.0538429	-0.497382	-0.209952	-0.0501421	0.100611	0.402388	0.000115153
for controls	Bt=0	p_to_o_beta_phi.1.1	-0.131578	-0.394811	-0.221477	-0.129783	-0.0439818	0.122005	6.54013e-05
for TBI treatment	Bt=1	p_to_o_beta_phi.2.1	0.179944	-0.0734967	0.101324	0.183718	0.263403	0.411752	6.08359e-05
for controls	Tt=0	p_to_o_beta_phi.1.2	-0.419563	-1.04609	-0.648173	-0.451931	-0.206443	0.297756	0.000170889
for TBI treatment	Tt=1	p_to_o_beta_phi.2.2	-0.59891	-0.951455	-0.705417	-0.586692	-0.4848	-0.315628	8.22464e-05
for controls	βt=0	p_to_o_alpha_phi.1	-0.179065	-1.21639	-0.55845	-0.188043	0.193777	0.940119	0.000275825
for TBI treatment	βt=1	p_to_o_alpha_phi.2	-0.406262	-1.33842	-0.74877	-0.427114	-0.0775228	0.592779	0.000249314
The π parameter is informed by γ which also depends on the mean and dispersion parameter for the parasite density distributions in the mice
for controls	Ct=0	p_to_gamma_beta.1.1	-0.799257	-1.34973	-0.974629	-0.792362	-0.621922	-0.289446	0.000132577
for TBI treatment	Ct=1	p_to_gamma_beta.2.1	-1.57704	-2.78132	-1.88727	-1.52408	-1.20223	-0.695565	0.000263623
for controls	Ut=0	p_to_gamma_beta.1.2	-1.68771	-3.87309	-2.31369	-1.66889	-1.07323	0.451601	0.000540323
for TBI treatment	Ut=1	p_to_gamma_beta.2.2	2.40566	0.702671	1.67985	2.31499	3.0513	4.74774	0.00054387
for controls	εt=0	p_to_gamma_alpha.1	0.853227	-1.16903	0.133375	0.862517	1.55775	2.81248	0.000511545
for TBI treatment	εt=1	p_to_gamma_alpha.2	0.585391	-1.41125	-0.126224	0.554273	1.26724	2.62622	0.000510263
Conversion between oocysts and sporozoites; coefficients and intercepts
	D	o_to_s_beta1_mu	0.837149	0.608767	0.775131	0.848775	0.912299	0.985533	4.89829e-05
	V	o_to_s_beta2_mu	0.349967	-0.262626	0.0275536	0.246354	0.601929	1.40154	0.000220578
	ω	o_to_s_alpha_mu	-1.41221	-2.11006	-1.69755	-1.44806	-1.15779	-0.497336	0.00020428
	E	o_to_s_beta_phi.1	-0.12228	-0.430637	-0.209321	-0.104489	-0.0203267	0.130515	7.29931e-05
	W	o_to_s_beta_phi.2	0.275745	-0.0637804	0.150759	0.270204	0.394878	0.653079	9.14524e-05
	ϵ	o_to_s_alpha_phi	-0.934898	-1.91487	-1.34795	-1.00413	-0.573595	0.248493	0.0002843
Conversion between sporozoites and parasitemia; coefficients and intercepts
	G	s_to_p_beta_mu.1.1	0.577301	0.102754	0.409333	0.568078	0.740677	1.10083	0.000128111
	Y	s_to_p_beta_mu.1.2	-0.00251252	-0.889622	-0.3152	-0.00276702	0.297868	0.911481	0.000229323
The sporozoite to parasitemia transmission can be adapted to allow an intervention to reduce the probability	AP	s_to_p_alpha_mu_tilde.1	0.00584023	-0.94672	-0.308156	-0.00956503	0.330321	0.973847	0.000240359
(per bite)	Gm=1	s_to_p_beta_mu_bite.1.1	0.50687	-0.139247	0.294849	0.506261	0.737597	1.13203	0.000164052
	Gm=2	s_to_p_beta_mu_bite.2.1	0.516463	-0.131691	0.293188	0.514525	0.734002	1.16396	0.000167538
	Gm=3	s_to_p_beta_mu_bite.3.1	-0.176856	-0.831305	-0.42373	-0.185051	0.0546993	0.551155	0.000176885
	Gm=4	s_to_p_beta_mu_bite.4.1	-0.151777	-0.683908	-0.339449	-0.152666	0.0303747	0.383705	0.000137032
	Gm=5	s_to_p_beta_mu_bite.5.1	-0.0683915	-0.614703	-0.253229	-0.0683595	0.119704	0.493265	0.000142521
(per bite)	Ym=1	s_to_p_beta_mu_bite.1.2	-0.113161	-1.08848	-0.47221	-0.10912	0.243452	0.847991	0.000252515
	Ym=2	s_to_p_beta_mu_bite.2.2	-0.110852	-1.06701	-0.427892	-0.114714	0.214251	0.832796	0.000242566
	Ym=3	s_to_p_beta_mu_bite.3.2	-0.0355153	-0.958648	-0.323667	-0.035987	0.262133	0.866433	0.000226648
	Ym=4	s_to_p_beta_mu_bite.4.2	0.141165	-0.775738	-0.167064	0.15039	0.453861	1.05033	0.000233013
	Ym=5	s_to_p_beta_mu_bite.5.2	0.124578	-0.789916	-0.189594	0.129329	0.445606	1.00691	0.000232329
per bite random effect on transmission from sporozoites to parasitemia (mean parameter)	σm=1	s_to_p_alpha_mu_bite.1	-0.147326	-3.11857	-1.13935	-0.172239	0.860089	2.8696	0.000772499
	σm=2	s_to_p_alpha_mu_bite.2	-0.187651	-3.11725	-1.13591	-0.186462	0.769049	2.59649	0.000714683
	σm=3	s_to_p_alpha_mu_bite.3	2.38193	-0.798213	1.30911	2.38356	3.46165	5.61337	0.000829556
	σm=4	s_to_p_alpha_mu_bite.4	2.97996	0.201906	1.98704	2.96261	3.93708	5.70306	0.000713282
	σm=5	s_to_p_alpha_mu_bite.5	2.54286	-0.167902	1.59092	2.5261	3.50768	5.26339	0.000710126
	H	s_to_p_beta_phi.1.1	-0.172082	-0.647302	-0.333909	-0.168326	-0.0069101	0.283811	0.000120564
	Z	s_to_p_beta_phi.1.2	-0.389299	-1.08407	-0.642578	-0.404989	-0.152485	0.40311	0.000188922
	ψ	s_to_p_alpha_phi.1	0.331149	-0.552778	0.035575	0.332344	0.646005	1.18205	0.000222004
(per bite)	Hm=1	s_to_p_beta_phi_bite.1.1	-0.252676	-0.830788	-0.460161	-0.252487	-0.0561707	0.330482	0.000149737
	Hm=2	s_to_p_beta_phi_bite.2.1	-0.114497	-0.664059	-0.317865	-0.130462	0.0816195	0.508303	0.000148629
	Hm=3	s_to_p_beta_phi_bite.3.1	-0.0130651	-0.558336	-0.194379	-0.0126212	0.175315	0.509938	0.000137058
	Hm=4	s_to_p_beta_phi_bite.4.1	0.112741	-0.41704	-0.0392626	0.111216	0.276243	0.601524	0.000126176
	Hm=5	s_to_p_beta_phi_bite.5.1	0.0865481	-0.470996	-0.0867277	0.0951312	0.261275	0.588351	0.000133419
(per bite)	Zm=1	s_to_p_beta_phi_bite.1.2	-0.551489	-1.39838	-0.853761	-0.569434	-0.270467	0.419208	0.000228993
	Zm=2	s_to_p_beta_phi_bite.2.2	-0.283023	-1.1585	-0.617567	-0.308389	0.021243	0.692731	0.000238047
	Zm=3	s_to_p_beta_phi_bite.3.2	0.0238764	-0.74388	-0.254278	0.0352365	0.307734	0.799491	0.000200823
	Zm=4	s_to_p_beta_phi_bite.4.2	0.215095	-0.633322	-0.0421094	0.241531	0.471085	0.98974	0.00020304
	Zm=5	s_to_p_beta_phi_bite.5.2	0.239857	-0.591946	-0.0151422	0.247061	0.519962	0.982089	0.000200526
per bite random effect on transmission from sporozoites to parasitemia (dispersion parameter)	ψm=1	s_to_p_alpha_phi_bite.1	0.241948	-0.402124	0.00803723	0.233986	0.470581	0.891464	0.00016632
	ψm=2	s_to_p_alpha_phi_bite.2	0.212516	-0.438378	-0.0196249	0.218474	0.438918	0.850339	0.000166246
	ψm=3	s_to_p_alpha_phi_bite.3	0.0610344	-0.64336	-0.177801	0.0595565	0.305177	0.723851	0.000177746
	ψm=4	s_to_p_alpha_phi_bite.4	-0.203856	-0.882227	-0.434398	-0.205531	0.0385358	0.462214	0.000174372
	ψm=5	s_to_p_alpha_phi_bite.5	-0.135996	-0.765503	-0.362048	-0.146806	0.0862942	0.527193	0.000165992
The π parameter is informed by ζ which also depends on the mean and dispersion parameter for the sporozoite distributions in the mosquitoes
	F	s_to_zeta_beta.1.1	-0.407391	-2.16705	-1.03089	-0.468347	0.140576	1.68372	0.00047043
	X	s_to_zeta_beta.1.2	0.814747	-2.35967	-0.532084	0.539906	1.95198	5.08474	0.0009631
	κt=0	s_to_zeta_alpha.1	1.67345	-0.369676	0.98069	1.69691	2.33214	3.72909	0.000520838
for controls (per bite)	Fm=1	s_to_zeta_beta_bite.1.1	-0.688898	-1.81893	-1.09294	-0.693513	-0.299287	0.438322	0.000290936
	Fm=2	s_to_zeta_beta_bite.2.1	-0.241106	-1.35682	-0.635811	-0.245009	0.170009	0.8716	0.000296405
	Fm=3	s_to_zeta_beta_bite.3.1	-0.730461	-1.83583	-1.13006	-0.72842	-0.338435	0.455907	0.000291344
	Fm=4	s_to_zeta_beta_bite.4.1	-1.90522	-3.39068	-2.4101	-1.90509	-1.37932	-0.507526	0.000377721
	Fm=5	s_to_zeta_beta_bite.5.1	-1.9362	-3.46385	-2.43088	-1.91945	-1.41457	-0.496884	0.000383871
for TBI treatment (per bite)	Xm=1	s_to_zeta_beta_bite.1.2	-1.81167	-3.48765	-2.38674	-1.83267	-1.24926	-0.0250535	0.000442163
	Xm=2	s_to_zeta_beta_bite.2.2	-0.864968	-2.50231	-1.42956	-0.854475	-0.309946	0.746237	0.000414652
	Xm=3	s_to_zeta_beta_bite.3.2	-1.37666	-3.07943	-1.9369	-1.38517	-0.81347	0.355965	0.000430534
	Xm=4	s_to_zeta_beta_bite.4.2	-0.485217	-2.22124	-1.10419	-0.490251	0.131692	1.18647	0.000443064
per bite random effect on transmission from sporozoites to parasitemia (dispersion parameter)	Xm=5	s_to_zeta_beta_bite.5.2	-0.48623	-2.30319	-1.11315	-0.466142	0.130794	1.32333	0.000459614
	κm=1	s_to_zeta_alpha_bite.1	-0.816776	-1.77802	-1.13766	-0.818658	-0.482106	0.105358	0.000239785
	κm=2	s_to_zeta_alpha_bite.2	-0.953509	-1.8973	-1.27506	-0.956557	-0.633837	0.0207535	0.000242722
	κm=3	s_to_zeta_alpha_bite.3	-0.879417	-1.84014	-1.23273	-0.880978	-0.52913	0.119205	0.000253124
	κm=4	s_to_zeta_alpha_bite.4	-1.09797	-2.09638	-1.43467	-1.10546	-0.757267	-0.124554	0.000245651
	κm=5	s_to_zeta_alpha_bite.5	-1.08972	-1.96919	-1.40942	-1.10326	-0.781769	-0.13519	0.000233738
Mean estimates from the model
The model estimated mean parameter for the initial control mice		mu_para_init.1	142.856	55.4931	92.0549	129.251	180.491	285.088	0.0342043
The model estimated mean parameter for the initial TBI treatment mice		mu_para_init.2	233.218	180.494	216.441	232.526	248.621	292.722	0.0136987
The model estimated dispersion parameter for the initial control mice		phi_para_init.1	0.454852	0.196567	0.344734	0.440889	0.553836	0.781723	7.69474e-05
The model estimated dispersion parameter for the initial TBI treatment mice		phi_para_init.2	24.0401	5.91485	12.2129	18.6326	29.0457	75.1797	0.00987739
The model estimated mean parameter for the control arm oocysts for biting rate (1 mosquito per mouse), transmission cycle 1		mu_ooc.1.1.1	29.4643	24.2707	27.4491	29.4092	31.3547	34.9791	0.00140269
The model estimated mean parameter for the TBI treatment arm oocysts for biting rate (1 mosquito per mouse), transmission cycle 1		mu_ooc.2.1.1	13.8018	10.0955	12.349	13.6342	15.0891	18.2141	0.00104409
The model estimated mean parameter for the control arm oocysts for biting rate (2 mosquitoes per mouse), transmission cycle 1		mu_ooc.1.2.1	29.4643	24.2707	27.4491	29.4092	31.3547	34.9791	0.00140269
The model estimated mean parameter for the TBI treatment arm oocysts for biting rate (2 mosquitoes per mouse), transmission cycle 1		mu_ooc.2.2.1	13.8018	10.0955	12.349	13.6342	15.0891	18.2141	0.00104409
The model estimated mean parameter for the control arm oocysts for biting rate (3 mosquitoes per mouse), transmission cycle 1		mu_ooc.1.3.1	29.4643	24.2707	27.4491	29.4092	31.3547	34.9791	0.00140269
The model estimated mean parameter for the TBI treatment arm oocysts for biting rate (3 mosquitoes per mouse), transmission cycle 1		mu_ooc.2.3.1	13.8018	10.0955	12.349	13.6342	15.0891	18.2141	0.00104409
The model estimated mean parameter for the control arm oocysts for biting rate (4 mosquitoes per mouse), transmission cycle 1		mu_ooc.1.4.1	29.4643	24.2707	27.4491	29.4092	31.3547	34.9791	0.00140269
The model estimated mean parameter for the TBI treatment arm oocysts for biting rate (4 mosquitoes per mouse), transmission cycle 1		mu_ooc.2.4.1	13.8018	10.0955	12.349	13.6342	15.0891	18.2141	0.00104409
The model estimated mean parameter for the control arm oocysts for biting rate (5 mosquitoes per mouse), transmission cycle 1		mu_ooc.1.5.1	29.4643	24.2707	27.4491	29.4092	31.3547	34.9791	0.00140269
The model estimated mean parameter for the TBI treatment arm oocysts for biting rate (5 mosquitoes per mouse), transmission cycle 1		mu_ooc.2.5.1	13.8018	10.0955	12.349	13.6342	15.0891	18.2141	0.00104409
The model estimated mean parameter for the control arm oocysts for biting rate (1 mosquito per mouse), transmission cycle 1		mu_ooc.1.1.2	41.2226	26.5983	35.8921	40.5936	46.0793	59.5787	0.00409207
The model estimated mean parameter for the TBI treatment arm oocysts for biting rate (1 mosquito per mouse), transmission cycle 1		mu_ooc.2.1.2	5.94683	3.09335	4.69276	5.77666	7.00034	9.92656	0.000881053
The model estimated mean parameter for the control arm oocysts for biting rate (2 mosquitoes per mouse), transmission cycle 2		mu_ooc.1.2.2	42.6497	29.8051	37.45	41.6483	46.8824	60.4714	0.00395457
The model estimated mean parameter for the TBI treatment arm oocysts for biting rate (2 mosquitoes per mouse), transmission cycle 2		mu_ooc.2.2.2	6.46624	3.27243	5.2323	6.38474	7.58455	10.1254	0.000886564
The model estimated mean parameter for the control arm oocysts for biting rate (3 mosquitoes per mouse), transmission cycle 3		mu_ooc.1.3.2	38.5465	28.3211	33.9416	37.5649	42.1369	53.3724	0.00329892
The model estimated mean parameter for the TBI treatment arm oocysts for biting rate (3 mosquitoes per mouse), transmission cycle 3		mu_ooc.2.3.2	21.6076	12.999	17.8007	20.8577	24.3702	35.4972	0.00280382
The model estimated mean parameter for the control arm oocysts for biting rate (4 mosquitoes per mouse), transmission cycle 4		mu_ooc.1.4.2	45.808	34.8362	41.1127	45.0538	49.7047	60.6909	0.00333964
The model estimated mean parameter for the TBI treatment arm oocysts for biting rate (4 mosquitoes per mouse), transmission cycle 4		mu_ooc.2.4.2	37.3127	25.8637	32.6785	37.1123	41.441	51.5133	0.00328498
The model estimated mean parameter for the control arm oocysts for biting rate (5 mosquitoes per mouse), transmission cycle 5		mu_ooc.1.5.2	37.4644	28.2795	34.2469	37.2987	40.4228	47.4626	0.0024432
The model estimated mean parameter for the TBI treatment arm oocysts for biting rate (5 mosquitoes per mouse), transmission cycle 5		mu_ooc.2.5.2	32.0693	23.7866	28.7409	31.8306	34.9868	42.5453	0.00237517
etc		mu_ooc.1.1.3	56.1228	38.0984	48.2462	54.6603	62.6533	82.4181	0.00558443
		mu_ooc.2.1.3	3.37608	0.860326	1.99146	2.93218	4.18514	8.73138	0.00103227
		mu_ooc.1.2.3	55.3738	37.8527	47.8503	54.0748	61.4872	81.228	0.0054256
		mu_ooc.2.2.3	3.97936	1.37371	2.70804	3.74722	4.94737	8.06441	0.000869369
		mu_ooc.1.3.3	40.4303	29.2362	35.6048	39.9086	44.5447	55.8675	0.00346295
		mu_ooc.2.3.3	28.8652	19.6637	25.1946	28.3424	32.1913	39.7197	0.0026485
		mu_ooc.1.4.3	51.7594	38.2768	46.0874	50.9235	56.6185	69.5428	0.00400737
		mu_ooc.2.4.3	65.7946	53.385	60.9401	65.5083	70.0284	79.5232	0.00341328
		mu_ooc.1.5.3	42.0079	31.3927	37.9137	41.5023	45.6004	54.7597	0.00305314
		mu_ooc.2.5.3	58.6852	48.0733	54.7892	58.483	62.2497	70.5711	0.00290135
		mu_ooc.1.1.4	65.3772	42.2233	54.9143	63.1035	73.4309	102.066	0.00769085
		mu_ooc.2.1.4	2.12953	0.0689556	0.580045	1.31056	2.64128	8.69192	0.00153919
		mu_ooc.1.2.4	63.968	41.8216	54.0184	62.2898	71.9826	96.7478	0.0069651
		mu_ooc.2.2.4	2.57772	0.261874	1.12807	2.07235	3.51971	7.48271	0.00100941
		mu_ooc.1.3.4	41.449	29.2233	36.1946	40.6261	45.746	59.3857	0.00378683
		mu_ooc.2.3.4	35.5139	22.8619	29.7379	34.3132	40.1263	54.1069	0.00404537
		mu_ooc.1.4.4	54.1444	39.2295	47.4985	53.0894	59.4004	75.5011	0.00464465
		mu_ooc.2.4.4	82.5204	65.0675	75.43	81.859	88.8694	104.247	0.00505248
		mu_ooc.1.5.4	43.1593	31.3602	38.3384	42.5479	47.2222	57.6548	0.00346091
		mu_ooc.2.5.4	77.8524	61.7603	71.6301	77.2501	83.4574	97.3819	0.00457134
The model estimated dispersion parameter for the control arm oocysts for biting rate (1 mosquito per mouse), transmission cycle 1		phi_ooc.1.1.1	29.4643	24.2707	27.4491	29.4092	31.3547	34.9791	0.00140269
The model estimated dispersion parameter for the TBI treatment arm oocysts for biting rate (1 mosquito per mouse), transmission cycle 1		phi_ooc.2.1.1	13.8018	10.0955	12.349	13.6342	15.0891	18.2141	0.00104409
etc		phi_ooc.1.2.1	29.4643	24.2707	27.4491	29.4092	31.3547	34.9791	0.00140269
		phi_ooc.2.2.1	13.8018	10.0955	12.349	13.6342	15.0891	18.2141	0.00104409
		phi_ooc.1.3.1	29.4643	24.2707	27.4491	29.4092	31.3547	34.9791	0.00140269
		phi_ooc.2.3.1	13.8018	10.0955	12.349	13.6342	15.0891	18.2141	0.00104409
		phi_ooc.1.4.1	29.4643	24.2707	27.4491	29.4092	31.3547	34.9791	0.00140269
		phi_ooc.2.4.1	13.8018	10.0955	12.349	13.6342	15.0891	18.2141	0.00104409
		phi_ooc.1.5.1	29.4643	24.2707	27.4491	29.4092	31.3547	34.9791	0.00140269
		phi_ooc.2.5.1	13.8018	10.0955	12.349	13.6342	15.0891	18.2141	0.00104409
		phi_ooc.1.1.2	41.2226	26.5983	35.8921	40.5936	46.0793	59.5787	0.00409207
		phi_ooc.2.1.2	5.94683	3.09335	4.69276	5.77666	7.00034	9.92656	0.000881053
		phi_ooc.1.2.2	42.6497	29.8051	37.45	41.6483	46.8824	60.4714	0.00395457
		phi_ooc.2.2.2	6.46624	3.27243	5.2323	6.38474	7.58455	10.1254	0.000886564
		phi_ooc.1.3.2	38.5465	28.3211	33.9416	37.5649	42.1369	53.3724	0.00329892
		phi_ooc.2.3.2	21.6076	12.999	17.8007	20.8577	24.3702	35.4972	0.00280382
		phi_ooc.1.4.2	45.808	34.8362	41.1127	45.0538	49.7047	60.6909	0.00333964
		phi_ooc.2.4.2	37.3127	25.8637	32.6785	37.1123	41.441	51.5133	0.00328498
		phi_ooc.1.5.2	37.4644	28.2795	34.2469	37.2987	40.4228	47.4626	0.0024432
		phi_ooc.2.5.2	32.0693	23.7866	28.7409	31.8306	34.9868	42.5453	0.00237517
		phi_ooc.1.1.3	56.1228	38.0984	48.2462	54.6603	62.6533	82.4181	0.00558443
		phi_ooc.2.1.3	3.37608	0.860326	1.99146	2.93218	4.18514	8.73138	0.00103227
		phi_ooc.1.2.3	55.3738	37.8527	47.8503	54.0748	61.4872	81.228	0.0054256
		phi_ooc.2.2.3	3.97936	1.37371	2.70804	3.74722	4.94737	8.06441	0.000869369
		phi_ooc.1.3.3	40.4303	29.2362	35.6048	39.9086	44.5447	55.8675	0.00346295
		phi_ooc.2.3.3	28.8652	19.6637	25.1946	28.3424	32.1913	39.7197	0.0026485
		phi_ooc.1.4.3	51.7594	38.2768	46.0874	50.9235	56.6185	69.5428	0.00400737
		phi_ooc.2.4.3	65.7946	53.385	60.9401	65.5083	70.0284	79.5232	0.00341328
		phi_ooc.1.5.3	42.0079	31.3927	37.9137	41.5023	45.6004	54.7597	0.00305314
		phi_ooc.2.5.3	58.6852	48.0733	54.7892	58.483	62.2497	70.5711	0.00290135
		phi_ooc.1.1.4	65.3772	42.2233	54.9143	63.1035	73.4309	102.066	0.00769085
		phi_ooc.2.1.4	2.12953	0.0689556	0.580045	1.31056	2.64128	8.69192	0.00153919
		phi_ooc.1.2.4	63.968	41.8216	54.0184	62.2898	71.9826	96.7478	0.0069651
		phi_ooc.2.2.4	2.57772	0.261874	1.12807	2.07235	3.51971	7.48271	0.00100941
		phi_ooc.1.3.4	41.449	29.2233	36.1946	40.6261	45.746	59.3857	0.00378683
		phi_ooc.2.3.4	35.5139	22.8619	29.7379	34.3132	40.1263	54.1069	0.00404537
		phi_ooc.1.4.4	54.1444	39.2295	47.4985	53.0894	59.4004	75.5011	0.00464465
		phi_ooc.2.4.4	82.5204	65.0675	75.43	81.859	88.8694	104.247	0.00505248
		phi_ooc.1.5.4	43.1593	31.3602	38.3384	42.5479	47.2222	57.6548	0.00346091
		phi_ooc.2.5.4	77.8524	61.7603	71.6301	77.2501	83.4574	97.3819	0.00457134
The model estimated mean parameter for the control arm sporozoites for biting rate (1 mosquito per mouse), transmission cycle 1		mu_sporo.1.1.1	25.0233	12.9977	21.4114	25.2279	28.8446	35.875	0.00291623
The model estimated mean parameter for the TBI treatment arm oocysts for biting rate (1 mosquito per mouse), transmission cycle 1		mu_sporo.2.1.1	11.3457	4.09958	8.23567	11.174	14.0564	20.3168	0.00212385
The model estimated mean parameter for the control arm sporozoites for biting rate (2 mosquitoes per mouse), transmission cycle 1		mu_sporo.1.2.1	25.0233	12.9977	21.4114	25.2279	28.8446	35.875	0.00291623
The model estimated mean parameter for the TBI treatment arm oocysts for biting rate (2 mosquitoes per mouse), transmission cycle 1		mu_sporo.2.2.1	11.3457	4.09958	8.23567	11.174	14.0564	20.3168	0.00212385
etc		mu_sporo.1.3.1	25.0233	12.9977	21.4114	25.2279	28.8446	35.875	0.00291623
		mu_sporo.2.3.1	11.3457	4.09958	8.23567	11.174	14.0564	20.3168	0.00212385
		mu_sporo.1.4.1	25.0233	12.9977	21.4114	25.2279	28.8446	35.875	0.00291623
		mu_sporo.2.4.1	11.3457	4.09958	8.23567	11.174	14.0564	20.3168	0.00212385
		mu_sporo.1.5.1	25.0233	12.9977	21.4114	25.2279	28.8446	35.875	0.00291623
		mu_sporo.2.5.1	11.3457	4.09958	8.23567	11.174	14.0564	20.3168	0.00212385
		mu_sporo.1.1.2	33.3186	20.3896	27.7045	32.3235	37.7724	52.3333	0.00411822
		mu_sporo.2.1.2	6.34664	1.75229	4.31123	6.1109	8.13438	12.315	0.00138429
		mu_sporo.1.2.2	34.0351	21.9169	27.9967	32.8139	38.2108	54.7616	0.00440874
		mu_sporo.2.2.2	6.94223	2.05398	4.94407	6.72048	8.68118	13.1429	0.00141005
		mu_sporo.1.3.2	31.3299	20.6264	26.6816	30.2184	35.1387	47.2704	0.00350547
		mu_sporo.2.3.2	22.3244	10.7829	17.2565	20.7929	25.575	42.5862	0.00413444
		mu_sporo.1.4.2	35.6969	24.1529	30.5025	34.5628	39.7722	53.1226	0.00377959
		mu_sporo.2.4.2	38.1754	23.9324	31.226	36.4836	43.1134	62.4264	0.00497976
		mu_sporo.1.5.2	30.4188	20.6128	26.2199	29.6542	34.0353	43.766	0.00303923
		mu_sporo.2.5.2	34.1438	22.0884	27.8956	32.4491	38.5118	56.4431	0.0045191
		mu_sporo.1.1.3	40.8668	24.2147	33.0832	39.3118	46.7278	66.823	0.00562341
		mu_sporo.2.1.3	3.83182	0.477376	2.03719	3.33708	5.06902	10.1155	0.0013247
		mu_sporo.1.2.3	40.7513	24.3915	32.4796	38.7536	46.4205	69.2652	0.00607078
		mu_sporo.2.2.3	4.50972	0.873294	2.75134	4.12693	5.83867	10.0715	0.00120717
		mu_sporo.1.3.3	32.2922	21.3743	27.2877	31.2368	36.4941	48.2325	0.00350863
		mu_sporo.2.3.3	29.6595	17.2604	24.0153	28.4729	33.7829	48.8229	0.00410855
		mu_sporo.1.4.3	39.0042	25.7305	33.0012	37.8683	43.9245	58.3112	0.00425467
		mu_sporo.2.4.3	68.3738	38.4338	52.2604	62.4336	79.1936	127.956	0.0117448
		mu_sporo.1.5.3	33.0068	22.3312	28.3068	32.1154	36.8535	48.1825	0.00331814
		mu_sporo.2.5.3	61.7273	35.1924	46.3728	56.3405	72.1874	118.511	0.0107373
		mu_sporo.1.1.4	46.8012	26.5244	36.8266	44.3727	53.8486	82.3671	0.00712395
		mu_sporo.2.1.4	2.56439	0.0178894	0.614504	1.60988	3.26625	9.91891	0.00221747
		mu_sporo.1.2.4	46.1105	26.4047	35.8103	43.4874	53.672	80.24	0.00717182
		mu_sporo.2.2.4	3.05862	0.127681	1.18652	2.45574	4.18509	9.36959	0.00128891
		mu_sporo.1.3.4	32.9786	21.572	27.7265	31.855	37.1151	50.0678	0.00371514
		mu_sporo.2.3.4	36.6621	20.8844	28.5368	34.1741	41.9234	67.7675	0.00611056
		mu_sporo.1.4.4	40.5097	26.0965	33.7722	39.0782	45.8465	62.0629	0.00475761
		mu_sporo.2.4.4	85.8814	45.5514	62.7067	76.2744	100.681	173.171	0.0170562
		mu_sporo.1.5.4	33.7409	22.4365	28.6577	32.8462	37.779	50.6944	0.00360391
		mu_sporo.2.5.4	80.6062	43.5019	59.5382	73.679	93.7125	155.063	0.0149739
The model estimated dispersion parameter for the control arm sporozoites for biting rate (1 mosquito per mouse), transmission cycle 1		phi_sporo.1.1.1	0.226376	0.176236	0.208675	0.225283	0.242104	0.281088	1.31084e-05
The model estimated dispersion parameter for the TBI treatment arm sporozoites for biting rate (1 mosquito per mouse), transmission cycle 1		phi_sporo.2.1.1	0.212149	0.143344	0.182424	0.206898	0.236198	0.307793	2.13187e-05
etc		phi_sporo.1.2.1	0.226376	0.176236	0.208675	0.225283	0.242104	0.281088	1.31084e-05
		phi_sporo.2.2.1	0.212149	0.143344	0.182424	0.206898	0.236198	0.307793	2.13187e-05
		phi_sporo.1.3.1	0.226376	0.176236	0.208675	0.225283	0.242104	0.281088	1.31084e-05
		phi_sporo.2.3.1	0.212149	0.143344	0.182424	0.206898	0.236198	0.307793	2.13187e-05
		phi_sporo.1.4.1	0.226376	0.176236	0.208675	0.225283	0.242104	0.281088	1.31084e-05
		phi_sporo.2.4.1	0.212149	0.143344	0.182424	0.206898	0.236198	0.307793	2.13187e-05
		phi_sporo.1.5.1	0.226376	0.176236	0.208675	0.225283	0.242104	0.281088	1.31084e-05
		phi_sporo.2.5.1	0.212149	0.143344	0.182424	0.206898	0.236198	0.307793	2.13187e-05
		phi_sporo.1.1.2	0.201696	0.145434	0.18196	0.201061	0.219614	0.268868	1.52659e-05
		phi_sporo.2.1.2	0.273592	0.166562	0.217695	0.254297	0.30881	0.484529	4.06732e-05
		phi_sporo.1.2.2	0.198047	0.135006	0.178396	0.197862	0.217751	0.262786	1.57631e-05
		phi_sporo.2.2.2	0.27422	0.170879	0.22162	0.257564	0.31124	0.466149	3.74786e-05
		phi_sporo.1.3.2	0.205712	0.158108	0.189415	0.204665	0.221331	0.256087	1.22034e-05
		phi_sporo.2.3.2	0.261354	0.197936	0.232807	0.256789	0.286547	0.345655	1.93046e-05
		phi_sporo.1.4.2	0.201116	0.155156	0.184508	0.200445	0.21706	0.252867	1.20921e-05
		phi_sporo.2.4.2	0.261439	0.19973	0.236825	0.258484	0.284153	0.334626	1.7587e-05
		phi_sporo.1.5.2	0.208536	0.165952	0.193008	0.20762	0.223705	0.25844	1.16759e-05
		phi_sporo.2.5.2	0.265421	0.200784	0.239455	0.262807	0.288918	0.342779	1.85e-05
		phi_sporo.1.1.3	0.186908	0.125584	0.166337	0.187486	0.206641	0.249253	1.5479e-05
		phi_sporo.2.1.3	0.293975	0.143896	0.213053	0.260134	0.334605	0.653423	6.31751e-05
		phi_sporo.1.2.3	0.187948	0.129875	0.168034	0.187882	0.207555	0.250387	1.51723e-05
		phi_sporo.2.2.3	0.290116	0.153039	0.218938	0.263967	0.334545	0.568703	5.26256e-05
		phi_sporo.1.3.3	0.20374	0.154991	0.187285	0.203061	0.219762	0.255231	1.23832e-05
		phi_sporo.2.3.3	0.262093	0.199696	0.237038	0.259232	0.284965	0.335452	1.75776e-05
		phi_sporo.1.4.3	0.196779	0.148756	0.179413	0.195803	0.213017	0.251617	1.28912e-05
		phi_sporo.2.4.3	0.256582	0.188078	0.228336	0.253819	0.280439	0.340008	1.98901e-05
		phi_sporo.1.5.3	0.203581	0.15936	0.187947	0.202601	0.218467	0.251596	1.15595e-05
		phi_sporo.2.5.3	0.258559	0.192861	0.231069	0.255301	0.282627	0.340612	1.92955e-05
		phi_sporo.1.1.4	0.184411	0.113625	0.163303	0.185368	0.206888	0.248271	1.70448e-05
		phi_sporo.2.1.4	0.319597	0.109203	0.203423	0.263259	0.359018	0.906336	0.000104818
		phi_sporo.1.2.4	0.184973	0.121666	0.163995	0.184988	0.206454	0.248531	1.62242e-05
		phi_sporo.2.2.4	0.30536	0.129029	0.210818	0.266966	0.355414	0.687859	7.46459e-05
		phi_sporo.1.3.4	0.203204	0.153652	0.186459	0.202512	0.219739	0.254655	1.25331e-05
		phi_sporo.2.3.4	0.262674	0.200426	0.238028	0.259471	0.285659	0.339047	1.77915e-05
		phi_sporo.1.4.4	0.195718	0.14494	0.177977	0.194765	0.212571	0.250479	1.33378e-05
		phi_sporo.2.4.4	0.254759	0.181478	0.223098	0.250524	0.281209	0.346033	2.18044e-05
		phi_sporo.1.5.4	0.203276	0.157501	0.187775	0.202443	0.21851	0.251813	1.18067e-05
		phi_sporo.2.5.4	0.256654	0.182807	0.225472	0.252801	0.283185	0.352344	2.17311e-05
The estimated zero-inflation parameter (the probability of mosquitoes being uninfected) in control arm		pi_mosquito.1.1.1	0.161186	0.0624505	0.140351	0.165787	0.187947	0.227068	2.01111e-05
The estimated zero-inflation parameter (the probability of mosquitoes being uninfected) in treatment arm		pi_mosquito.2.1.1	0.260107	0.114893	0.236996	0.267824	0.294313	0.341458	2.77377e-05
etc		pi_mosquito.1.2.1	0.161186	0.0624505	0.140351	0.165787	0.187947	0.227068	2.01111e-05
		pi_mosquito.2.2.1	0.260107	0.114893	0.236996	0.267824	0.294313	0.341458	2.77377e-05
		pi_mosquito.1.3.1	0.161186	0.0624505	0.140351	0.165787	0.187947	0.227068	2.01111e-05
		pi_mosquito.2.3.1	0.260107	0.114893	0.236996	0.267824	0.294313	0.341458	2.77377e-05
		pi_mosquito.1.4.1	0.161186	0.0624505	0.140351	0.165787	0.187947	0.227068	2.01111e-05
		pi_mosquito.2.4.1	0.260107	0.114893	0.236996	0.267824	0.294313	0.341458	2.77377e-05
		pi_mosquito.1.5.1	0.161186	0.0624505	0.140351	0.165787	0.187947	0.227068	2.01111e-05
		pi_mosquito.2.5.1	0.260107	0.114893	0.236996	0.267824	0.294313	0.341458	2.77377e-05
		pi_mosquito.1.1.2	0.43157	0.337507	0.39662	0.429559	0.462995	0.54338	2.58831e-05
		pi_mosquito.2.1.2	0.764189	0.644031	0.722573	0.76649	0.807366	0.875501	2.95059e-05
		pi_mosquito.1.2.2	0.416949	0.319757	0.382891	0.413545	0.44768	0.530087	2.58723e-05
		pi_mosquito.2.2.2	0.662537	0.540739	0.625855	0.665017	0.703586	0.775925	3.05316e-05
		pi_mosquito.1.3.2	0.335063	0.271247	0.312163	0.335079	0.356736	0.402445	1.65413e-05
		pi_mosquito.2.3.2	0.518177	0.383016	0.474587	0.51984	0.56302	0.643053	3.28967e-05
		pi_mosquito.1.4.2	0.221394	0.168958	0.203664	0.221888	0.24009	0.270767	1.33702e-05
		pi_mosquito.2.4.2	0.288282	0.221051	0.267614	0.288432	0.309713	0.351182	1.65383e-05
		pi_mosquito.1.5.2	0.232254	0.175582	0.213117	0.233166	0.251822	0.283483	1.40211e-05
		pi_mosquito.2.5.2	0.29007	0.224075	0.269178	0.290067	0.311167	0.352303	1.60599e-05
		pi_mosquito.1.1.3	0.562566	0.460674	0.52947	0.565584	0.597548	0.654881	2.50534e-05
		pi_mosquito.2.1.3	0.96623	0.912383	0.954295	0.970219	0.982822	0.996719	1.1121e-05
		pi_mosquito.1.2.3	0.539041	0.420665	0.506324	0.542752	0.576089	0.635941	2.69156e-05
		pi_mosquito.2.2.3	0.90471	0.822273	0.887672	0.909866	0.92883	0.956718	1.73996e-05
		pi_mosquito.1.3.3	0.44446	0.360266	0.415914	0.445463	0.473726	0.524099	2.11102e-05
		pi_mosquito.2.3.3	0.612103	0.534168	0.585772	0.613031	0.638895	0.687565	1.97503e-05
		pi_mosquito.1.4.3	0.268867	0.204208	0.245803	0.269529	0.291843	0.335119	1.70812e-05
		pi_mosquito.2.4.3	0.295796	0.236981	0.275784	0.295232	0.315218	0.355601	1.53032e-05
		pi_mosquito.1.5.3	0.288428	0.214102	0.262719	0.288252	0.313947	0.362189	1.89853e-05
		pi_mosquito.2.5.3	0.298309	0.239498	0.278286	0.298401	0.318371	0.357092	1.51369e-05
		pi_mosquito.1.1.4	0.648362	0.525556	0.612811	0.652363	0.688708	0.746477	2.85031e-05
		pi_mosquito.2.1.4	0.996852	0.978334	0.996366	0.999204	0.999927	1	2.79098e-06
		pi_mosquito.1.2.4	0.62505	0.48131	0.586116	0.632325	0.670884	0.730512	3.16519e-05
		pi_mosquito.2.2.4	0.985531	0.950883	0.980431	0.989491	0.995299	0.999485	6.79445e-06
		pi_mosquito.1.3.4	0.532607	0.423973	0.496507	0.535767	0.568022	0.628838	2.63061e-05
		pi_mosquito.2.3.4	0.669599	0.590534	0.64136	0.669893	0.697564	0.749212	2.07e-05
		pi_mosquito.1.4.4	0.311346	0.225631	0.278818	0.310323	0.342587	0.409637	2.37823e-05
		pi_mosquito.2.4.4	0.300917	0.24253	0.280955	0.300678	0.320376	0.359941	1.51286e-05
		pi_mosquito.1.5.4	0.338731	0.240414	0.302689	0.338546	0.373806	0.441309	2.6255e-05
		pi_mosquito.2.5.4	0.303631	0.244217	0.283349	0.303222	0.324552	0.364151	1.53778e-05
The model estimated mean parameter for the control mice (biting rate 1, transmission cycle 1)		mu_para_end_round.1.1.1	33.6278	19.6466	27.1348	31.7825	38.4171	57.297	0.0049032
The model estimated mean parameter for the TBI treatment mice (biting rate 1, transmission cycle 1)		mu_para_end_round.2.1.1	14.0479	7.47422	11.3203	13.6286	16.2637	23.4926	0.00200918
etc		mu_para_end_round.1.2.1	33.2511	20.8135	27.2429	31.6992	37.7236	54.4611	0.00436063
		mu_para_end_round.2.2.1	13.4841	7.18561	10.8161	13.1733	15.6962	21.6593	0.00184559
		mu_para_end_round.1.3.1	42.8975	32.1604	38.5941	42.4113	46.7571	56.7046	0.00314011
		mu_para_end_round.2.3.1	32.4392	18.6318	26.0104	30.9324	36.9406	55.5811	0.00467497
		mu_para_end_round.1.4.1	63.4387	46.071	56.7053	62.9305	69.1821	84.831	0.00484933
		mu_para_end_round.2.4.1	45.3108	26.8891	37.4241	43.8048	51.705	71.3791	0.00560921
		mu_para_end_round.1.5.1	54.4337	37.8806	49.062	54.4553	59.6803	71.5859	0.0041832
		mu_para_end_round.2.5.1	36.4523	21.7459	30.4398	35.5162	41.5812	56.2002	0.00441837
		mu_para_end_round.1.1.2	49.4956	26.8761	37.1885	44.578	55.2926	103.115	0.0100009
		mu_para_end_round.2.1.2	7.57832	2.73233	5.02568	6.84018	9.47454	16.1829	0.00181249
		mu_para_end_round.1.2.2	48.4494	29.0753	38.0957	44.7378	53.5888	93.3813	0.00818918
		mu_para_end_round.2.2.2	7.85797	2.87783	5.39776	7.28133	9.70363	16.0328	0.00174743
		mu_para_end_round.1.3.2	45.888	32.4113	40.1753	44.7749	50.6125	65.3092	0.00417421
		mu_para_end_round.2.3.2	38.2481	25.6856	33.0189	37.5409	42.7075	55.1076	0.00380889
		mu_para_end_round.1.4.2	72.5282	52.1123	63.9877	71.1766	79.8752	99.1775	0.0060512
		mu_para_end_round.2.4.2	77.0926	54.3911	67.4555	75.69	84.7891	108.32	0.00693886
		mu_para_end_round.1.5.2	60.5468	45.3609	54.3243	59.974	65.7819	79.7659	0.0043696
		mu_para_end_round.2.5.2	65.6073	45.1681	56.4016	63.6734	72.8305	95.2044	0.00654557
		mu_para_end_round.1.1.3	60.1363	36.4448	47.7633	56.1504	68.236	104.192	0.00903456
		mu_para_end_round.2.1.3	4.72713	0.517017	1.8323	3.5758	6.19658	15.2801	0.00223627
		mu_para_end_round.1.2.3	58.3644	35.8727	46.8857	54.8132	66.1395	101.269	0.00843135
		mu_para_end_round.2.2.3	5.18656	0.699506	2.50127	4.28486	6.76396	14.6883	0.00189002
		mu_para_end_round.1.3.3	47.5015	33.1504	40.6956	45.7878	52.3781	71.5364	0.00498037
		mu_para_end_round.2.3.3	43.5588	30.4506	37.8278	42.6317	48.3599	61.9695	0.00411913
		mu_para_end_round.1.4.3	76.2036	51.9225	65.6968	74.4735	84.6113	110.202	0.00744267
		mu_para_end_round.2.4.3	96.7602	65.3794	83.4081	95.3906	108.553	138.156	0.00948875
		mu_para_end_round.1.5.3	63.0319	45.3158	55.4919	62.3027	69.3762	85.6467	0.00521453
		mu_para_end_round.2.5.3	86.5073	53.6234	73.1694	84.4131	98.2062	128.814	0.00971022
		mu_para_end_round.1.1.4	72.0521	38.4953	53.7759	66.2712	84.4952	136.099	0.0129642
		mu_para_end_round.2.1.4	3.61721	0.0184716	0.438576	1.55086	3.93724	16.7297	0.006853
		mu_para_end_round.1.2.4	68.7777	37.796	51.9786	63.1595	79.3773	131.68	0.0125181
		mu_para_end_round.2.2.4	3.71496	0.0605151	0.908108	2.35289	4.84152	14.5353	0.00227116
		mu_para_end_round.1.3.4	48.1202	32.6043	40.702	45.9532	53.0986	75.726	0.00558351
		mu_para_end_round.2.3.4	48.7993	31.6986	40.3779	46.4577	54.1073	80.8348	0.00657762
		mu_para_end_round.1.4.4	78.1983	52.6903	66.4181	75.8385	86.7873	117.698	0.00855842
		mu_para_end_round.2.4.4	107.3	68.3272	90.514	104.574	121.337	162.011	0.0122108
		mu_para_end_round.1.5.4	64.3565	45.7272	56.0316	63.3439	70.9046	90.2993	0.00574967
		mu_para_end_round.2.5.4	100.441	57.1606	81.7344	96.6981	116.168	160.988	0.0134788
		phi_para_end_round.1.1.1	1.9527	1.09402	1.60916	1.91196	2.2391	3.09087	0.000251431
The model estimated dispersion parameter for the control mice (biting rate 1, transmission cycle 1)		phi_para_end_round.2.1.1	3.33162	1.74104	2.45412	3.00009	3.81712	6.86562	0.000731766
The model estimated dispersion parameter for the TBI treatment mice (biting rate 1, transmission cycle 1)		phi_para_end_round.1.2.1	2.00452	1.15048	1.67562	1.95851	2.28118	3.07625	0.000248642
etc		phi_para_end_round.2.2.1	2.92749	1.63271	2.25056	2.70054	3.28267	5.79108	0.000647895
		phi_para_end_round.1.3.1	1.43509	0.989702	1.25004	1.41012	1.59027	2.0176	0.000131112
		phi_para_end_round.2.3.1	1.79799	1.02946	1.41034	1.69574	2.07722	3.19096	0.00028025
		phi_para_end_round.1.4.1	1.22959	0.854963	1.09376	1.21235	1.35609	1.67953	0.000102555
		phi_para_end_round.2.4.1	1.32391	0.850971	1.12038	1.2908	1.49182	2.00312	0.000146744
		phi_para_end_round.1.5.1	1.14255	0.82012	1.01875	1.12974	1.25466	1.53001	8.95385e-05
		phi_para_end_round.2.5.1	1.26593	0.793805	1.05939	1.23325	1.41972	1.98677	0.000151533
		phi_para_end_round.1.1.2	1.92175	0.808272	1.59627	1.91846	2.24962	3.03077	0.000270868
		phi_para_end_round.2.1.2	3.90506	1.615	2.43558	3.1563	4.43375	9.47132	0.00178623
		phi_para_end_round.1.2.2	1.89989	0.841406	1.58726	1.9048	2.24276	2.89487	0.000253451
		phi_para_end_round.2.2.2	3.09209	1.53217	2.21935	2.73068	3.43938	6.50025	0.00117098
		phi_para_end_round.1.3.2	1.41951	0.958163	1.23772	1.40555	1.58154	1.99915	0.000130731
		phi_para_end_round.2.3.2	1.49288	1.01811	1.29369	1.46155	1.65669	2.12665	0.000144762
		phi_para_end_round.1.4.2	1.24004	0.824886	1.08591	1.22359	1.38237	1.74961	0.000113661
		phi_para_end_round.2.4.2	1.18004	0.789861	1.03483	1.16798	1.30474	1.61858	0.00010565
		phi_para_end_round.1.5.2	1.16612	0.831485	1.03077	1.15498	1.28632	1.58916	9.58178e-05
		phi_para_end_round.2.5.2	1.14114	0.77332	0.999834	1.12627	1.26509	1.59073	0.000102728
		phi_para_end_round.1.1.3	1.88058	1.03694	1.53364	1.83388	2.16881	3.01124	0.000255829
		phi_para_end_round.2.1.3	36.717	1.5078	2.6565	3.8435	6.7638	32.1282	0.64803
		phi_para_end_round.1.2.3	1.87154	0.975284	1.54705	1.84021	2.18026	2.91288	0.000242904
		phi_para_end_round.2.2.3	4.21377	1.41329	2.30513	3.01329	4.25266	12.4711	0.00529546
		phi_para_end_round.1.3.3	1.42221	0.9663	1.23747	1.40372	1.58395	2.01943	0.000132742
		phi_para_end_round.2.3.3	1.36159	0.909045	1.17529	1.34977	1.52731	1.90943	0.000129927
		phi_para_end_round.1.4.3	1.24953	0.818792	1.08751	1.22785	1.39879	1.78993	0.000119917
		phi_para_end_round.2.4.3	1.15069	0.716677	0.978242	1.13502	1.3023	1.67501	0.000124076
		phi_para_end_round.1.5.3	1.16185	0.813979	1.02305	1.14814	1.28476	1.59545	9.77609e-05
		phi_para_end_round.2.5.3	1.09691	0.661956	0.914077	1.07688	1.2478	1.66191	0.000124886
		phi_para_end_round.1.1.4	1.81668	0.892086	1.4505	1.76926	2.11524	3.03641	0.000269605
		phi_para_end_round.2.1.4	9.18556e+08	1.42282	2.85926	5.1403	13.4251	471.761	2.05395e+07
		phi_para_end_round.1.2.4	1.83045	0.880916	1.49776	1.79243	2.1494	2.91953	0.00025496
		phi_para_end_round.2.2.4	16.0895	1.273	2.43679	3.53045	5.80651	36.7889	0.0978877
		phi_para_end_round.1.3.4	1.41994	0.961515	1.23245	1.40145	1.58526	2.02028	0.000135058
		phi_para_end_round.2.3.4	1.28908	0.726891	1.08395	1.27995	1.47958	1.89229	0.000148991
		phi_para_end_round.1.4.4	1.25362	0.815844	1.08771	1.22931	1.40294	1.81288	0.000123807
		phi_para_end_round.2.4.4	1.13866	0.676736	0.95326	1.11851	1.30719	1.71696	0.000134525
		phi_para_end_round.1.5.4	1.16502	0.812376	1.02596	1.15223	1.28822	1.59944	9.91015e-05
		phi_para_end_round.2.5.4	1.07576	0.589205	0.87565	1.05456	1.25062	1.69269	0.000140681
The model estimated zero inflation parameter for the control mice (biting rate 1, transmission cycle 1); the probability that mosquitoes are uninfected and cannot transmit to mice		pi_para_end_round.1.1.1	0.387234	0.275544	0.352522	0.389258	0.42434	0.495456	2.77449e-05
The model estimated zero inflation parameter for the TBI treatment mice (biting rate 1, transmission cycle 1); the probability that mosquitoes are uninfected and cannot transmit to mice		pi_para_end_round.2.1.1	0.630278	0.373403	0.547888	0.640239	0.721761	0.827009	5.8949e-05
etc		pi_para_end_round.1.2.1	0.372095	0.243819	0.33929	0.373974	0.4077	0.486922	3.00456e-05
		pi_para_end_round.2.2.1	0.529212	0.321415	0.459334	0.53196	0.606875	0.722338	5.26007e-05
		pi_para_end_round.1.3.1	0.27868	0.181933	0.251372	0.28025	0.308889	0.361724	2.25671e-05
		pi_para_end_round.2.3.1	0.492102	0.324508	0.441286	0.496447	0.546933	0.636512	3.95273e-05
		pi_para_end_round.1.4.1	0.164304	0.0685339	0.14368	0.168762	0.190991	0.229414	1.98671e-05
		pi_para_end_round.2.4.1	0.274405	0.175877	0.251684	0.279165	0.302728	0.346144	2.15435e-05
		pi_para_end_round.1.5.1	0.163845	0.0693663	0.142686	0.168289	0.190557	0.228524	1.9713e-05
		pi_para_end_round.2.5.1	0.273182	0.176069	0.249921	0.278088	0.30207	0.344901	2.21357e-05
		pi_para_end_round.1.1.2	0.541952	0.442889	0.508537	0.544573	0.575964	0.635375	2.48729e-05
		pi_para_end_round.2.1.2	0.904782	0.76613	0.876092	0.918554	0.946143	0.976133	2.74715e-05
		pi_para_end_round.1.2.2	0.51637	0.403456	0.484145	0.519059	0.552593	0.612517	2.59946e-05
		pi_para_end_round.2.2.2	0.813023	0.661857	0.77015	0.820496	0.865594	0.920764	3.4598e-05
		pi_para_end_round.1.3.2	0.401983	0.321682	0.37197	0.402597	0.431446	0.481176	2.0935e-05
		pi_para_end_round.2.3.2	0.600755	0.51344	0.572647	0.60236	0.630995	0.68085	2.13601e-05
		pi_para_end_round.1.4.2	0.222781	0.169609	0.204909	0.22316	0.241689	0.273929	1.35917e-05
		pi_para_end_round.2.4.2	0.289971	0.22146	0.269217	0.290695	0.311526	0.353147	1.65668e-05
		pi_para_end_round.1.5.2	0.23373	0.177512	0.213931	0.234652	0.253449	0.285982	1.4084e-05
		pi_para_end_round.2.5.2	0.291676	0.229573	0.270186	0.291573	0.313349	0.354104	1.61416e-05
		pi_para_end_round.1.1.3	0.632821	0.515956	0.596442	0.635891	0.672765	0.732836	2.80449e-05
		pi_para_end_round.2.1.3	0.989458	0.958057	0.985732	0.993329	0.997514	0.999844	5.78909e-06
		pi_para_end_round.1.2.3	0.60837	0.470061	0.570383	0.613555	0.652228	0.71574	3.04933e-05
		pi_para_end_round.2.2.3	0.953826	0.88589	0.938733	0.95926	0.974959	0.992578	1.45544e-05
		pi_para_end_round.1.3.3	0.497759	0.399565	0.464295	0.500185	0.532847	0.592294	2.47737e-05
		pi_para_end_round.2.3.3	0.662664	0.582309	0.633514	0.662339	0.690537	0.743637	2.10794e-05
		pi_para_end_round.1.4.3	0.27	0.204724	0.246413	0.270976	0.292848	0.340733	1.72582e-05
		pi_para_end_round.2.4.3	0.296607	0.23716	0.276776	0.296027	0.316083	0.357085	1.54359e-05
		pi_para_end_round.1.5.3	0.289618	0.216359	0.263281	0.289343	0.314892	0.362743	1.90464e-05
		pi_para_end_round.2.5.3	0.299074	0.240707	0.278819	0.299218	0.319073	0.359548	1.53077e-05
		pi_para_end_round.1.1.4	0.697422	0.563477	0.659495	0.702856	0.742258	0.804444	3.12319e-05
		pi_para_end_round.2.1.4	0.998929	0.990704	0.999264	0.999923	0.999997	1	1.49171e-06
		pi_para_end_round.1.2.4	0.676204	0.515885	0.635442	0.681832	0.725262	0.791389	3.43791e-05
		pi_para_end_round.2.2.4	0.993485	0.970694	0.991165	0.996555	0.998881	0.999976	4.08943e-06
		pi_para_end_round.1.3.4	0.57625	0.455557	0.53852	0.579593	0.615814	0.680292	2.85756e-05
		pi_para_end_round.2.3.4	0.705179	0.60965	0.667118	0.701535	0.740673	0.82328	2.73688e-05
		pi_para_end_round.1.4.4	0.312357	0.226745	0.279854	0.311264	0.344357	0.410865	2.39099e-05
		pi_para_end_round.2.4.4	0.301551	0.242795	0.281556	0.301028	0.320917	0.361465	1.52899e-05
		pi_para_end_round.1.5.4	0.339798	0.241476	0.303698	0.33943	0.37506	0.442274	2.62937e-05
		pi_para_end_round.2.5.4	0.304203	0.244217	0.283526	0.303664	0.325107	0.365585	1.557e-05

## Sheet: Table SI2
TABLE S12
Group			π mean (90% CI)		π mean (90% CI)		ERi,m (90% critical intervals)	Proportion of ERi,m due to πv
			πvt=0	πpt=0	πvt=1	πpt=1	( ((1 - πv0)-(1 - πv1))/ (1 - πv0)) + (((1 - πP0)-(1 - πP1))/ (1 - πP0)) / 2
Overall	N bites	N cycles	(95% ci)	(95% ci)	(95% ci)	(95% ci)
			40.9 (16.6 - 70.5)	35.0 (13.3 - 64.6)	58.0 (16.6 - 99.9)	50.8 (13.3 - 99.6)	34.3 (-1.4 - 96.7)	45.4
	1		45.1 (13.4 - 69.7)	56.5 (34.2 - 75.1)	74.7 (22.8 - 99.9)	88.1 (52.5 - 100)	72.0 (16.8 - 100)	38.7
	2		43.6 (13.4 - 67.9)	54.3 (32.9 - 73.7)	70.3 (22.8 - 99.6)	82.2 (44.1 - 99.9)	62.4 (9.3 - 99.3)	41.4
	3		36.8 (13.4 - 57.6)	43.9 (24.4 - 62.6)	51.5 (22.8 - 70.5)	61.5 (42.5 - 75.2)	27.7 (10.0 - 99.3)	45.2
	4		24.1 (13.3 - 35.3)	24.2 (13.6 - 35.4)	28.6 (22.1 - 34.5)	29.1 (23.1 - 34.6)	5.5 (-10.2 - 18.6)	49
	5		25.5 (13.3 - 38.4)	25.7 (13.6 - 38.5)	28.8 (22.2 -34.6)	29.2 (23.2 - 34.9)	3.7 (-15.6 - 18.4)	52.7
		1	16.1 (8.2 - 21.8)	27.3 (11.9 - 44.2)	26.0 (17.3 - 33.2)	44.0 (22.8 - 72.8)	17.7 (5.8 - 31.1)	40
		2	32.7 (19.5 - 48.2)	38.3 (19.6 - 58.8)	50.5 (25.2 - 80.8)	58.0 (25.4 - 94.6)	33.3 (4.2 - 70.5)	56.5
		3	42.1 (23.6 - 61.0)	46.0 (23.7 - 68.7)	61.5 (26.2 - 98.3)	64.0 (26.3 - 99.8)	42.7 (-2.3 - 95.7)	48.9
		4	49.1 (26.5 - 70.4)	52.0 (26.6 - 76.0)	65.1 (26.8 - 99.9)	66.1 (26.8 - 100)	43.4 (-10.3 - 99.9)	50.2
	1	1	16.1 (8.2 - 21.8)	38.7 (29.8 - 47.7)	26.0 (17.3 - 33.2)	63.0 (42.6 - 80.2)	25.5 (6.7 - 40.5)	13.8
	1	2	43.2 (35.2-52.0)	54.2 (46.0 - 62.2)	76.4 (66.3 - 85.3)	90.5 (79.5 - 97.1)	68.8 (49.9 - 83.2)	42.3
	1	3	56.3 (47.8 - 64.1)	63.3 (53.7 - 71.9)	96.6 (92.4 - 99.5)	98.9 (96.6 - 99.9)	94.6 (86.7 - 99.2)	48.7
	1	4	64.8 (55.0 - 73.4)	69.7 (59.0 - 79.0)	99.7 (98.5 - 100)	99.9 (99.5 - 100)	99.3 (96.9 - 100)	49.9
	2	1	16.1 (8.2 - 21.8)	37.2 (27.5 - 46.4)	26.0 (17.3 - 33.2)	52.9 (35.0 - 69.6)	18.0 (-3.0 - 34.0)	28
	2	2	41.7 (33.7 - 50.9)	51.6 (42.7 - 59.6)	66.3 (56.4 - 75.9)	81.3 (68.6 - 91.0)	51.5 (29.6 - 67.9)	40.6
	2	3	53.9 (44.4 - 62.0)	60.9 (49.9 - 70.0)	90.5 (84.1 -95.1)	95.4 (90.1 -99.0)	83.4 (69.1 - 93.0)	47.3
	2	4	62.5 (51.0 - 71.7)	67.6 (55.2 - 77.5)	98.6 (95.8 - 99.9)	99.3 (97.7 -100)	96.9 (90.2 - 99.8)	49.5
	3	1	16.1 (8.2 - 21.8)	27.9 (20.3 -34.8)	26.0 (17.3 - 33.2)	49.2 (35.5 - 61.5)	20.4 (6.8 - 32.0)	41.5
	3	2	33.5 (28.4 - 38.9)	40.2 (33.3 - 47.0)	51.8 (41.1 - 62.4)	60.1 (52.8 - 66.9)	30.2 (14.7 - 44.0)	40.4
	3	3	44.4 (37.1 - 51.1)	49.8 (41.3 - 57.6)	61.2 (54.6 - 67.5)	66.3 (59.5 - 73.1)	31.1 (16.3 - 44.8)	47.9
	3	4	53.3 (44.3 - 61.5)	57.6 (47.9 - 66.4)	67.0 (60.3 - 73.8)	70.5 (62.2 - 80.3)	29.0 (6.7 - 50.1)	50.9
	4	1	16.1 (8.2 - 21.8)	16.4 (8.5 - 22.1)	26.0 (17.3 - 33.2)	27.4 (19.7 - 33.6)	12.3 (1.1 - 22.0)	46.1
	4	2	22.1 (17.7 - 26.4)	22.3 (17.8 - 26.6)	28.8 (23.4 -34.4)	29.0 (23.8 - 34.5)	8.5 (-0.5 - 17.3)	49.8
	4	3	26.9 (21.4 -32.5)	27.0 (21.5 - 32.7)	29.6 (24.6 - 34.7)	29.7 (24.7 - 34.8)	3.4 (-7.4 - 14.2)	50.2
	4	4	31.1 (23.6 - 39.1)	31.2 (23.6 - 39.2)	30.1 (25.2 - 35.0)	30.2 (25.2 - 35.1)	0 (-17.5 - 11.8)	49.8
	5	1	16.1 (8.2 - 21.8)	16.4 (8.7 - 22.0)	26.0 (17.3 - 33.2)	27.3 (19.7 - 33.6)	12.3 (0.9 - 22.0)	62.1
	5	2	23.2 (18.5 -27.6)	23.4 (18.6 - 27.7)	29.0 (23.7 - 34.4)	29.2 (23.8 - 34.5)	7.4 (-1.9 - 16.4)	50.3
	5	3	28.9 (22.7 -35.2)	29.0 (22.8 - 35.4)	29.8 (24.9 - 34.9)	29.9 (24.9 - 35.1)	1.0 (-11.1 - 12.9)	48.5
	5	4	33.9 (25.3 -42.7)	34.0 (25.5 - 42.9)	30.4 (25.1 - 35.4)	30.4 (25.1 - 35.6)	0 (-24.1 - 9.8)	50
